# Supplementary material for: Single-Cell RNA Sequencing of Metastatic Testicular Seminoma Reveals the Cellular and Molecular Characteristics of Metastatic Cell Lineage
Source: Front Oncol. 2022 Apr 12;12:871489. doi: 10.3389/fonc.2022.871489 (PMC9039315; doi:10.3389/fonc.2022.871489)
Supplement: Supplementary file 2 [file Table_1.xls]

Table S1 Differential expression genes (DEGs) of each cluster in tumor sample.
p_val	avg_log2FC	pct.1	pct.2	p_val_adj	cluster	gene
9.13E-231	1.792702415	0.98	0.532	1.79E-226	Leydig cells 1	DPT
6.29E-187	1.470223591	0.961	0.569	1.23E-182	Leydig cells 1	GAS1
2.52E-181	1.27553553	0.898	0.424	4.95E-177	Leydig cells 1	RBP1
4.66E-174	1.232191872	0.74	0.252	9.14E-170	Leydig cells 1	NCAM1
3.02E-156	1.159737727	0.882	0.389	5.92E-152	Leydig cells 1	RSPO3
1.40E-149	1.185762502	0.968	0.532	2.75E-145	Leydig cells 1	NR2F1
1.71E-147	1.166545795	1	0.857	3.35E-143	Leydig cells 1	MGP
5.59E-137	0.957603101	0.814	0.357	1.10E-132	Leydig cells 1	RERG
1.54E-135	1.48097689	0.809	0.331	3.02E-131	Leydig cells 1	C7
3.13E-129	1.000519947	1	0.797	6.15E-125	Leydig cells 1	DCN
3.02E-127	1.034854615	0.932	0.518	5.94E-123	Leydig cells 1	OGN
3.02E-118	0.992422614	0.96	0.61	5.92E-114	Leydig cells 1	RARRES2
2.27E-117	1.1827787	0.853	0.46	4.45E-113	Leydig cells 1	COL14A1
7.55E-116	0.997602171	0.951	0.576	1.48E-111	Leydig cells 1	SRPX
1.20E-112	1.081880819	0.921	0.698	2.35E-108	Leydig cells 1	PIK3R1
1.18E-107	1.006460909	0.814	0.397	2.32E-103	Leydig cells 1	IGFBP2
8.86E-98	0.671079455	0.819	0.352	1.74E-93	Leydig cells 1	RAMP1
9.05E-97	0.82632231	0.889	0.531	1.78E-92	Leydig cells 1	ALDH1A1
2.32E-94	1.034842977	0.652	0.297	4.56E-90	Leydig cells 1	F3
1.06E-93	0.821909446	0.994	0.851	2.08E-89	Leydig cells 1	GSN
3.47E-92	1.085234697	0.505	0.169	6.81E-88	Leydig cells 1	PAGE4
3.48E-92	0.881489291	0.681	0.315	6.84E-88	Leydig cells 1	LTBP1
3.21E-90	0.6655448	0.996	0.869	6.30E-86	Leydig cells 1	TIMP1
1.38E-88	0.76673852	0.964	0.591	2.71E-84	Leydig cells 1	CPE
3.61E-88	0.8383925	0.901	0.634	7.08E-84	Leydig cells 1	TSHZ2
5.03E-88	1.501198092	0.669	0.344	9.87E-84	Leydig cells 1	RARRES1
9.12E-88	0.615045791	0.455	0.151	1.79E-83	Leydig cells 1	WT1
2.07E-83	0.376373577	0.983	0.803	4.07E-79	Leydig cells 1	SELENOP
2.64E-83	0.73676061	0.603	0.279	5.19E-79	Leydig cells 1	TBX3
1.52E-82	0.694082039	0.97	0.637	2.99E-78	Leydig cells 1	FXYD1
5.59E-82	0.664860174	0.426	0.136	1.10E-77	Leydig cells 1	SAMD11
1.66E-79	0.695771308	0.961	0.758	3.25E-75	Leydig cells 1	NFIB
1.76E-74	0.724369335	0.915	0.57	3.45E-70	Leydig cells 1	HSPB6
1.93E-71	0.655046681	0.997	0.653	3.79E-67	Leydig cells 1	FBLN1
5.90E-71	0.708265204	0.872	0.597	1.16E-66	Leydig cells 1	CTSF
3.01E-69	0.664571228	0.98	0.627	5.91E-65	Leydig cells 1	LUM
3.49E-69	0.59255364	0.696	0.339	6.84E-65	Leydig cells 1	RGS2
4.75E-69	0.658485386	0.868	0.537	9.32E-65	Leydig cells 1	F10
1.95E-68	0.669632242	0.935	0.627	3.83E-64	Leydig cells 1	AEBP1
3.56E-68	1.029830607	0.4	0.141	6.99E-64	Leydig cells 1	IGFBP3
6.85E-68	0.624478641	0.935	0.592	1.34E-63	Leydig cells 1	ISLR
2.55E-67	0.682269734	0.676	0.38	5.01E-63	Leydig cells 1	MEIS1
3.26E-67	0.547465877	0.358	0.118	6.40E-63	Leydig cells 1	DNER
2.04E-66	0.650180105	0.773	0.463	4.00E-62	Leydig cells 1	COLEC12
5.53E-65	0.620751983	0.443	0.181	1.09E-60	Leydig cells 1	MPP6
6.58E-65	0.645604937	0.885	0.6	1.29E-60	Leydig cells 1	TENT5A
8.38E-64	0.651631034	0.999	0.676	1.64E-59	Leydig cells 1	SERPINF1
4.30E-62	0.60898258	0.973	0.745	8.45E-58	Leydig cells 1	ITM2A
3.31E-61	0.457007115	0.285	0.08	6.49E-57	Leydig cells 1	ADAMTS3
2.09E-60	0.626803334	0.888	0.601	4.11E-56	Leydig cells 1	PBX1
4.02E-60	0.657534439	0.701	0.426	7.89E-56	Leydig cells 1	MEIS2
7.81E-60	0.552435994	0.469	0.201	1.53E-55	Leydig cells 1	GATA2
1.47E-59	0.536283041	0.558	0.265	2.89E-55	Leydig cells 1	MATN2
3.83E-59	0.605333721	0.892	0.616	7.51E-55	Leydig cells 1	SSPN
5.09E-59	0.555577419	0.367	0.127	1.00E-54	Leydig cells 1	IGF2.1
8.24E-59	0.622751084	0.729	0.443	1.62E-54	Leydig cells 1	AR
1.19E-58	0.971668706	0.853	0.55	2.33E-54	Leydig cells 1	MEG3
3.13E-58	0.59369447	0.391	0.154	6.14E-54	Leydig cells 1	HOXA5
3.79E-58	0.727353377	0.671	0.392	7.44E-54	Leydig cells 1	COL12A1
7.51E-57	0.493791743	0.26	0.07	1.47E-52	Leydig cells 1	ADGRG4
1.16E-56	0.59104213	0.463	0.214	2.28E-52	Leydig cells 1	HOXC6
1.27E-56	0.641730757	0.95	0.744	2.49E-52	Leydig cells 1	CLU
3.15E-56	0.609519581	0.255	0.067	6.18E-52	Leydig cells 1	KIAA1210
2.29E-55	0.327515121	0.996	0.994	4.50E-51	Leydig cells 1	MT-ATP6
3.13E-55	0.647870092	0.509	0.242	6.15E-51	Leydig cells 1	SCRG1
8.63E-55	0.628319964	0.685	0.425	1.69E-50	Leydig cells 1	PID1
4.55E-54	0.529627474	0.852	0.493	8.93E-50	Leydig cells 1	SFRP2
6.29E-54	0.497953438	0.334	0.12	1.23E-49	Leydig cells 1	HOXA9
6.89E-54	0.554814963	0.469	0.204	1.35E-49	Leydig cells 1	ATP1B1
1.74E-52	0.598070318	0.694	0.431	3.41E-48	Leydig cells 1	BOC
6.49E-52	0.576430517	0.626	0.317	1.27E-47	Leydig cells 1	ASPN
9.61E-52	0.610440153	0.64	0.394	1.89E-47	Leydig cells 1	SETBP1
1.56E-51	0.668520186	0.635	0.387	3.06E-47	Leydig cells 1	SNAI2
8.97E-50	0.490415605	0.973	0.92	1.76E-45	Leydig cells 1	CIRBP
1.32E-49	0.566004214	0.502	0.255	2.60E-45	Leydig cells 1	MAPK10
3.04E-49	0.580929608	0.847	0.559	5.96E-45	Leydig cells 1	MFAP4
3.21E-49	0.471785637	0.388	0.17	6.30E-45	Leydig cells 1	PRRT2
1.26E-48	0.590767203	0.636	0.393	2.48E-44	Leydig cells 1	PLEKHA5
1.85E-48	0.532959463	0.984	0.789	3.64E-44	Leydig cells 1	SERPING1
1.87E-48	0.515109283	0.909	0.706	3.67E-44	Leydig cells 1	BEX3
1.99E-48	0.619395863	0.265	0.079	3.91E-44	Leydig cells 1	ECEL1
3.02E-48	0.455381827	0.357	0.144	5.94E-44	Leydig cells 1	NRXN2
5.71E-48	0.393316383	0.314	0.116	1.12E-43	Leydig cells 1	CYS1
5.75E-48	0.600391761	0.717	0.469	1.13E-43	Leydig cells 1	ZNF503
6.65E-48	0.513868364	0.364	0.152	1.31E-43	Leydig cells 1	MIR503HG
1.66E-47	0.471584606	0.753	0.438	3.26E-43	Leydig cells 1	MMP23B
1.78E-47	0.419737711	0.99	0.922	3.50E-43	Leydig cells 1	CD81
4.13E-47	0.5529333	0.668	0.448	8.10E-43	Leydig cells 1	TFDP2
7.29E-47	0.301739644	0.994	0.992	1.43E-42	Leydig cells 1	MT-ND4
8.29E-47	0.450475077	0.35	0.143	1.63E-42	Leydig cells 1	RGS9
1.34E-46	0.320483515	0.823	0.481	2.62E-42	Leydig cells 1	C3
6.06E-46	0.460897164	0.988	0.868	1.19E-41	Leydig cells 1	LGALS1
2.73E-45	0.618097586	0.948	0.828	5.37E-41	Leydig cells 1	TUBA1A
2.81E-45	0.549688938	0.672	0.402	5.51E-41	Leydig cells 1	SPOCK1
3.16E-45	0.5178904	0.517	0.286	6.21E-41	Leydig cells 1	ZBED3
2.98E-44	0.572271098	0.531	0.303	5.84E-40	Leydig cells 1	DIO3OS
3.26E-44	0.465634075	0.869	0.634	6.39E-40	Leydig cells 1	GAS6
3.35E-44	0.509972313	0.948	0.643	6.58E-40	Leydig cells 1	LGALS3BP
5.58E-42	0.489409851	0.587	0.362	1.10E-37	Leydig cells 1	DIXDC1
8.02E-42	0.532523544	0.917	0.629	1.57E-37	Leydig cells 1	MFGE8
2.25E-41	0.454291182	0.437	0.224	4.42E-37	Leydig cells 1	RGMA
4.07E-41	0.45992395	0.371	0.168	8.00E-37	Leydig cells 1	HHIP-AS1
6.23E-41	0.468793907	0.355	0.149	1.22E-36	Leydig cells 1	C16orf89
6.55E-41	0.70562998	0.338	0.142	1.29E-36	Leydig cells 1	HHIP
1.61E-40	0.545386346	0.812	0.63	3.16E-36	Leydig cells 1	PTEN
2.26E-40	0.470757632	0.597	0.336	4.44E-36	Leydig cells 1	FAP
2.59E-40	0.47290501	0.86	0.569	5.09E-36	Leydig cells 1	OLFML3
4.29E-40	0.558012204	0.584	0.372	8.42E-36	Leydig cells 1	BICC1
1.04E-39	0.443155092	0.872	0.654	2.03E-35	Leydig cells 1	AKAP12
1.09E-39	0.436076774	0.689	0.421	2.15E-35	Leydig cells 1	SVEP1
1.12E-39	0.464515536	0.38	0.176	2.20E-35	Leydig cells 1	FIBIN
1.09E-38	0.474288923	0.606	0.395	2.15E-34	Leydig cells 1	GLT8D2
2.14E-38	0.526817521	0.704	0.494	4.21E-34	Leydig cells 1	MIR99AHG
2.80E-38	0.455806954	0.925	0.794	5.49E-34	Leydig cells 1	NPC2
3.99E-38	0.554552742	0.433	0.23	7.83E-34	Leydig cells 1	BHLHE41
1.41E-37	0.45334917	0.932	0.786	2.76E-33	Leydig cells 1	NFIC
4.50E-37	0.371336609	0.717	0.479	8.84E-33	Leydig cells 1	QSOX1
4.68E-37	0.379225731	0.311	0.131	9.19E-33	Leydig cells 1	TCF21
6.59E-37	0.531481703	0.695	0.505	1.29E-32	Leydig cells 1	PLP2
1.60E-36	0.425096593	0.889	0.774	3.14E-32	Leydig cells 1	PRDX6
4.16E-36	0.640338547	0.558	0.343	8.16E-32	Leydig cells 1	THBS1
5.85E-36	0.376005748	0.942	0.688	1.15E-31	Leydig cells 1	PLPP3
7.73E-36	0.442266971	0.934	0.779	1.52E-31	Leydig cells 1	NFIA
9.17E-36	0.398229682	0.945	0.846	1.80E-31	Leydig cells 1	C12orf57
1.70E-35	0.378609469	0.317	0.142	3.33E-31	Leydig cells 1	HOXA3
2.71E-35	0.389388438	0.355	0.17	5.31E-31	Leydig cells 1	C1QTNF4
3.11E-35	0.606363739	0.65	0.459	6.10E-31	Leydig cells 1	HTATSF1
1.34E-34	0.48120562	0.676	0.496	2.64E-30	Leydig cells 1	EPB41L4A-AS1
2.87E-34	0.515937814	0.78	0.56	5.63E-30	Leydig cells 1	RHOBTB3
4.99E-34	0.462783305	0.8	0.542	9.80E-30	Leydig cells 1	PODN
1.18E-33	0.378794934	0.626	0.38	2.32E-29	Leydig cells 1	CLEC11A
1.65E-33	0.54851276	0.633	0.409	3.24E-29	Leydig cells 1	ID3
2.06E-33	0.41448757	0.845	0.55	4.05E-29	Leydig cells 1	PDGFRA
2.49E-33	0.399945102	0.912	0.758	4.88E-29	Leydig cells 1	TCEAL4
3.74E-33	0.327898033	0.98	0.735	7.35E-29	Leydig cells 1	LTBP4
3.88E-33	0.46166268	0.427	0.242	7.61E-29	Leydig cells 1	TPBG
4.26E-33	0.61388639	0.702	0.495	8.35E-29	Leydig cells 1	KCNQ1OT1
4.83E-33	0.526387207	0.971	0.863	9.49E-29	Leydig cells 1	JUN
5.20E-33	0.365202704	0.577	0.351	1.02E-28	Leydig cells 1	ALDH1A3
5.22E-33	0.469751795	0.541	0.339	1.02E-28	Leydig cells 1	TMEM45A
9.21E-33	0.424622727	0.583	0.365	1.81E-28	Leydig cells 1	EMILIN1
1.51E-32	0.529208204	0.423	0.247	2.96E-28	Leydig cells 1	B3GLCT
3.34E-32	0.433015226	0.45	0.262	6.55E-28	Leydig cells 1	HOXC10
3.43E-32	0.398265328	0.373	0.181	6.74E-28	Leydig cells 1	ID4
4.17E-32	0.358853181	0.296	0.132	8.18E-28	Leydig cells 1	CA11
6.10E-32	0.369818629	0.295	0.132	1.20E-27	Leydig cells 1	VIPR2
6.62E-32	0.389991087	0.472	0.277	1.30E-27	Leydig cells 1	SYNGR1
9.35E-32	0.389120097	0.472	0.285	1.84E-27	Leydig cells 1	GAMT
1.10E-31	0.312339593	0.273	0.114	2.15E-27	Leydig cells 1	CLMN
1.42E-31	0.483352885	0.544	0.364	2.79E-27	Leydig cells 1	IER5L
2.81E-31	0.43758701	0.532	0.342	5.51E-27	Leydig cells 1	GSTM5
3.70E-31	0.395529642	0.691	0.505	7.27E-27	Leydig cells 1	RAB34
3.98E-31	0.393855739	0.495	0.286	7.82E-27	Leydig cells 1	EMX2
4.26E-31	0.446119453	0.563	0.383	8.37E-27	Leydig cells 1	ANG
5.02E-31	0.532185157	0.79	0.649	9.86E-27	Leydig cells 1	TMX4
6.45E-31	0.262653445	0.99	0.674	1.27E-26	Leydig cells 1	SPARCL1
1.44E-30	0.296028851	0.26	0.106	2.82E-26	Leydig cells 1	ANK3
1.73E-30	0.407083963	0.612	0.427	3.40E-26	Leydig cells 1	TMEM98
2.14E-30	0.399416552	0.322	0.152	4.20E-26	Leydig cells 1	KCNN3
2.59E-30	0.358989274	0.911	0.604	5.09E-26	Leydig cells 1	PCOLCE
2.99E-30	0.396533599	0.423	0.248	5.87E-26	Leydig cells 1	TCEAL7
3.75E-30	0.263272375	0.915	0.642	7.37E-26	Leydig cells 1	IGF1
9.26E-30	0.399146726	0.391	0.217	1.82E-25	Leydig cells 1	GATA6
1.80E-29	0.460493039	0.443	0.273	3.54E-25	Leydig cells 1	CDON
3.70E-29	0.391631109	0.609	0.382	7.26E-25	Leydig cells 1	NEGR1
6.91E-29	0.441044853	0.601	0.411	1.36E-24	Leydig cells 1	JAZF1
1.11E-28	0.389984421	0.345	0.177	2.18E-24	Leydig cells 1	HOXC8
1.13E-28	0.400468282	0.921	0.872	2.22E-24	Leydig cells 1	PNISR
1.45E-28	0.42637311	0.706	0.495	2.84E-24	Leydig cells 1	SPRY1
1.97E-28	0.404551943	0.377	0.203	3.87E-24	Leydig cells 1	RFLNB
2.52E-28	0.490195886	0.695	0.549	4.95E-24	Leydig cells 1	LMO4
9.10E-28	0.380201704	0.394	0.226	1.79E-23	Leydig cells 1	QPRT
9.23E-28	0.375524821	0.44	0.264	1.81E-23	Leydig cells 1	HOXC9
1.30E-27	0.389661516	0.706	0.509	2.56E-23	Leydig cells 1	SGCE
2.25E-27	0.414553798	0.796	0.632	4.43E-23	Leydig cells 1	TCEAL9
2.51E-27	0.396332068	0.859	0.722	4.93E-23	Leydig cells 1	BNIP3L
9.49E-27	0.400856107	0.735	0.607	1.86E-22	Leydig cells 1	C6orf48
1.10E-26	0.276163536	0.994	0.913	2.16E-22	Leydig cells 1	CST3
1.12E-26	0.339801918	0.547	0.353	2.19E-22	Leydig cells 1	PHGDH
1.37E-26	0.33648857	0.412	0.252	2.70E-22	Leydig cells 1	ANKRD35
1.55E-26	0.299061508	0.999	0.987	3.04E-22	Leydig cells 1	H3F3B
1.74E-26	0.390694453	0.482	0.293	3.42E-22	Leydig cells 1	PAMR1
3.11E-26	0.422309493	0.458	0.283	6.10E-22	Leydig cells 1	PTGFR
3.12E-26	0.413304773	0.401	0.24	6.12E-22	Leydig cells 1	ZFPM2
3.27E-26	0.481520729	0.573	0.413	6.43E-22	Leydig cells 1	ARRDC3
3.61E-26	0.411989477	0.573	0.414	7.08E-22	Leydig cells 1	ECHDC2
5.59E-26	0.40128312	0.748	0.622	1.10E-21	Leydig cells 1	PGRMC1
6.61E-26	0.3809063	0.649	0.439	1.30E-21	Leydig cells 1	ANGPTL1
7.11E-26	0.351642725	0.371	0.207	1.40E-21	Leydig cells 1	TNFAIP8L3
1.22E-25	0.408375593	0.554	0.364	2.40E-21	Leydig cells 1	PLCB1
1.33E-25	0.475168278	0.601	0.456	2.62E-21	Leydig cells 1	KLF10
1.52E-25	0.327927285	0.327	0.175	2.99E-21	Leydig cells 1	STARD10
2.63E-25	0.470342283	0.757	0.609	5.17E-21	Leydig cells 1	BST2
5.70E-25	0.392442801	0.757	0.635	1.12E-20	Leydig cells 1	MAGED2
7.38E-25	0.302476232	0.977	0.904	1.45E-20	Leydig cells 1	EID1
1.54E-24	0.463105955	0.682	0.478	3.01E-20	Leydig cells 1	DCLK1
1.86E-24	0.351293578	0.298	0.152	3.65E-20	Leydig cells 1	HSD11B2
1.91E-24	0.312290917	0.435	0.262	3.74E-20	Leydig cells 1	PDLIM3
1.95E-24	0.376454852	0.306	0.162	3.83E-20	Leydig cells 1	FZD7
2.37E-24	0.257591902	0.263	0.125	4.65E-20	Leydig cells 1	RNF212
2.40E-24	0.26172543	0.714	0.519	4.72E-20	Leydig cells 1	PALLD
2.48E-24	0.317104659	0.506	0.314	4.87E-20	Leydig cells 1	LRRC17
2.54E-24	0.345405938	0.997	0.736	4.99E-20	Leydig cells 1	COL6A2
2.71E-24	0.339099413	0.368	0.202	5.32E-20	Leydig cells 1	SEMA3D
4.00E-24	0.476376877	0.56	0.4	7.85E-20	Leydig cells 1	H1F0
5.25E-24	0.284583268	0.96	0.923	1.03E-19	Leydig cells 1	CCNI
6.70E-24	0.363091796	0.826	0.691	1.32E-19	Leydig cells 1	MXRA7
6.99E-24	0.404573865	0.705	0.57	1.37E-19	Leydig cells 1	SPART
7.09E-24	0.532161076	0.803	0.654	1.39E-19	Leydig cells 1	EGR1
1.20E-23	0.326820966	0.306	0.155	2.36E-19	Leydig cells 1	PAPPA
2.36E-23	0.375968309	0.626	0.498	4.63E-19	Leydig cells 1	RBFOX2
2.36E-23	0.394498362	0.387	0.235	4.64E-19	Leydig cells 1	OLFML2B
2.68E-23	0.391274198	0.521	0.342	5.25E-19	Leydig cells 1	PLEKHH2
2.73E-23	0.485460471	0.58	0.409	5.36E-19	Leydig cells 1	CRISPLD2
3.84E-23	0.269954854	0.935	0.657	7.54E-19	Leydig cells 1	LRP1
5.36E-23	0.308994051	0.332	0.186	1.05E-18	Leydig cells 1	EPHB6
5.96E-23	0.34904008	0.439	0.281	1.17E-18	Leydig cells 1	COL16A1
6.46E-23	0.381626677	0.571	0.429	1.27E-18	Leydig cells 1	IP6K2
1.53E-22	0.280142239	0.961	0.774	3.00E-18	Leydig cells 1	SELENOM
1.73E-22	0.307791119	0.63	0.434	3.40E-18	Leydig cells 1	ITM2C
2.81E-22	0.256035626	0.915	0.68	5.51E-18	Leydig cells 1	HTRA1
4.82E-22	0.396745146	0.424	0.279	9.47E-18	Leydig cells 1	RNF217
5.63E-22	0.457376456	0.681	0.547	1.10E-17	Leydig cells 1	RUNX1T1
7.71E-22	0.388218449	0.268	0.138	1.51E-17	Leydig cells 1	CLCN5
8.36E-22	0.30448523	0.327	0.186	1.64E-17	Leydig cells 1	TLE2
8.72E-22	0.397126387	0.744	0.572	1.71E-17	Leydig cells 1	MT1E
8.82E-22	0.269035008	0.953	0.925	1.73E-17	Leydig cells 1	SKP1
9.98E-22	0.294452646	0.643	0.456	1.96E-17	Leydig cells 1	FXYD6
9.99E-22	0.374611321	0.781	0.627	1.96E-17	Leydig cells 1	CPQ
1.60E-21	0.342517263	0.433	0.279	3.13E-17	Leydig cells 1	PTPN13
1.75E-21	0.299988195	0.899	0.813	3.44E-17	Leydig cells 1	SAT1
2.31E-21	0.328481135	0.581	0.428	4.54E-17	Leydig cells 1	HIC1
4.71E-21	0.403978626	0.491	0.347	9.24E-17	Leydig cells 1	IL13RA1
5.13E-21	0.331369549	0.491	0.332	1.01E-16	Leydig cells 1	CLMP
8.01E-21	0.277437854	0.776	0.6	1.57E-16	Leydig cells 1	FHL1
8.27E-21	0.383906221	0.593	0.403	1.62E-16	Leydig cells 1	TGFBI
8.68E-21	0.317530807	0.498	0.346	1.70E-16	Leydig cells 1	FKBP7
9.66E-21	0.315526797	0.751	0.585	1.90E-16	Leydig cells 1	NFIX
1.40E-20	0.336511268	0.773	0.635	2.75E-16	Leydig cells 1	ASPH
2.12E-20	0.292917982	0.722	0.554	4.15E-16	Leydig cells 1	GSTM3
2.24E-20	0.272802088	0.878	0.714	4.40E-16	Leydig cells 1	NENF
2.29E-20	0.330044018	0.783	0.61	4.50E-16	Leydig cells 1	CDKN1C
3.36E-20	0.29348849	0.422	0.261	6.59E-16	Leydig cells 1	CYGB
3.43E-20	0.295002604	0.77	0.557	6.73E-16	Leydig cells 1	MAP1B
4.34E-20	0.328521599	0.725	0.604	8.52E-16	Leydig cells 1	LTBP3
5.07E-20	0.260032311	0.944	0.754	9.95E-16	Leydig cells 1	S100A13
8.45E-20	0.327973211	0.511	0.367	1.66E-15	Leydig cells 1	GULP1
1.04E-19	0.326881745	0.84	0.712	2.04E-15	Leydig cells 1	SH3BP5
1.32E-19	0.500112091	0.911	0.864	2.59E-15	Leydig cells 1	FOS
2.50E-19	0.351387355	0.555	0.425	4.90E-15	Leydig cells 1	FBXO21
3.40E-19	0.393406391	0.519	0.367	6.67E-15	Leydig cells 1	EBF2
3.62E-19	0.335257785	0.294	0.166	7.11E-15	Leydig cells 1	GPRC5A
6.03E-19	0.366639081	0.524	0.403	1.18E-14	Leydig cells 1	INSR
9.17E-19	0.376335406	0.508	0.378	1.80E-14	Leydig cells 1	PKD2
9.74E-19	0.439330411	0.636	0.473	1.91E-14	Leydig cells 1	CYR61
2.25E-18	0.480521899	0.268	0.141	4.42E-14	Leydig cells 1	GPC3
2.40E-18	0.311030799	0.717	0.598	4.72E-14	Leydig cells 1	IFI27L2
2.77E-18	0.328061957	0.353	0.221	5.44E-14	Leydig cells 1	DNM3OS
4.19E-18	0.285070149	0.758	0.531	8.23E-14	Leydig cells 1	FBLN5
4.52E-18	0.34075697	0.361	0.224	8.87E-14	Leydig cells 1	MAP9
4.83E-18	0.350513719	0.557	0.423	9.48E-14	Leydig cells 1	NDRG2
5.72E-18	0.263825967	0.764	0.55	1.12E-13	Leydig cells 1	MXRA8
7.47E-18	0.280336422	0.309	0.183	1.47E-13	Leydig cells 1	NR2F1-AS1
9.46E-18	0.392197435	0.573	0.436	1.86E-13	Leydig cells 1	MAP7D3
1.24E-17	0.290817913	0.351	0.226	2.43E-13	Leydig cells 1	PTK7
1.30E-17	0.29840379	0.453	0.323	2.55E-13	Leydig cells 1	RAI2
1.35E-17	0.346010291	0.435	0.294	2.66E-13	Leydig cells 1	AL078639.1
1.36E-17	0.323401239	0.462	0.335	2.67E-13	Leydig cells 1	BTG3
2.47E-17	0.380701492	0.509	0.373	4.84E-13	Leydig cells 1	6-Sep
3.17E-17	0.270892876	0.837	0.697	6.23E-13	Leydig cells 1	PLD3
3.73E-17	0.306662688	0.44	0.308	7.32E-13	Leydig cells 1	GLI3
5.58E-17	0.341424792	0.659	0.545	1.10E-12	Leydig cells 1	ARHGAP21
6.18E-17	0.285702996	0.694	0.564	1.21E-12	Leydig cells 1	EMP2
6.32E-17	0.296706893	0.671	0.575	1.24E-12	Leydig cells 1	NDUFS4
7.47E-17	0.266267698	0.653	0.498	1.47E-12	Leydig cells 1	MARCKSL1
8.15E-17	0.251089371	0.958	0.926	1.60E-12	Leydig cells 1	NUCKS1
1.33E-16	0.302055485	0.429	0.301	2.61E-12	Leydig cells 1	ZC2HC1A
1.37E-16	0.307943736	0.604	0.483	2.69E-12	Leydig cells 1	HSPA1B
2.06E-16	0.294111943	0.937	0.916	4.05E-12	Leydig cells 1	NPM1
2.31E-16	0.302615634	0.719	0.584	4.53E-12	Leydig cells 1	RRAS
2.65E-16	0.312921855	0.386	0.262	5.20E-12	Leydig cells 1	DYNC2LI1
2.71E-16	0.297820674	0.645	0.514	5.31E-12	Leydig cells 1	PLAGL1
3.80E-16	0.390480567	0.525	0.413	7.46E-12	Leydig cells 1	WBP4
4.16E-16	0.342511344	0.588	0.452	8.16E-12	Leydig cells 1	SMARCA1
4.17E-16	0.293205047	0.846	0.72	8.18E-12	Leydig cells 1	RHOB
5.78E-16	0.283254694	0.337	0.214	1.14E-11	Leydig cells 1	INAFM1
6.78E-16	0.287652013	0.485	0.374	1.33E-11	Leydig cells 1	CNRIP1
6.86E-16	0.278584551	0.588	0.462	1.35E-11	Leydig cells 1	SVIL
8.85E-16	0.289506272	0.286	0.169	1.74E-11	Leydig cells 1	MXRA5
9.15E-16	0.263620004	0.332	0.21	1.80E-11	Leydig cells 1	TUSC3
1.06E-15	0.261122428	0.768	0.68	2.08E-11	Leydig cells 1	EIF1B
1.40E-15	0.259889981	0.253	0.145	2.75E-11	Leydig cells 1	MN1
3.21E-15	0.281019105	0.597	0.467	6.30E-11	Leydig cells 1	ITGAV
5.54E-15	0.259102307	0.482	0.349	1.09E-10	Leydig cells 1	FMOD
8.38E-15	0.262406	0.953	0.853	1.64E-10	Leydig cells 1	ZBTB20
9.82E-15	0.253691148	0.965	0.935	1.93E-10	Leydig cells 1	JUND
1.58E-14	0.268831315	0.304	0.185	3.11E-10	Leydig cells 1	SLC8A1
2.07E-14	0.334560083	0.422	0.307	4.05E-10	Leydig cells 1	TMOD2
2.13E-14	0.281433503	0.519	0.41	4.18E-10	Leydig cells 1	BDH2
2.68E-14	0.272898158	0.505	0.395	5.26E-10	Leydig cells 1	ARMCX1
3.21E-14	0.262215355	0.367	0.241	6.30E-10	Leydig cells 1	CFI
3.27E-14	0.274276311	0.353	0.238	6.41E-10	Leydig cells 1	PRKCA
5.35E-14	0.254389124	0.387	0.268	1.05E-09	Leydig cells 1	PLA2R1
6.17E-14	0.301162447	0.455	0.348	1.21E-09	Leydig cells 1	CMBL
6.99E-14	0.263489681	0.643	0.537	1.37E-09	Leydig cells 1	NDN
7.96E-14	0.307881488	0.522	0.41	1.56E-09	Leydig cells 1	KDELC2
7.99E-14	0.278631651	0.485	0.383	1.57E-09	Leydig cells 1	MYL6B
9.04E-14	0.282508143	0.629	0.497	1.77E-09	Leydig cells 1	PLXDC2
1.25E-13	0.263751407	0.869	0.822	2.46E-09	Leydig cells 1	HMGN2
1.29E-13	0.267309132	0.272	0.166	2.54E-09	Leydig cells 1	MAP3K5
1.96E-13	0.261727741	0.491	0.375	3.86E-09	Leydig cells 1	BNC2
2.09E-13	0.322295565	0.39	0.285	4.10E-09	Leydig cells 1	RALGPS2
2.15E-13	0.267816046	0.596	0.479	4.23E-09	Leydig cells 1	CCND2
2.53E-13	0.278380952	0.433	0.316	4.97E-09	Leydig cells 1	TCAF1
2.76E-13	0.261216805	0.41	0.286	5.42E-09	Leydig cells 1	PRKG1
2.96E-13	0.491411195	0.422	0.299	5.82E-09	Leydig cells 1	HES1
6.58E-13	0.269372052	0.314	0.21	1.29E-08	Leydig cells 1	PLXDC1
6.60E-13	0.25821513	0.594	0.484	1.30E-08	Leydig cells 1	TSPYL1
6.91E-13	0.288832807	0.338	0.232	1.36E-08	Leydig cells 1	EMX2OS
9.13E-13	0.314539368	0.435	0.32	1.79E-08	Leydig cells 1	PRPS2
1.12E-12	0.29976706	0.381	0.278	2.20E-08	Leydig cells 1	PDZRN3
1.28E-12	0.285757707	0.455	0.361	2.50E-08	Leydig cells 1	MXI1
1.52E-12	0.307964972	0.353	0.249	2.98E-08	Leydig cells 1	FAT4
2.50E-12	0.284945	0.587	0.509	4.90E-08	Leydig cells 1	CBX6
3.17E-12	0.267044276	0.518	0.42	6.22E-08	Leydig cells 1	EVA1B
5.59E-12	0.31700453	0.446	0.335	1.10E-07	Leydig cells 1	PDZRN4
6.47E-12	0.250014395	0.301	0.203	1.27E-07	Leydig cells 1	DZIP1
9.51E-12	0.259285247	0.337	0.238	1.87E-07	Leydig cells 1	CDC42EP1
9.61E-12	0.260559687	0.374	0.269	1.89E-07	Leydig cells 1	SOCS1
1.01E-11	0.315649698	0.426	0.328	1.98E-07	Leydig cells 1	ZNF704
1.07E-11	0.258417262	0.669	0.59	2.11E-07	Leydig cells 1	CAMLG
1.60E-11	0.263206271	0.722	0.66	3.13E-07	Leydig cells 1	JMJD1C
1.95E-11	0.309812602	0.331	0.233	3.82E-07	Leydig cells 1	WEE1
2.15E-11	0.267623617	0.84	0.765	4.22E-07	Leydig cells 1	TTC3
2.61E-11	0.303324288	0.383	0.28	5.12E-07	Leydig cells 1	HAND2
3.10E-11	0.302297388	0.639	0.516	6.09E-07	Leydig cells 1	ADAMTS1
3.69E-11	0.319091875	0.482	0.392	7.24E-07	Leydig cells 1	PHLDB1
3.94E-11	0.271838251	0.655	0.565	7.73E-07	Leydig cells 1	SYNE1
4.58E-11	0.261960662	0.717	0.655	8.99E-07	Leydig cells 1	PHF3
5.61E-11	0.26560203	0.331	0.235	1.10E-06	Leydig cells 1	SCARA3
5.63E-11	0.255651512	0.275	0.183	1.10E-06	Leydig cells 1	TMEM150C
8.79E-11	0.270845019	0.763	0.681	1.73E-06	Leydig cells 1	H1FX
1.36E-10	0.287066498	0.309	0.221	2.66E-06	Leydig cells 1	ATP10D
2.68E-10	0.255239189	0.391	0.3	5.26E-06	Leydig cells 1	FBXO17
2.76E-10	0.308884589	0.534	0.438	5.42E-06	Leydig cells 1	NAV1
2.92E-10	0.251636789	0.652	0.59	5.73E-06	Leydig cells 1	CFDP1
3.35E-10	0.271170669	0.607	0.523	6.57E-06	Leydig cells 1	EPB41L2
4.07E-10	0.250662252	0.544	0.421	7.99E-06	Leydig cells 1	GPX3
5.50E-10	0.259708581	0.504	0.429	1.08E-05	Leydig cells 1	SSBP2
7.88E-10	0.258487998	0.734	0.689	1.55E-05	Leydig cells 1	ZRANB2
8.36E-10	0.275273206	0.479	0.396	1.64E-05	Leydig cells 1	TCEAL1
9.43E-10	0.269925446	0.606	0.545	1.85E-05	Leydig cells 1	MED13L
1.10E-09	0.271234362	0.642	0.578	2.17E-05	Leydig cells 1	SMARCA2
1.33E-09	0.280287524	0.397	0.31	2.62E-05	Leydig cells 1	FAM217B
1.43E-09	0.294233765	0.554	0.45	2.81E-05	Leydig cells 1	DHRS3
3.50E-09	0.272993177	0.767	0.708	6.86E-05	Leydig cells 1	SLC38A2
2.84E-08	0.257555348	0.663	0.605	0.000558151	Leydig cells 1	PHIP
8.70E-08	0.254414581	0.401	0.331	0.001707247	Leydig cells 1	SNHG9
1.18E-07	0.265211694	0.374	0.297	0.002324113	Leydig cells 1	MITF
1.27E-07	0.260349016	0.587	0.529	0.002489992	Leydig cells 1	DNAJB1
1.17E-06	0.270056498	0.472	0.398	0.02291867	Leydig cells 1	TIPARP
0.000186642	0.288437009	0.41	0.373	1	Leydig cells 1	HOXA10
1.58E-265	3.400347971	0.711	0.122	3.10E-261	Germ cells 1	CXCL14
1.49E-243	1.655799199	0.546	0.063	2.92E-239	Germ cells 1	FMO2
1.14E-221	2.06779228	0.952	0.388	2.24E-217	Germ cells 1	ADH1B
1.01E-203	1.368433563	0.795	0.229	1.99E-199	Germ cells 1	LAMA2
2.58E-180	1.209433916	0.648	0.146	5.06E-176	Germ cells 1	ABCA10
4.43E-171	2.117612677	0.513	0.085	8.70E-167	Germ cells 1	APOE
1.31E-169	2.838727918	0.982	0.659	2.58E-165	Germ cells 1	APOD
1.18E-152	0.91340567	0.438	0.067	2.31E-148	Germ cells 1	LRRN3
1.20E-143	1.303176354	1	0.859	2.35E-139	Germ cells 1	IGFBP7
2.72E-138	1.365855739	0.936	0.516	5.34E-134	Germ cells 1	ABCA8
6.78E-133	1.253013932	0.929	0.539	1.33E-128	Germ cells 1	ALDH1A1
1.51E-132	2.331588474	0.782	0.352	2.96E-128	Germ cells 1	C7
6.91E-127	0.82103604	0.427	0.076	1.36E-122	Germ cells 1	NTRK2
9.37E-126	0.937777891	0.685	0.231	1.84E-121	Germ cells 1	CYGB
3.41E-124	1.081012076	0.984	0.66	6.70E-120	Germ cells 1	C1S
4.53E-118	1.036475938	0.394	0.071	8.90E-114	Germ cells 1	STEAP4
3.13E-114	1.247255248	0.974	0.641	6.14E-110	Germ cells 1	LUM
1.16E-112	0.925833565	0.821	0.368	2.28E-108	Germ cells 1	ABCA6
4.60E-112	0.904743193	0.623	0.203	9.03E-108	Germ cells 1	INMT
5.92E-111	1.175093516	0.864	0.484	1.16E-106	Germ cells 1	LHFPL6
1.80E-109	0.840672408	0.452	0.105	3.53E-105	Germ cells 1	ALKAL2
3.37E-106	1.21612094	0.322	0.051	6.62E-102	Germ cells 1	SCN7A
3.55E-106	0.649573952	0.335	0.055	6.96E-102	Germ cells 1	NGFR
8.40E-104	0.955872847	0.98	0.721	1.65E-99	Germ cells 1	NR2F2
1.32E-103	1.182094574	0.868	0.496	2.58E-99	Germ cells 1	CXCL12
5.24E-102	0.985373848	0.896	0.553	1.03E-97	Germ cells 1	RHOBTB3
9.73E-101	0.889707236	0.813	0.362	1.91E-96	Germ cells 1	NEGR1
4.94E-98	0.927490914	0.689	0.286	9.70E-94	Germ cells 1	LAMB1
2.37E-93	0.501078621	0.337	0.062	4.66E-89	Germ cells 1	SLC7A2
3.75E-91	0.98516234	0.978	0.671	7.36E-87	Germ cells 1	C1R
5.65E-89	0.97783329	0.874	0.524	1.11E-84	Germ cells 1	FBLN5
5.84E-89	0.929363431	0.571	0.217	1.15E-84	Germ cells 1	FHL2
1.90E-88	1.152308909	0.758	0.397	3.74E-84	Germ cells 1	GPX3
6.25E-87	0.91727445	0.456	0.129	1.23E-82	Germ cells 1	COL15A1
2.76E-86	1.715181667	0.403	0.102	5.43E-82	Germ cells 1	SFRP4
3.02E-86	1.429937938	0.484	0.15	5.92E-82	Germ cells 1	MT1G
4.70E-86	1.221001334	0.962	0.732	9.23E-82	Germ cells 1	CFD
3.22E-85	0.723141398	0.41	0.109	6.33E-81	Germ cells 1	MSX1
8.32E-85	0.559334994	0.324	0.065	1.63E-80	Germ cells 1	CCDC102B
2.64E-84	0.700341203	0.498	0.148	5.18E-80	Germ cells 1	EDNRB
1.02E-83	0.887989822	0.896	0.552	2.00E-79	Germ cells 1	PRRX1
1.03E-82	0.7970796	0.588	0.227	2.02E-78	Germ cells 1	GGT5
1.49E-82	1.167680329	0.608	0.234	2.93E-78	Germ cells 1	PTN
1.86E-82	0.968401609	0.875	0.487	3.65E-78	Germ cells 1	CFH
2.18E-82	1.035819749	0.864	0.488	4.28E-78	Germ cells 1	C3
2.33E-82	1.218788682	0.78	0.419	4.57E-78	Germ cells 1	SVEP1
4.08E-82	0.821825778	0.319	0.068	8.02E-78	Germ cells 1	MEOX2
4.89E-81	0.543136978	0.44	0.125	9.61E-77	Germ cells 1	GHR
5.59E-81	0.67827211	0.467	0.145	1.10E-76	Germ cells 1	FGF10
3.48E-79	1.209277841	0.736	0.347	6.82E-75	Germ cells 1	RARRES1
4.60E-78	1.077864453	0.932	0.648	9.03E-74	Germ cells 1	PLTP
2.38E-77	0.576364831	0.985	0.815	4.67E-73	Germ cells 1	CALD1
3.90E-76	0.88012567	0.78	0.384	7.66E-72	Germ cells 1	TGFBI
8.49E-75	1.017829551	0.804	0.49	1.67E-70	Germ cells 1	SPRY1
7.98E-74	0.83701835	0.707	0.331	1.57E-69	Germ cells 1	ABCA9
3.08E-73	0.817710176	0.912	0.563	6.04E-69	Germ cells 1	PRELP
9.23E-73	0.955689632	0.753	0.392	1.81E-68	Germ cells 1	COL12A1
6.42E-71	0.784025869	0.729	0.405	1.26E-66	Germ cells 1	NDRG2
6.67E-70	0.818222829	0.806	0.441	1.31E-65	Germ cells 1	PDGFRL
8.06E-70	0.796311436	0.678	0.329	1.58E-65	Germ cells 1	GSTM5
2.39E-69	0.456323451	0.255	0.048	4.69E-65	Germ cells 1	EGFLAM
2.56E-69	0.810112087	0.782	0.422	5.02E-65	Germ cells 1	FGF7
4.39E-69	0.67346354	0.718	0.361	8.61E-65	Germ cells 1	BICC1
5.79E-69	0.807883834	0.366	0.102	1.14E-64	Germ cells 1	MT1A
1.22E-68	0.678157964	0.571	0.239	2.40E-64	Germ cells 1	SLIT2
1.05E-67	0.427402261	0.271	0.055	2.06E-63	Germ cells 1	ADAMTSL3
1.19E-66	0.675188996	0.705	0.348	2.34E-62	Germ cells 1	NRP1
4.16E-66	0.590120743	0.449	0.157	8.16E-62	Germ cells 1	PRICKLE1
7.55E-66	1.775472322	0.712	0.411	1.48E-61	Germ cells 1	PTGDS
1.91E-65	0.826858502	0.767	0.425	3.75E-61	Germ cells 1	DHRS3
1.52E-64	1.378506746	0.919	0.75	2.98E-60	Germ cells 1	MT2A
1.66E-64	0.702864562	0.531	0.217	3.25E-60	Germ cells 1	SPRY2
1.73E-64	0.852420104	0.734	0.394	3.40E-60	Germ cells 1	CRISPLD2
2.98E-64	0.825681563	0.995	0.857	5.85E-60	Germ cells 1	GSN
5.97E-63	0.618116359	0.575	0.258	1.17E-58	Germ cells 1	AGTR1
3.02E-61	0.633094919	0.463	0.172	5.92E-57	Germ cells 1	FIBIN
4.09E-61	0.701967094	0.733	0.378	8.02E-57	Germ cells 1	EGFR
1.62E-60	0.808699957	0.881	0.623	3.17E-56	Germ cells 1	EFEMP1
2.09E-60	0.644336237	0.846	0.416	4.10E-56	Germ cells 1	CILP
9.69E-60	0.813250726	0.652	0.31	1.90E-55	Germ cells 1	F3
1.76E-59	0.7095215	0.958	0.623	3.46E-55	Germ cells 1	RARRES2
3.46E-59	0.664381536	0.636	0.309	6.79E-55	Germ cells 1	OAF
3.95E-59	0.688660013	0.881	0.638	7.75E-55	Germ cells 1	EPHX1
1.69E-58	0.549809794	0.582	0.269	3.32E-54	Germ cells 1	LPAR1
1.01E-57	0.356264129	0.976	0.811	1.98E-53	Germ cells 1	SELENOP
1.60E-57	0.486102245	1	0.97	3.15E-53	Germ cells 1	VIM
6.25E-57	0.649247248	0.399	0.128	1.23E-52	Germ cells 1	GPC3
4.00E-56	0.494646764	0.456	0.174	7.86E-52	Germ cells 1	SMIM3
1.16E-55	0.480540933	0.405	0.144	2.27E-51	Germ cells 1	AC068888.1
1.46E-55	0.370397086	0.282	0.071	2.86E-51	Germ cells 1	CNTFR
2.33E-55	0.967009512	0.753	0.448	4.57E-51	Germ cells 1	CYP1B1
2.32E-54	1.09483124	0.562	0.242	4.56E-50	Germ cells 1	WISP2
4.21E-54	0.595950376	0.789	0.506	8.26E-50	Germ cells 1	SCPEP1
4.38E-54	0.642609057	0.736	0.408	8.60E-50	Germ cells 1	NOVA1
3.36E-53	0.733621932	0.454	0.182	6.60E-49	Germ cells 1	COL4A4
4.80E-53	0.776759572	0.861	0.644	9.43E-49	Germ cells 1	GAS6
5.66E-53	0.384169317	0.267	0.068	1.11E-48	Germ cells 1	KCND3
1.04E-52	0.780561727	0.945	0.673	2.05E-48	Germ cells 1	FBLN1
1.31E-52	0.494917718	0.264	0.066	2.57E-48	Germ cells 1	APOC1
4.29E-52	0.721418144	0.984	0.744	8.43E-48	Germ cells 1	LTBP4
1.42E-51	0.817615586	0.866	0.562	2.79E-47	Germ cells 1	NR2F1
2.57E-51	0.581054215	0.89	0.63	5.05E-47	Germ cells 1	CYBRD1
5.93E-51	0.61602319	0.692	0.376	1.16E-46	Germ cells 1	TMEM176A
7.74E-51	0.5862962	0.938	0.784	1.52E-46	Germ cells 1	NFIA
2.43E-50	1.053964629	0.566	0.281	4.76E-46	Germ cells 1	MT1M
2.82E-50	0.626319803	0.824	0.547	5.54E-46	Germ cells 1	GSTM3
2.88E-50	0.935445773	0.3	0.091	5.65E-46	Germ cells 1	MYOC
3.93E-50	0.679314309	0.984	0.719	7.71E-46	Germ cells 1	IGFBP6
5.44E-49	0.560244626	0.797	0.504	1.07E-44	Germ cells 1	SGCE
5.49E-49	0.578336182	0.989	0.796	1.08E-44	Germ cells 1	SERPING1
5.53E-49	0.64763103	0.855	0.544	1.09E-44	Germ cells 1	PODN
1.15E-48	0.607576823	0.824	0.564	2.25E-44	Germ cells 1	LAMC1
2.34E-48	0.28848934	0.996	0.993	4.60E-44	Germ cells 1	FTL
1.89E-47	0.663303918	0.87	0.574	3.71E-43	Germ cells 1	CTSK
3.62E-47	0.554894261	0.945	0.748	7.11E-43	Germ cells 1	NUPR1
6.43E-47	0.46423668	0.293	0.087	1.26E-42	Germ cells 1	PEAR1
9.91E-47	0.701476676	0.91	0.622	1.94E-42	Germ cells 1	COL6A3
1.30E-46	0.633535049	0.888	0.599	2.56E-42	Germ cells 1	SRPX
1.51E-46	0.50375875	0.782	0.502	2.97E-42	Germ cells 1	EPB41L2
4.66E-46	0.511205923	0.952	0.652	9.15E-42	Germ cells 1	FXYD1
1.42E-45	0.8560901	0.751	0.443	2.78E-41	Germ cells 1	SFRP1
1.83E-45	0.565677327	0.938	0.769	3.60E-41	Germ cells 1	NFIB
2.20E-45	0.49840183	0.603	0.322	4.31E-41	Germ cells 1	LARP6
4.85E-45	0.451603953	0.586	0.278	9.52E-41	Germ cells 1	VGLL3
1.73E-44	0.68253189	0.837	0.562	3.39E-40	Germ cells 1	PDGFRA
1.95E-44	0.426188484	0.3	0.097	3.83E-40	Germ cells 1	FIGN
6.91E-44	0.581944562	0.727	0.426	1.36E-39	Germ cells 1	TMEM176B
7.75E-44	0.434040426	0.394	0.155	1.52E-39	Germ cells 1	FZD7
1.04E-43	0.613174805	0.755	0.508	2.03E-39	Germ cells 1	RBMS3
1.68E-43	0.524473923	0.747	0.493	3.30E-39	Germ cells 1	MPZL1
2.14E-43	0.611426937	0.551	0.282	4.19E-39	Germ cells 1	PHLDA3
2.38E-43	0.527690217	0.755	0.442	4.68E-39	Germ cells 1	CAMK2N1
2.88E-43	0.488897194	0.452	0.199	5.65E-39	Germ cells 1	BCL6
1.12E-42	0.427866939	0.346	0.123	2.20E-38	Germ cells 1	ADH1C
1.36E-42	0.467653262	0.731	0.441	2.66E-38	Germ cells 1	EPS8
2.94E-42	0.506118625	0.386	0.153	5.77E-38	Germ cells 1	C16orf89
8.41E-42	0.453149521	0.335	0.118	1.65E-37	Germ cells 1	CAPN6
2.67E-41	0.520362465	0.487	0.231	5.24E-37	Germ cells 1	FSTL3
3.45E-41	0.354076088	0.262	0.077	6.77E-37	Germ cells 1	ADGRG4
5.17E-41	0.545996541	0.513	0.249	1.01E-36	Germ cells 1	COL4A1
8.06E-41	0.43224702	0.513	0.233	1.58E-36	Germ cells 1	AKR1C1
8.53E-41	0.335218448	0.278	0.088	1.67E-36	Germ cells 1	LSAMP
3.52E-40	0.535836174	0.808	0.55	6.92E-36	Germ cells 1	EBF1
7.13E-40	0.401449872	0.438	0.193	1.40E-35	Germ cells 1	NR2F2-AS1
8.73E-40	0.376764843	0.379	0.152	1.71E-35	Germ cells 1	NID2
1.01E-39	0.551874481	0.93	0.613	1.99E-35	Germ cells 1	PCOLCE
1.11E-39	0.431630912	0.531	0.277	2.17E-35	Germ cells 1	PTGR1
1.15E-39	0.528635522	0.879	0.541	2.26E-35	Germ cells 1	OGN
2.68E-39	0.470611575	0.661	0.386	5.27E-35	Germ cells 1	CHPT1
2.69E-39	0.412931535	0.478	0.222	5.28E-35	Germ cells 1	GFRA1
3.55E-39	0.504430418	0.692	0.418	6.98E-35	Germ cells 1	HIC1
4.51E-39	0.523939154	0.751	0.471	8.85E-35	Germ cells 1	ANTXR2
3.89E-38	0.45962092	0.586	0.323	7.64E-34	Germ cells 1	HNMT
3.90E-38	0.391962099	0.96	0.781	7.66E-34	Germ cells 1	SELENOM
1.26E-37	0.509154616	0.679	0.436	2.47E-33	Germ cells 1	CD302
1.45E-37	0.526186519	0.615	0.349	2.84E-33	Germ cells 1	OMD
4.55E-37	0.477094443	0.678	0.405	8.94E-33	Germ cells 1	ECHDC2
9.09E-37	0.500043758	0.819	0.595	1.78E-32	Germ cells 1	PCYOX1
1.01E-36	0.593084811	0.996	0.805	1.98E-32	Germ cells 1	DCN
1.93E-36	0.620613708	0.881	0.704	3.79E-32	Germ cells 1	CEBPD
2.64E-36	0.28959239	0.289	0.101	5.19E-32	Germ cells 1	HGF
5.47E-36	0.582621401	0.925	0.699	1.07E-31	Germ cells 1	PLPP3
6.17E-36	0.441305188	0.617	0.356	1.21E-31	Germ cells 1	SELENBP1
7.91E-36	0.499613264	0.72	0.437	1.55E-31	Germ cells 1	ANGPTL1
1.06E-35	0.36063049	0.795	0.486	2.09E-31	Germ cells 1	ZEB2
1.24E-35	0.575951246	0.907	0.654	2.44E-31	Germ cells 1	IGF1
1.40E-35	0.444478553	0.46	0.226	2.74E-31	Germ cells 1	RNF24
3.58E-35	0.455030507	0.679	0.434	7.03E-31	Germ cells 1	SAV1
4.11E-35	0.444616114	0.661	0.396	8.07E-31	Germ cells 1	GLT8D2
5.11E-35	0.474811991	0.711	0.438	1.00E-30	Germ cells 1	BOC
1.55E-34	0.446529123	0.476	0.24	3.04E-30	Germ cells 1	CCDC71L
2.12E-34	0.464318246	0.799	0.585	4.17E-30	Germ cells 1	EMP1
2.69E-34	0.438339522	0.723	0.447	5.28E-30	Germ cells 1	PDGFRB
7.24E-34	0.719979297	0.907	0.776	1.42E-29	Germ cells 1	ZFP36
1.48E-33	0.440826695	0.98	0.853	2.91E-29	Germ cells 1	ZBTB20
3.03E-33	0.426238834	0.965	0.847	5.95E-29	Germ cells 1	C12orf57
3.69E-33	0.340401063	0.788	0.47	7.24E-29	Germ cells 1	FBLN2
6.09E-33	0.444370515	0.811	0.543	1.20E-28	Germ cells 1	DDR2
7.58E-33	0.472132693	0.357	0.156	1.49E-28	Germ cells 1	FST
8.85E-33	0.498039459	0.938	0.784	1.74E-28	Germ cells 1	TCF4
5.06E-32	0.372319612	0.742	0.447	9.93E-28	Germ cells 1	ECM1
6.77E-32	0.4028688	0.623	0.375	1.33E-27	Germ cells 1	OLFML1
8.04E-32	0.46695941	0.689	0.453	1.58E-27	Germ cells 1	TNS2
9.25E-32	0.403817252	0.601	0.348	1.82E-27	Germ cells 1	PCDH18
9.45E-32	0.423724417	0.905	0.625	1.85E-27	Germ cells 1	SSPN
1.11E-31	0.48762663	0.835	0.634	2.17E-27	Germ cells 1	PTEN
1.54E-31	0.439182998	0.451	0.227	3.02E-27	Germ cells 1	CDH11
1.84E-31	0.448449982	0.943	0.774	3.61E-27	Germ cells 1	SPTBN1
6.76E-31	0.458878361	0.782	0.582	1.33E-26	Germ cells 1	KLF9
8.81E-31	0.456752906	0.408	0.192	1.73E-26	Germ cells 1	VIT
1.18E-30	0.481584532	0.969	0.692	2.32E-26	Germ cells 1	SERPINF1
1.49E-30	0.480948054	0.859	0.591	2.92E-26	Germ cells 1	HSPB6
1.65E-30	0.48580867	0.899	0.629	3.23E-26	Germ cells 1	GPNMB
1.70E-30	0.721671792	0.586	0.363	3.34E-26	Germ cells 1	SOCS3
2.95E-30	0.382908123	0.698	0.44	5.79E-26	Germ cells 1	NID1
4.31E-30	0.525954873	0.863	0.652	8.46E-26	Germ cells 1	EGR1
5.54E-30	0.482187494	0.445	0.227	1.09E-25	Germ cells 1	ITIH5
5.89E-30	0.508973598	0.89	0.644	1.16E-25	Germ cells 1	AEBP1
6.22E-30	0.440830235	0.949	0.666	1.22E-25	Germ cells 1	LRP1
9.37E-30	0.368748341	0.604	0.353	1.84E-25	Germ cells 1	PHGDH
1.15E-29	0.403490241	0.443	0.225	2.26E-25	Germ cells 1	C1orf54
1.77E-29	0.42643984	0.797	0.564	3.47E-25	Germ cells 1	NBL1
1.95E-29	0.440701189	0.861	0.643	3.83E-25	Germ cells 1	FGFR1
3.85E-29	0.26747682	0.297	0.121	7.56E-25	Germ cells 1	VCAM1
4.74E-29	0.487279038	0.374	0.176	9.30E-25	Germ cells 1	ADM
5.79E-29	0.566223779	0.758	0.519	1.14E-24	Germ cells 1	SFRP2
7.86E-29	0.313902584	0.28	0.112	1.54E-24	Germ cells 1	CDO1
8.46E-29	0.482507565	0.641	0.421	1.66E-24	Germ cells 1	TSC22D1
8.75E-29	0.448150291	0.936	0.644	1.72E-24	Germ cells 1	MMP2
1.16E-28	0.264539785	0.341	0.146	2.27E-24	Germ cells 1	PLK2
1.30E-28	0.472440286	0.74	0.507	2.55E-24	Germ cells 1	SAMHD1
2.84E-28	0.448904763	0.947	0.72	5.58E-24	Germ cells 1	CCDC80
6.14E-28	0.456718784	0.474	0.255	1.20E-23	Germ cells 1	ZFHX4
7.36E-28	0.375444191	0.619	0.4	1.44E-23	Germ cells 1	BDH2
7.78E-28	0.292607353	0.658	0.384	1.53E-23	Germ cells 1	CLEC11A
1.06E-27	0.315277502	0.324	0.142	2.09E-23	Germ cells 1	TMEM119
1.08E-27	0.385656731	0.875	0.72	2.13E-23	Germ cells 1	NFE2L2
5.47E-27	0.801427895	0.789	0.648	1.07E-22	Germ cells 1	MT1X
6.19E-27	0.401099617	0.628	0.397	1.21E-22	Germ cells 1	SNAI2
6.23E-27	0.370020115	0.941	0.752	1.22E-22	Germ cells 1	PMP22
1.84E-26	0.315043921	0.507	0.285	3.61E-22	Germ cells 1	C11orf96
1.86E-26	0.350440176	0.522	0.296	3.65E-22	Germ cells 1	NEXN
2.78E-26	0.667740927	0.681	0.473	5.46E-22	Germ cells 1	CYR61
2.81E-26	0.468199293	0.363	0.175	5.52E-22	Germ cells 1	RASD1
3.07E-26	0.356190114	0.383	0.189	6.03E-22	Germ cells 1	SNED1
3.31E-26	0.336743185	0.425	0.223	6.49E-22	Germ cells 1	C1RL
5.48E-26	0.349466136	0.773	0.523	1.08E-21	Germ cells 1	NDN
7.74E-26	0.459099002	0.863	0.685	1.52E-21	Germ cells 1	GLUL
1.25E-25	0.264402649	0.28	0.117	2.46E-21	Germ cells 1	KAZALD1
1.27E-25	0.319238564	0.414	0.218	2.49E-21	Germ cells 1	TMEM64
1.40E-25	0.324378072	0.372	0.183	2.76E-21	Germ cells 1	LMO3
1.45E-25	0.361592402	0.63	0.404	2.85E-21	Germ cells 1	SETBP1
1.49E-25	0.338060071	0.447	0.238	2.93E-21	Germ cells 1	CPED1
2.26E-25	0.446210496	0.326	0.155	4.44E-21	Germ cells 1	PLEKHA4
2.34E-25	0.366417414	0.581	0.367	4.60E-21	Germ cells 1	CBR1
2.87E-25	0.31661847	0.67	0.445	5.63E-21	Germ cells 1	RBPMS
5.15E-25	0.425920946	0.656	0.438	1.01E-20	Germ cells 1	PID1
5.87E-25	0.449232757	0.353	0.176	1.15E-20	Germ cells 1	FZD1
6.38E-25	0.533688324	0.599	0.379	1.25E-20	Germ cells 1	SMOC2
6.69E-25	0.32183336	0.976	0.907	1.31E-20	Germ cells 1	EID1
6.73E-25	0.34831812	0.549	0.343	1.32E-20	Germ cells 1	IRF2BPL
8.99E-25	0.369905317	0.601	0.385	1.77E-20	Germ cells 1	ARHGAP10
1.14E-24	0.33675102	0.839	0.674	2.24E-20	Germ cells 1	SRI
2.36E-24	0.783564421	0.352	0.183	4.63E-20	Germ cells 1	LEPR
3.03E-24	0.376030279	0.586	0.377	5.94E-20	Germ cells 1	C15orf61
3.08E-24	0.334214316	0.372	0.183	6.04E-20	Germ cells 1	SPON1
4.15E-24	0.314270084	0.989	0.881	8.14E-20	Germ cells 1	LAPTM4A
4.21E-24	0.364305841	0.438	0.243	8.27E-20	Germ cells 1	ZNF703
4.57E-24	0.351625793	0.615	0.386	8.97E-20	Germ cells 1	AOX1
6.02E-24	0.35817015	0.592	0.382	1.18E-19	Germ cells 1	AZI2
1.29E-23	0.384299302	0.674	0.447	2.54E-19	Germ cells 1	DLC1
2.33E-23	0.362495202	0.824	0.595	4.57E-19	Germ cells 1	LTBP3
3.10E-23	0.256346783	0.317	0.144	6.08E-19	Germ cells 1	PAWR
3.27E-23	0.571252468	0.473	0.28	6.42E-19	Germ cells 1	USP53
4.85E-23	0.409495391	0.797	0.603	9.52E-19	Germ cells 1	METTL7A
1.05E-22	0.332949526	0.476	0.279	2.05E-18	Germ cells 1	PTPN13
1.66E-22	0.384535577	0.551	0.349	3.26E-18	Germ cells 1	TMEM47
1.80E-22	0.42090701	0.857	0.648	3.53E-18	Germ cells 1	MFGE8
2.88E-22	0.372035806	0.599	0.394	5.66E-18	Germ cells 1	ACVRL1
3.08E-22	0.387998453	0.751	0.503	6.05E-18	Germ cells 1	MRC2
3.37E-22	0.459475643	0.302	0.145	6.61E-18	Germ cells 1	IGF2.1
4.24E-22	0.320450656	0.522	0.313	8.33E-18	Germ cells 1	DIO3OS
5.42E-22	0.313465611	0.366	0.19	1.06E-17	Germ cells 1	RNF150
1.60E-21	0.354148735	0.522	0.328	3.14E-17	Germ cells 1	RASSF8
1.84E-21	0.311316655	0.947	0.862	3.61E-17	Germ cells 1	PEBP1
2.00E-21	0.283480016	0.451	0.256	3.93E-17	Germ cells 1	FAM13A
2.18E-21	0.432731634	0.526	0.317	4.27E-17	Germ cells 1	FLRT2
2.44E-21	0.340490179	0.971	0.698	4.79E-17	Germ cells 1	COL6A1
3.16E-21	0.348536527	0.998	0.982	6.20E-17	Germ cells 1	TXNIP
5.13E-21	0.481080717	0.777	0.576	1.01E-16	Germ cells 1	DPT
9.40E-21	0.387061271	0.711	0.539	1.84E-16	Germ cells 1	ZNF106
1.02E-20	0.305958237	0.432	0.252	2.00E-16	Germ cells 1	RAB30
2.50E-20	0.442524534	0.81	0.614	4.91E-16	Germ cells 1	PRNP
2.95E-20	0.290698523	0.321	0.162	5.80E-16	Germ cells 1	STEAP2
3.77E-20	0.325480829	0.386	0.216	7.40E-16	Germ cells 1	PAPSS2
5.57E-20	0.293775002	0.372	0.205	1.09E-15	Germ cells 1	ABCA5
8.05E-20	0.302668505	0.553	0.349	1.58E-15	Germ cells 1	CBR3
1.23E-19	0.360998035	0.491	0.31	2.41E-15	Germ cells 1	DSE
1.36E-19	0.281364305	0.606	0.389	2.67E-15	Germ cells 1	SLIT3
2.14E-19	0.32238586	0.452	0.273	4.20E-15	Germ cells 1	SPATA6
2.62E-19	0.376385008	0.806	0.604	5.14E-15	Germ cells 1	MGST1
3.24E-19	0.330401277	0.775	0.617	6.36E-15	Germ cells 1	H2AFJ
3.54E-19	0.395760983	0.755	0.576	6.95E-15	Germ cells 1	FKBP5
3.74E-19	0.294614294	0.469	0.287	7.35E-15	Germ cells 1	MITF
4.59E-19	0.279440712	0.934	0.791	9.00E-15	Germ cells 1	NFIC
6.11E-19	0.343395726	0.57	0.384	1.20E-14	Germ cells 1	PHLDB1
7.04E-19	0.279146118	0.698	0.503	1.38E-14	Germ cells 1	MIR99AHG
7.89E-19	0.261875687	0.317	0.163	1.55E-14	Germ cells 1	MAP3K5
8.94E-19	0.312772156	0.546	0.348	1.75E-14	Germ cells 1	PPL
9.90E-19	0.301339263	0.648	0.439	1.94E-14	Germ cells 1	RSPO3
9.93E-19	0.360141114	0.76	0.531	1.95E-14	Germ cells 1	CHRDL1
1.24E-18	0.332716416	0.976	0.859	2.43E-14	Germ cells 1	LGALS3
2.93E-18	0.449164324	0.518	0.329	5.76E-14	Germ cells 1	NR4A1
4.12E-18	0.514097395	0.758	0.577	8.09E-14	Germ cells 1	MT1E
4.27E-18	0.272989916	0.632	0.431	8.38E-14	Germ cells 1	TMEM98
4.53E-18	0.399019648	0.495	0.329	8.88E-14	Germ cells 1	COL4A2
5.36E-18	0.29470091	0.749	0.569	1.05E-13	Germ cells 1	SPART
5.60E-18	0.320848068	0.731	0.545	1.10E-13	Germ cells 1	RUNX1T1
6.43E-18	0.311910277	0.332	0.18	1.26E-13	Germ cells 1	OSMR
6.65E-18	0.260863994	0.956	0.883	1.30E-13	Germ cells 1	SEC62
7.49E-18	0.370746119	0.991	0.747	1.47E-13	Germ cells 1	COL6A2
7.51E-18	0.277620266	0.498	0.318	1.47E-13	Germ cells 1	PLBD1
1.17E-17	0.257577155	0.668	0.464	2.30E-13	Germ cells 1	COPZ2
1.43E-17	0.402804657	0.57	0.382	2.81E-13	Germ cells 1	DAAM1
1.46E-17	0.525479274	0.308	0.163	2.86E-13	Germ cells 1	IGFBP3
1.52E-17	0.297070765	0.648	0.469	2.99E-13	Germ cells 1	ALDH2
1.73E-17	0.273220828	0.575	0.388	3.40E-13	Germ cells 1	ANG
3.09E-17	0.316184517	0.467	0.294	6.07E-13	Germ cells 1	AL078639.1
3.60E-17	0.476757553	0.54	0.373	7.07E-13	Germ cells 1	BNC2
3.71E-17	0.386167977	0.94	0.813	7.28E-13	Germ cells 1	TIMP3
4.11E-17	0.289125118	0.286	0.149	8.07E-13	Germ cells 1	ASPA
4.35E-17	0.301383015	0.769	0.591	8.53E-13	Germ cells 1	NR3C1
4.44E-17	0.301762031	0.822	0.614	8.71E-13	Germ cells 1	CTSF
5.18E-17	0.28148884	0.766	0.588	1.02E-12	Germ cells 1	C1orf21
5.70E-17	0.337996073	0.654	0.453	1.12E-12	Germ cells 1	NNMT
5.79E-17	0.339012679	0.471	0.299	1.14E-12	Germ cells 1	ADCY3
6.95E-17	0.289315309	0.33	0.182	1.36E-12	Germ cells 1	BHMT2
7.62E-17	0.312868306	0.67	0.472	1.49E-12	Germ cells 1	SLC44A1
7.87E-17	0.292196235	0.3	0.154	1.54E-12	Germ cells 1	HHIP
1.12E-16	0.274666224	0.31	0.164	2.19E-12	Germ cells 1	ADA
1.50E-16	0.252778417	0.401	0.236	2.94E-12	Germ cells 1	RGMA
1.67E-16	0.272177903	0.511	0.329	3.28E-12	Germ cells 1	TMEM159
1.86E-16	0.269933969	0.96	0.924	3.64E-12	Germ cells 1	CCNI
2.28E-16	0.270007848	0.984	0.825	4.48E-12	Germ cells 1	TIMP2
3.26E-16	0.297061476	0.687	0.531	6.40E-12	Germ cells 1	FAM3C
4.04E-16	0.307605227	0.813	0.622	7.93E-12	Germ cells 1	CAVIN3
4.63E-16	0.280352746	0.637	0.464	9.10E-12	Germ cells 1	VEGFB
5.05E-16	0.450109392	0.874	0.774	9.92E-12	Germ cells 1	JUNB
5.66E-16	0.282903473	0.749	0.59	1.11E-11	Germ cells 1	SMAD5
6.43E-16	0.260756692	0.458	0.283	1.26E-11	Germ cells 1	SRPX2
7.75E-16	0.299296341	0.3	0.164	1.52E-11	Germ cells 1	ANGPTL4
9.66E-16	0.294684812	0.557	0.367	1.90E-11	Germ cells 1	EBF2
1.32E-15	0.277176537	0.963	0.722	2.59E-11	Germ cells 1	IGFBP5
1.88E-15	0.296554709	0.432	0.271	3.68E-11	Germ cells 1	HOXC9
2.91E-15	0.314094334	0.573	0.391	5.72E-11	Germ cells 1	UACA
3.17E-15	0.256168598	0.451	0.288	6.23E-11	Germ cells 1	PTPRG
3.68E-15	0.275181001	0.7	0.51	7.23E-11	Germ cells 1	RAB34
4.66E-15	0.327408938	0.628	0.462	9.15E-11	Germ cells 1	CARHSP1
5.11E-15	0.306093095	0.56	0.369	1.00E-10	Germ cells 1	LOX
7.35E-15	0.315892043	0.632	0.464	1.44E-10	Germ cells 1	ZCCHC24
7.83E-15	0.254104642	0.253	0.129	1.54E-10	Germ cells 1	WNT5A
8.70E-15	0.306038534	0.771	0.635	1.71E-10	Germ cells 1	REXO2
1.34E-14	0.271162615	0.63	0.456	2.62E-10	Germ cells 1	RHOQ
1.90E-14	0.32576078	0.549	0.39	3.72E-10	Germ cells 1	SH3D19
2.77E-14	0.308548454	0.407	0.255	5.43E-10	Germ cells 1	PKDCC
3.63E-14	0.29431949	0.524	0.371	7.12E-10	Germ cells 1	GULP1
6.74E-14	0.290258628	0.469	0.315	1.32E-09	Germ cells 1	CDC42EP2
1.08E-13	0.254058966	0.313	0.182	2.11E-09	Germ cells 1	NAV3
1.32E-13	0.279486709	0.43	0.285	2.58E-09	Germ cells 1	CTDSPL
1.48E-13	0.356322381	0.791	0.659	2.91E-09	Germ cells 1	TSHZ2
1.55E-13	0.281109382	0.85	0.729	3.05E-09	Germ cells 1	BNIP3L
2.51E-13	0.254941457	0.679	0.517	4.93E-09	Germ cells 1	ARL1
4.36E-13	0.254496629	0.504	0.346	8.56E-09	Germ cells 1	ADGRA2
6.09E-13	0.280751995	0.527	0.355	1.20E-08	Germ cells 1	THBS1
6.67E-13	0.277192338	0.321	0.192	1.31E-08	Germ cells 1	CNTN4
1.07E-12	0.258278557	0.357	0.226	2.10E-08	Germ cells 1	DNM3OS
1.38E-12	0.30196497	0.643	0.495	2.72E-08	Germ cells 1	SOD2
1.74E-12	0.298762531	0.588	0.444	3.41E-08	Germ cells 1	SRM
1.82E-12	0.254208608	0.57	0.422	3.57E-08	Germ cells 1	SSBP2
1.94E-12	0.325942082	0.91	0.866	3.81E-08	Germ cells 1	FOS
2.03E-12	0.276042314	0.418	0.283	3.99E-08	Germ cells 1	TRAM2
2.66E-12	0.256763774	0.793	0.638	5.22E-08	Germ cells 1	ASPH
3.35E-12	0.438210961	0.405	0.27	6.58E-08	Germ cells 1	VEGFD
4.53E-12	0.255547594	0.954	0.8	8.88E-08	Germ cells 1	IGFBP4
5.81E-12	0.315731758	0.952	0.87	1.14E-07	Germ cells 1	JUN
6.76E-12	0.265089903	0.452	0.303	1.33E-07	Germ cells 1	HSD11B1
7.29E-12	0.251534037	0.575	0.419	1.43E-07	Germ cells 1	ARRDC3
1.33E-11	0.27322413	0.69	0.512	2.60E-07	Germ cells 1	PLAGL1
2.40E-11	0.251406339	0.408	0.278	4.71E-07	Germ cells 1	PDZRN3
5.24E-11	0.25689223	0.582	0.44	1.03E-06	Germ cells 1	MAP7D3
8.96E-11	0.320026747	0.654	0.501	1.76E-06	Germ cells 1	COL14A1
1.77E-10	0.274727536	0.705	0.578	3.47E-06	Germ cells 1	LAMB2
4.72E-10	0.287514077	0.39	0.268	9.26E-06	Germ cells 1	MYC
1.67E-08	0.252502914	0.364	0.256	0.00032744	Germ cells 1	VPS13D
3.46E-08	0.281161547	0.57	0.454	0.0006796	Germ cells 1	PDK4
6.55E-08	0.266092022	0.399	0.296	0.001285964	Germ cells 1	SH3PXD2A
1.48E-07	0.405837209	0.46	0.34	0.002908429	Germ cells 1	DDIT4
3.29E-06	0.397642145	0.405	0.319	0.064671623	Germ cells 1	CTHRC1
4.17E-06	0.255270649	0.524	0.41	0.081896642	Germ cells 1	G0S2
3.43E-293	1.825319658	0.739	0.083	6.74E-289	Germ cells 2	STC2
3.83E-231	0.973107613	0.573	0.055	7.52E-227	Germ cells 2	MAB21L1
2.02E-225	3.142273543	0.817	0.155	3.96E-221	Germ cells 2	PLA2G2A
1.92E-213	0.61457702	0.454	0.032	3.77E-209	Germ cells 2	ISL1
2.99E-206	0.988512459	0.602	0.074	5.86E-202	Germ cells 2	SLITRK4
5.68E-196	0.688959063	0.505	0.049	1.12E-191	Germ cells 2	SHOX2
5.06E-195	2.47670986	0.871	0.228	9.93E-191	Germ cells 2	WISP2
8.49E-181	0.658788802	0.411	0.033	1.67E-176	Germ cells 2	SIM1
1.05E-172	1.823971498	0.992	0.421	2.06E-168	Germ cells 2	CILP
1.72E-167	1.74296151	0.866	0.272	3.38E-163	Germ cells 2	HSD11B1
3.26E-157	1.825282019	0.984	0.435	6.41E-153	Germ cells 2	SFRP1
4.36E-155	1.537283289	0.989	0.33	8.56E-151	Germ cells 2	MFAP5
6.03E-151	1.943694993	1	0.738	1.18E-146	Germ cells 2	CFD
1.17E-142	0.816900755	0.581	0.105	2.30E-138	Germ cells 2	WNT5A
8.95E-142	1.775814599	1	0.656	1.76E-137	Germ cells 2	IGF1
1.42E-140	0.859944195	0.68	0.149	2.78E-136	Germ cells 2	C1QTNF7
7.68E-138	1.431804183	0.987	0.465	1.51E-133	Germ cells 2	FBLN2
5.87E-137	1.910797662	0.962	0.503	1.15E-132	Germ cells 2	CXCL12
6.57E-136	1.383820462	0.919	0.36	1.29E-131	Germ cells 2	SMOC2
2.46E-134	1.071128276	0.788	0.236	4.84E-130	Germ cells 2	ZFHX4
3.17E-131	1.52487718	1	0.679	6.23E-127	Germ cells 2	FBLN1
1.09E-130	1.390407495	0.935	0.436	2.13E-126	Germ cells 2	NNMT
7.05E-127	1.274766721	1	0.672	1.38E-122	Germ cells 2	C1S
2.37E-120	1.331107557	1	0.682	4.64E-116	Germ cells 2	C1R
2.82E-120	1.219486972	0.892	0.373	5.53E-116	Germ cells 2	SLIT3
6.43E-120	1.417055381	0.973	0.41	1.26E-115	Germ cells 2	ADH1B
2.40E-117	1.54155265	0.968	0.495	4.72E-113	Germ cells 2	C3
5.77E-117	1.318866213	0.973	0.52	1.13E-112	Germ cells 2	ABI3BP
3.06E-116	1.195040108	0.895	0.372	6.01E-112	Germ cells 2	TMEM176A
2.15E-113	1.346319951	0.973	0.535	4.22E-109	Germ cells 2	OSR2
2.46E-109	1.244009873	0.594	0.15	4.84E-105	Germ cells 2	SERPINE2
2.23E-108	1.324126809	0.987	0.576	4.37E-104	Germ cells 2	CTSK
8.02E-108	0.398938592	0.293	0.03	1.57E-103	Germ cells 2	C5orf38
8.56E-105	1.084993419	0.984	0.725	1.68E-100	Germ cells 2	ADD3
2.64E-103	0.369069124	0.263	0.025	5.19E-99	Germ cells 2	PRKG2
3.42E-103	0.446289745	0.371	0.054	6.71E-99	Germ cells 2	IRX3
4.09E-103	1.213878095	0.962	0.562	8.03E-99	Germ cells 2	LAMC1
1.44E-102	0.717505149	0.642	0.169	2.83E-98	Germ cells 2	CNTN4
1.38E-100	1.02023097	0.933	0.379	2.72E-96	Germ cells 2	SCARA5
1.54E-100	0.972452626	0.884	0.38	3.02E-96	Germ cells 2	EGFR
4.72E-100	0.897951509	0.707	0.228	9.26E-96	Germ cells 2	AKR1C1
3.06E-99	0.941246617	0.774	0.274	6.02E-95	Germ cells 2	VGLL3
4.69E-99	1.16866351	0.976	0.712	9.20E-95	Germ cells 2	TGFBR3
5.43E-97	0.53116796	0.5	0.105	1.07E-92	Germ cells 2	CRNDE
6.84E-97	1.139490579	0.884	0.424	1.34E-92	Germ cells 2	TMEM176B
9.65E-97	1.119399606	0.866	0.369	1.89E-92	Germ cells 2	CES1
7.30E-96	0.347270485	0.266	0.028	1.43E-91	Germ cells 2	IRX5
1.09E-94	1.440667246	0.599	0.156	2.13E-90	Germ cells 2	CXCL14
2.95E-94	0.808426043	0.524	0.127	5.80E-90	Germ cells 2	KHDRBS3
1.10E-90	0.72010812	0.946	0.413	2.16E-86	Germ cells 2	VCAN
3.79E-90	1.193155054	0.944	0.521	7.44E-86	Germ cells 2	THY1
9.68E-90	1.191666898	0.852	0.399	1.90E-85	Germ cells 2	ELN
4.96E-89	0.510516635	0.508	0.119	9.74E-85	Germ cells 2	PRRX2
1.28E-88	1.019448238	0.992	0.673	2.51E-84	Germ cells 2	LRP1
1.33E-88	0.651240138	0.645	0.18	2.61E-84	Germ cells 2	VIT
2.04E-88	0.873226979	0.992	0.681	4.01E-84	Germ cells 2	FSTL1
2.34E-88	1.109281878	0.954	0.532	4.59E-84	Germ cells 2	PTGIS
7.32E-88	0.797434303	0.847	0.347	1.44E-83	Germ cells 2	METRNL
7.81E-88	0.920317185	0.941	0.493	1.53E-83	Germ cells 2	LHFPL6
3.10E-87	1.200453381	1	0.707	6.08E-83	Germ cells 2	COL1A2
6.27E-87	0.867761679	0.957	0.501	1.23E-82	Germ cells 2	CD248
6.87E-87	1.081585628	0.997	0.752	1.35E-82	Germ cells 2	LTBP4
5.52E-86	1.224635724	0.987	0.703	1.08E-81	Germ cells 2	PLPP3
2.73E-85	1.022091618	0.944	0.497	5.37E-81	Germ cells 2	CFH
6.67E-85	0.886633439	0.841	0.387	1.31E-80	Germ cells 2	AC245595.1
1.16E-84	2.279101798	0.454	0.108	2.28E-80	Germ cells 2	APOE
2.66E-84	0.714823392	0.763	0.26	5.23E-80	Germ cells 2	ACKR3
5.27E-83	0.901098445	0.825	0.353	1.03E-78	Germ cells 2	LOX
1.44E-82	0.557616651	0.551	0.149	2.83E-78	Germ cells 2	ADA
2.76E-82	0.62547432	0.538	0.146	5.43E-78	Germ cells 2	SCN1B
3.33E-82	0.920273702	0.892	0.427	6.54E-78	Germ cells 2	FGF7
2.46E-80	0.743238722	0.597	0.18	4.82E-76	Germ cells 2	COL4A4
3.57E-80	0.720508258	0.664	0.217	7.00E-76	Germ cells 2	INMT
4.69E-80	0.703178748	0.661	0.217	9.22E-76	Germ cells 2	ABCC9
6.02E-80	0.628474838	0.565	0.159	1.18E-75	Germ cells 2	CYP4B1
1.38E-79	0.914255142	0.911	0.446	2.70E-75	Germ cells 2	PDGFRL
1.84E-79	0.919400416	0.871	0.43	3.61E-75	Germ cells 2	DHRS3
5.06E-79	0.748194083	0.513	0.139	9.93E-75	Germ cells 2	GALNT15
5.31E-78	0.84571371	0.892	0.45	1.04E-73	Germ cells 2	AXL
1.19E-77	0.891699908	0.788	0.354	2.33E-73	Germ cells 2	IL1R1
1.97E-77	0.391220299	0.312	0.051	3.86E-73	Germ cells 2	GSC
4.45E-77	0.744916451	0.352	0.067	8.74E-73	Germ cells 2	APOC1
4.95E-77	0.421803179	0.352	0.066	9.71E-73	Germ cells 2	TBX18
7.39E-77	0.92605936	0.957	0.548	1.45E-72	Germ cells 2	PODN
1.33E-76	0.890737022	0.849	0.376	2.61E-72	Germ cells 2	THBS2
3.96E-75	0.963311617	0.992	0.671	7.78E-71	Germ cells 2	TNXB
4.14E-75	0.396438964	0.333	0.061	8.12E-71	Germ cells 2	PQLC2L
1.72E-74	0.622063131	0.417	0.099	3.37E-70	Germ cells 2	AL158071.1
3.91E-73	0.832212717	0.747	0.336	7.67E-69	Germ cells 2	TMEM45A
1.04E-72	0.898476387	0.97	0.598	2.04E-68	Germ cells 2	MGST1
1.27E-72	0.999718336	1	0.724	2.48E-68	Germ cells 2	CCDC80
3.66E-72	0.971927618	0.626	0.223	7.18E-68	Germ cells 2	TNNT3
1.87E-71	0.976364378	0.987	0.632	3.66E-67	Germ cells 2	GPNMB
8.45E-71	1.031423988	0.987	0.632	1.66E-66	Germ cells 2	COL3A1
3.74E-70	0.734093677	0.731	0.295	7.33E-66	Germ cells 2	VASN
4.40E-70	0.642300987	0.704	0.279	8.64E-66	Germ cells 2	TPST1
6.92E-69	0.67133949	0.997	0.701	1.36E-64	Germ cells 2	TPM1
4.91E-68	0.671592452	0.546	0.175	9.63E-64	Germ cells 2	SPON1
1.02E-67	0.947875222	0.976	0.656	2.00E-63	Germ cells 2	PLTP
2.33E-67	1.345224	0.933	0.677	4.57E-63	Germ cells 2	APOD
2.41E-67	0.768091921	0.968	0.643	4.74E-63	Germ cells 2	FGFR1
3.74E-67	0.817925787	0.965	0.573	7.35E-63	Germ cells 2	PRELP
1.64E-66	0.802019872	0.849	0.412	3.21E-62	Germ cells 2	NOVA1
2.06E-66	0.475627274	0.296	0.054	4.05E-62	Germ cells 2	HMCN2
2.20E-66	0.471524451	0.349	0.075	4.32E-62	Germ cells 2	ELANE
2.81E-66	0.814309999	0.973	0.529	5.52E-62	Germ cells 2	FBLN5
8.17E-66	0.598766586	0.527	0.165	1.60E-61	Germ cells 2	BMP4
5.04E-65	0.875073861	1	0.756	9.90E-61	Germ cells 2	COL6A2
5.94E-65	0.811888348	0.954	0.635	1.17E-60	Germ cells 2	CYBRD1
7.43E-65	0.84994473	0.898	0.502	1.46E-60	Germ cells 2	LAMA4
1.81E-64	0.767749604	0.43	0.112	3.56E-60	Germ cells 2	SFRP4
1.89E-64	0.447889322	0.274	0.046	3.71E-60	Germ cells 2	DIO2
3.07E-64	0.63885628	0.868	0.468	6.03E-60	Germ cells 2	MAN1A1
5.16E-64	0.600561098	0.651	0.246	1.01E-59	Germ cells 2	SLIT2
6.84E-64	0.617819881	0.61	0.221	1.34E-59	Germ cells 2	GFRA1
4.03E-63	0.810940301	0.949	0.532	7.92E-59	Germ cells 2	ABCA8
1.05E-62	0.564619756	0.484	0.146	2.06E-58	Germ cells 2	SLC29A1
3.08E-62	0.679904137	0.46	0.13	6.05E-58	Germ cells 2	FNDC1
3.87E-62	0.702027639	0.645	0.27	7.60E-58	Germ cells 2	TWIST1
2.17E-61	0.683148566	0.788	0.386	4.27E-57	Germ cells 2	ACVRL1
6.01E-60	0.719368198	0.938	0.551	1.18E-55	Germ cells 2	MXRA8
9.16E-60	0.708496671	0.849	0.438	1.80E-55	Germ cells 2	NID1
3.09E-59	0.442115724	0.519	0.16	6.07E-55	Germ cells 2	ADGRD1
4.20E-58	0.698364121	0.981	0.756	8.24E-54	Germ cells 2	PMP22
1.43E-57	0.831339349	0.989	0.667	2.80E-53	Germ cells 2	COL1A1
4.67E-57	0.747714654	1	0.803	9.16E-53	Germ cells 2	SERPING1
1.61E-56	1.044497151	0.995	0.651	3.16E-52	Germ cells 2	MMP2
2.84E-56	0.642865652	0.987	0.863	5.57E-52	Germ cells 2	GPX4
3.36E-56	0.665076228	0.847	0.447	6.59E-52	Germ cells 2	PDGFRB
4.02E-56	0.382047132	0.317	0.071	7.90E-52	Germ cells 2	SLC16A12
4.77E-55	0.825794277	1	0.701	9.35E-51	Germ cells 2	SERPINF1
1.85E-54	0.647699351	0.989	0.862	3.62E-50	Germ cells 2	LGALS3
8.97E-54	0.731853558	1	0.707	1.76E-49	Germ cells 2	COL6A1
1.07E-53	0.881077555	0.978	0.628	2.09E-49	Germ cells 2	COL6A3
2.11E-53	0.661669225	0.788	0.385	4.14E-49	Germ cells 2	COL5A2
3.33E-53	0.716290809	0.935	0.562	6.54E-49	Germ cells 2	PRRX1
3.45E-53	0.619815297	0.742	0.355	6.77E-49	Germ cells 2	GXYLT2
4.91E-53	0.69499239	0.492	0.163	9.64E-49	Germ cells 2	MT1G
8.70E-53	0.713536992	0.909	0.552	1.71E-48	Germ cells 2	EBF1
2.24E-52	1.559005213	0.742	0.396	4.39E-48	Germ cells 2	G0S2
3.25E-52	0.589366466	0.812	0.388	6.37E-48	Germ cells 2	ABCA6
3.30E-52	0.621062257	0.651	0.272	6.48E-48	Germ cells 2	USP53
4.97E-52	0.404251404	0.591	0.212	9.75E-48	Germ cells 2	LINC01133
6.36E-52	0.499953799	0.522	0.184	1.25E-47	Germ cells 2	CRABP2
6.73E-52	0.661593599	0.941	0.579	1.32E-47	Germ cells 2	LSP1
4.61E-51	0.551683278	0.659	0.29	9.05E-47	Germ cells 2	ADCY3
1.05E-50	0.446364772	0.441	0.14	2.06E-46	Germ cells 2	TMEM119
3.09E-50	0.603745165	0.753	0.355	6.06E-46	Germ cells 2	COL5A1
7.24E-50	0.524488763	0.997	0.908	1.42E-45	Germ cells 2	ANXA2
2.40E-49	0.842816864	0.618	0.256	4.71E-45	Germ cells 2	VEGFD
3.87E-49	0.63079446	0.739	0.343	7.60E-45	Germ cells 2	ABCA9
4.19E-49	0.505751854	0.511	0.188	8.22E-45	Germ cells 2	ANPEP
4.48E-49	0.532808954	0.669	0.304	8.80E-45	Germ cells 2	MAP1A
3.91E-48	0.581231484	0.772	0.392	7.67E-44	Germ cells 2	DBN1
8.33E-48	0.441097614	0.489	0.172	1.64E-43	Germ cells 2	NAV3
1.51E-47	0.374063018	0.269	0.06	2.96E-43	Germ cells 2	SEMA5A
2.59E-47	0.60467874	0.992	0.782	5.08E-43	Germ cells 2	APP
2.92E-47	0.427411563	0.425	0.137	5.74E-43	Germ cells 2	NCALD
4.17E-47	0.467810662	0.462	0.158	8.19E-43	Germ cells 2	FGF10
1.39E-46	0.39742668	0.53	0.198	2.72E-42	Germ cells 2	CLIP4
3.32E-46	0.370297048	0.382	0.114	6.53E-42	Germ cells 2	PLA2G5
4.61E-46	0.648701875	0.965	0.631	9.05E-42	Germ cells 2	SSPN
4.81E-46	0.407271821	0.546	0.209	9.45E-42	Germ cells 2	DNM1
7.07E-46	0.506644343	0.554	0.222	1.39E-41	Germ cells 2	ARHGAP20
8.34E-46	0.583196827	0.841	0.438	1.64E-41	Germ cells 2	ANGPTL1
1.25E-45	0.689641847	0.849	0.479	2.45E-41	Germ cells 2	DCLK1
1.83E-45	0.693984772	0.868	0.504	3.60E-41	Germ cells 2	PLAGL1
5.31E-45	0.575116242	0.707	0.342	1.04E-40	Germ cells 2	PPL
9.07E-45	0.490789285	0.583	0.244	1.78E-40	Germ cells 2	AMOTL2
1.36E-44	0.307641	0.298	0.077	2.66E-40	Germ cells 2	SHC3
2.02E-44	0.529220506	0.987	0.886	3.96E-40	Germ cells 2	LAPTM4A
4.04E-44	0.599754862	0.626	0.282	7.93E-40	Germ cells 2	PTGFR
5.27E-44	0.571426535	0.634	0.287	1.03E-39	Germ cells 2	MT1M
6.58E-44	0.334086759	0.374	0.115	1.29E-39	Germ cells 2	FAM198A
7.64E-44	0.686114286	0.806	0.451	1.50E-39	Germ cells 2	CAMK2N1
1.81E-43	0.627812155	0.847	0.504	3.54E-39	Germ cells 2	HSPG2
1.96E-43	0.483274551	0.344	0.098	3.85E-39	Germ cells 2	NTRK2
3.21E-43	0.533139415	0.648	0.304	6.30E-39	Germ cells 2	DSE
4.53E-43	0.566181327	0.715	0.343	8.90E-39	Germ cells 2	ITGB5
4.54E-43	0.356014385	0.363	0.109	8.91E-39	Germ cells 2	AIF1L
7.76E-43	0.376913591	0.304	0.082	1.52E-38	Germ cells 2	SERPINE1
1.84E-42	0.60242848	0.976	0.753	3.62E-38	Germ cells 2	NUPR1
1.86E-42	0.519751324	0.696	0.345	3.65E-38	Germ cells 2	CBR3
2.64E-42	0.478049648	0.677	0.327	5.18E-38	Germ cells 2	LARP6
1.00E-41	0.57961995	0.887	0.565	1.96E-37	Germ cells 2	NBL1
2.34E-41	0.421518456	0.433	0.158	4.60E-37	Germ cells 2	IGDCC4
2.69E-41	0.701119647	1	0.862	5.28E-37	Germ cells 2	GSN
3.36E-41	0.295564587	0.269	0.067	6.59E-37	Germ cells 2	RIMS4
5.28E-41	0.624276189	0.763	0.419	1.04E-36	Germ cells 2	UAP1
6.57E-41	0.334807143	0.358	0.112	1.29E-36	Germ cells 2	SLC16A4
6.97E-41	0.604231933	0.919	0.622	1.37E-36	Germ cells 2	LIMA1
1.82E-40	0.400849307	0.489	0.19	3.57E-36	Germ cells 2	MAN1C1
2.46E-40	0.314809224	1	0.993	4.84E-36	Germ cells 2	FTL
3.03E-40	0.568778394	0.68	0.352	5.95E-36	Germ cells 2	PCDH18
9.04E-40	0.461171526	0.511	0.211	1.77E-35	Germ cells 2	NIPAL2
9.77E-40	0.512423228	0.68	0.337	1.92E-35	Germ cells 2	SESTD1
1.13E-39	0.5148922	0.949	0.692	2.23E-35	Germ cells 2	DPYSL2
1.19E-39	0.486539835	0.699	0.348	2.34E-35	Germ cells 2	SULF1
1.85E-39	0.40122074	0.32	0.092	3.63E-35	Germ cells 2	LRRN3
2.16E-39	0.468920887	0.89	0.537	4.25E-35	Germ cells 2	PDLIM1
2.32E-39	0.384898426	0.562	0.237	4.55E-35	Germ cells 2	DRAM1
2.43E-39	0.57266352	0.941	0.564	4.76E-35	Germ cells 2	PDGFRA
4.01E-39	0.445994844	0.401	0.143	7.88E-35	Germ cells 2	NT5DC2
5.55E-39	0.566396166	0.815	0.467	1.09E-34	Germ cells 2	ABLIM1
1.07E-38	0.800718944	0.96	0.732	2.09E-34	Germ cells 2	IGFBP5
1.31E-38	0.568164578	0.995	0.745	2.58E-34	Germ cells 2	PLAC9
1.70E-38	0.484845259	0.995	0.889	3.34E-34	Germ cells 2	S100A10
3.32E-38	0.358809782	0.468	0.179	6.51E-34	Germ cells 2	QPCT
4.38E-38	0.658491042	0.995	0.866	8.59E-34	Germ cells 2	IGFBP7
1.55E-37	0.706731025	0.591	0.282	3.05E-33	Germ cells 2	LTBP2
1.59E-37	0.524244062	0.97	0.785	3.12E-33	Germ cells 2	SDCBP
3.05E-37	0.514785637	0.788	0.467	5.98E-33	Germ cells 2	FKBP9
6.62E-37	0.449255712	0.599	0.282	1.30E-32	Germ cells 2	PTPRG
9.27E-37	0.774042769	0.449	0.182	1.82E-32	Germ cells 2	LEPR
1.24E-36	0.434338433	0.605	0.278	2.43E-32	Germ cells 2	SRPX2
1.89E-36	0.610447871	0.984	0.622	3.72E-32	Germ cells 2	PCOLCE
3.13E-36	0.574686914	0.707	0.396	6.14E-32	Germ cells 2	FRMD6
3.56E-36	0.623486416	0.965	0.648	6.99E-32	Germ cells 2	AEBP1
3.81E-36	0.514449509	0.995	0.857	7.47E-32	Germ cells 2	ZBTB20
4.21E-36	0.471783667	0.75	0.406	8.27E-32	Germ cells 2	TNFAIP2
4.98E-36	0.257975107	0.285	0.081	9.77E-32	Germ cells 2	TRIL
5.42E-36	0.422501287	0.495	0.206	1.06E-31	Germ cells 2	ADAM33
8.35E-36	0.44015911	0.672	0.337	1.64E-31	Germ cells 2	TRIO
9.10E-36	0.554975339	0.812	0.431	1.79E-31	Germ cells 2	SVEP1
2.38E-35	0.437899015	0.887	0.533	4.68E-31	Germ cells 2	SPON2
3.35E-35	0.567225139	0.871	0.61	6.57E-31	Germ cells 2	CYB5A
4.09E-35	0.374257388	0.586	0.259	8.03E-31	Germ cells 2	CYGB
4.16E-35	0.455275921	0.987	0.718	8.17E-31	Germ cells 2	SPARC
1.88E-34	0.460697569	0.696	0.355	3.69E-30	Germ cells 2	CREB3L1
3.17E-34	0.438839511	0.801	0.456	6.21E-30	Germ cells 2	CYP1B1
3.42E-34	0.548616795	0.884	0.599	6.71E-30	Germ cells 2	PCYOX1
4.10E-34	0.462552433	0.36	0.124	8.05E-30	Germ cells 2	SLPI
4.64E-34	0.429652985	0.565	0.263	9.12E-30	Germ cells 2	SLC43A3
5.23E-34	0.558655475	0.965	0.694	1.03E-29	Germ cells 2	HTRA1
5.86E-34	0.276386484	0.298	0.091	1.15E-29	Germ cells 2	WNT11
7.92E-34	0.715865522	0.591	0.311	1.56E-29	Germ cells 2	LAMB1
8.04E-34	0.26195603	0.384	0.136	1.58E-29	Germ cells 2	NTN4
1.16E-33	0.422395687	0.981	0.787	2.29E-29	Germ cells 2	SELENOM
2.59E-33	0.353548024	0.46	0.184	5.08E-29	Germ cells 2	FIBIN
1.19E-32	0.47108465	0.524	0.242	2.34E-28	Germ cells 2	RND3
1.88E-32	0.471272317	0.941	0.584	3.70E-28	Germ cells 2	OLFML3
5.36E-32	0.498291504	0.812	0.545	1.05E-27	Germ cells 2	UBL3
6.31E-32	0.50248992	0.844	0.505	1.24E-27	Germ cells 2	MRC2
6.82E-32	0.310813316	0.548	0.237	1.34E-27	Germ cells 2	CLEC3B
6.90E-32	0.631741381	0.882	0.645	1.35E-27	Germ cells 2	MT1X
1.22E-31	0.406528423	0.995	0.983	2.40E-27	Germ cells 2	TXNIP
2.22E-31	0.471201781	0.634	0.349	4.36E-27	Germ cells 2	PROS1
2.90E-31	0.266431621	0.363	0.129	5.69E-27	Germ cells 2	RUNX1
4.98E-31	0.475764172	0.925	0.77	9.78E-27	Germ cells 2	LDHA
4.99E-31	0.43702335	0.952	0.754	9.79E-27	Germ cells 2	MT2A
5.49E-31	0.416652187	0.718	0.387	1.08E-26	Germ cells 2	AOX1
6.84E-31	0.411492851	0.793	0.454	1.34E-26	Germ cells 2	ECM1
6.89E-31	0.429846109	0.677	0.378	1.35E-26	Germ cells 2	C15orf61
9.47E-31	0.295179903	0.366	0.136	1.86E-26	Germ cells 2	PLXNC1
1.48E-30	0.361502103	0.583	0.282	2.91E-26	Germ cells 2	LPAR1
1.82E-30	0.354268	1	0.821	3.56E-26	Germ cells 2	CALD1
2.40E-30	0.416042819	0.93	0.679	4.70E-26	Germ cells 2	RBPJ
2.54E-30	0.392049498	0.594	0.291	4.98E-26	Germ cells 2	AHNAK2
2.77E-30	0.505784103	0.427	0.179	5.43E-26	Germ cells 2	ADM
2.97E-30	0.406380281	0.433	0.183	5.83E-26	Germ cells 2	CPVL
3.91E-30	0.501012602	0.863	0.605	7.68E-26	Germ cells 2	METTL7A
4.29E-30	0.472577664	0.954	0.648	8.42E-26	Germ cells 2	MFGE8
5.47E-30	0.33472328	0.392	0.155	1.07E-25	Germ cells 2	CHEK2
5.93E-30	0.406550437	0.984	0.914	1.16E-25	Germ cells 2	S100A11
6.54E-30	0.68711625	0.578	0.307	1.28E-25	Germ cells 2	CTHRC1
7.37E-30	0.457718964	0.978	0.765	1.45E-25	Germ cells 2	S100A13
8.08E-30	0.420712289	0.707	0.403	1.59E-25	Germ cells 2	GLT8D2
9.91E-30	0.538494123	0.852	0.532	1.95E-25	Germ cells 2	CHRDL1
1.81E-29	0.369990689	0.755	0.402	3.56E-25	Germ cells 2	PI16
1.89E-29	0.331808358	0.43	0.179	3.71E-25	Germ cells 2	BHMT2
2.35E-29	0.408600708	0.731	0.416	4.62E-25	Germ cells 2	NT5E
2.71E-29	0.392436504	0.535	0.255	5.33E-25	Germ cells 2	SOBP
2.85E-29	0.332977934	0.653	0.327	5.60E-25	Germ cells 2	AKR1C3
4.87E-29	0.394521895	0.487	0.226	9.56E-25	Germ cells 2	C1RL
5.55E-29	0.577344918	0.849	0.607	1.09E-24	Germ cells 2	FHL1
5.96E-29	0.339077795	0.43	0.184	1.17E-24	Germ cells 2	HSPB2
6.58E-29	0.281079893	0.374	0.144	1.29E-24	Germ cells 2	AKR1C2
7.29E-29	0.395786174	0.761	0.438	1.43E-24	Germ cells 2	PID1
7.97E-29	0.307773693	0.344	0.128	1.56E-24	Germ cells 2	IRS1
8.91E-29	0.277794606	0.374	0.146	1.75E-24	Germ cells 2	MCC
1.09E-28	0.354439707	0.392	0.16	2.14E-24	Germ cells 2	NID2
1.24E-28	0.326074168	0.839	0.476	2.43E-24	Germ cells 2	SOD3
1.24E-28	0.469672391	0.995	0.813	2.43E-24	Germ cells 2	TIMP3
1.33E-28	0.287737642	0.368	0.145	2.61E-24	Germ cells 2	ALDH1L2
1.38E-28	0.429690142	0.61	0.317	2.72E-24	Germ cells 2	SH3PXD2B
1.77E-28	0.5623592	0.847	0.561	3.47E-24	Germ cells 2	KLF4
4.01E-28	0.46167279	0.997	0.831	7.86E-24	Germ cells 2	TIMP2
4.50E-28	0.367516588	1	0.652	8.84E-24	Germ cells 2	LUM
5.16E-28	0.445821664	0.629	0.348	1.01E-23	Germ cells 2	ANKRD28
5.79E-28	0.417572848	0.758	0.449	1.14E-23	Germ cells 2	DLC1
6.55E-28	0.285998972	0.315	0.114	1.29E-23	Germ cells 2	CACHD1
7.22E-28	0.495398057	0.64	0.368	1.42E-23	Germ cells 2	NFYB
9.66E-28	0.335808273	0.39	0.164	1.90E-23	Germ cells 2	KIRREL1
1.03E-27	0.429391556	0.616	0.329	2.02E-23	Germ cells 2	PDZRN4
1.15E-27	0.340183324	0.712	0.39	2.25E-23	Germ cells 2	GAS7
1.17E-27	0.448612528	0.648	0.371	2.30E-23	Germ cells 2	STK3
1.59E-27	0.425206849	0.995	0.795	3.11E-23	Germ cells 2	S100A4
2.21E-27	0.421312341	0.715	0.412	4.34E-23	Germ cells 2	MEDAG
2.75E-27	0.437424253	0.524	0.262	5.39E-23	Germ cells 2	ANK2
2.98E-27	0.485781568	0.815	0.53	5.85E-23	Germ cells 2	PROCR
4.66E-27	0.296622762	0.419	0.177	9.14E-23	Germ cells 2	CAMK1D
6.62E-27	0.450338424	0.487	0.234	1.30E-22	Germ cells 2	SPRY2
6.76E-27	0.594527906	0.901	0.632	1.33E-22	Germ cells 2	EFEMP1
7.08E-27	0.408126753	0.987	0.869	1.39E-22	Germ cells 2	ANXA5
8.23E-27	0.371912018	0.597	0.321	1.62E-22	Germ cells 2	STK24
8.72E-27	0.432132856	0.704	0.43	1.71E-22	Germ cells 2	NAV1
9.50E-27	0.528711128	0.696	0.421	1.87E-22	Germ cells 2	CLDN11
1.07E-26	0.421250365	0.734	0.436	2.10E-22	Germ cells 2	GPX8
1.33E-26	0.524154196	0.876	0.615	2.61E-22	Germ cells 2	CDKN1C
1.94E-26	0.387030803	0.976	0.867	3.81E-22	Germ cells 2	ARL6IP5
2.71E-26	0.268184544	0.449	0.199	5.32E-22	Germ cells 2	A4GALT
4.21E-26	0.35410907	0.573	0.3	8.26E-22	Germ cells 2	C1GALT1C1
4.78E-26	0.357903155	0.613	0.332	9.39E-22	Germ cells 2	TRIP10
5.26E-26	0.340680437	0.532	0.268	1.03E-21	Germ cells 2	PXDC1
7.01E-26	0.299879518	0.422	0.186	1.38E-21	Germ cells 2	CYP27A1
1.20E-25	0.288058564	0.376	0.159	2.35E-21	Germ cells 2	KREMEN1
1.75E-25	0.418764616	0.777	0.518	3.44E-21	Germ cells 2	MESD
2.13E-25	0.558108791	0.919	0.78	4.18E-21	Germ cells 2	ZFP36
2.22E-25	0.36764	0.831	0.504	4.37E-21	Germ cells 2	PAM
2.77E-25	0.397738565	0.984	0.852	5.44E-21	Germ cells 2	SQSTM1
3.17E-25	0.322840655	0.997	0.729	6.22E-21	Germ cells 2	IGFBP6
3.42E-25	0.388242204	0.782	0.492	6.72E-21	Germ cells 2	VAT1
5.27E-25	0.460281043	0.976	0.664	1.03E-20	Germ cells 2	LGALS3BP
7.30E-25	0.431894554	0.806	0.553	1.43E-20	Germ cells 2	11-Sep
7.57E-25	0.388984311	0.925	0.571	1.49E-20	Germ cells 2	DPT
1.04E-24	0.39933402	0.731	0.46	2.04E-20	Germ cells 2	CARHSP1
1.07E-24	0.357179293	0.669	0.381	2.10E-20	Germ cells 2	OLFML1
1.19E-24	0.285671142	0.495	0.234	2.34E-20	Germ cells 2	CXXC5
1.33E-24	0.378709361	0.626	0.367	2.61E-20	Germ cells 2	BOD1
1.36E-24	0.369908433	0.516	0.264	2.68E-20	Germ cells 2	KDELR3
1.46E-24	0.336710193	0.675	0.392	2.87E-20	Germ cells 2	SAMD4B
1.70E-24	0.292368029	0.301	0.116	3.34E-20	Germ cells 2	SDK1
1.71E-24	0.355242952	0.954	0.784	3.35E-20	Germ cells 2	YBX3
3.52E-24	0.472843529	0.685	0.407	6.92E-20	Germ cells 2	MMP14
4.16E-24	0.388574559	0.882	0.65	8.16E-20	Germ cells 2	TSPAN4
5.72E-24	0.267352976	0.382	0.164	1.12E-19	Germ cells 2	PYGL
7.25E-24	0.303899802	0.484	0.239	1.42E-19	Germ cells 2	SNX18
8.69E-24	0.360031452	0.656	0.382	1.71E-19	Germ cells 2	PALM
9.39E-24	0.272541506	0.551	0.273	1.84E-19	Germ cells 2	AGTR1
1.07E-23	0.281895699	0.997	0.954	2.10E-19	Germ cells 2	CD63
1.30E-23	0.322593229	0.492	0.242	2.55E-19	Germ cells 2	FSTL3
1.35E-23	0.385921986	0.556	0.286	2.66E-19	Germ cells 2	CEP126
1.52E-23	0.340167204	0.712	0.419	2.98E-19	Germ cells 2	BIN1
4.22E-23	1.469188406	0.651	0.429	8.28E-19	Germ cells 2	PTGDS
4.27E-23	0.294855193	0.395	0.177	8.38E-19	Germ cells 2	BDKRB2
4.75E-23	0.397669834	0.739	0.474	9.33E-19	Germ cells 2	SLC44A1
5.41E-23	0.372478924	0.422	0.201	1.06E-18	Germ cells 2	PCSK5
5.54E-23	0.267531665	0.398	0.179	1.09E-18	Germ cells 2	LINC02381
6.71E-23	0.371485784	0.887	0.577	1.32E-18	Germ cells 2	MFAP4
7.58E-23	0.343309475	0.503	0.261	1.49E-18	Germ cells 2	FAXDC2
9.46E-23	0.294438298	0.352	0.151	1.86E-18	Germ cells 2	UCHL1
1.04E-22	0.299709623	0.476	0.234	2.04E-18	Germ cells 2	RNF24
1.46E-22	0.399457502	0.844	0.551	2.86E-18	Germ cells 2	DDR2
1.52E-22	0.339197105	0.997	0.919	2.98E-18	Germ cells 2	CST3
1.89E-22	0.322442766	0.481	0.239	3.70E-18	Germ cells 2	LRIG3
2.03E-22	0.258710097	0.503	0.245	3.98E-18	Germ cells 2	ZNF703
2.72E-22	0.285557867	0.454	0.222	5.35E-18	Germ cells 2	TMEM64
3.66E-22	0.347932143	0.363	0.169	7.19E-18	Germ cells 2	C1QTNF1
4.19E-22	0.413700231	0.731	0.448	8.23E-18	Germ cells 2	BOC
4.56E-22	0.295522918	0.774	0.461	8.96E-18	Germ cells 2	AR
4.76E-22	0.27718504	1	0.987	9.34E-18	Germ cells 2	S100A6
5.09E-22	0.307311222	0.401	0.189	9.99E-18	Germ cells 2	PDE4DIP
5.15E-22	0.322999866	0.403	0.19	1.01E-17	Germ cells 2	SGCD
5.17E-22	0.41340007	0.804	0.546	1.01E-17	Germ cells 2	RUNX1T1
5.64E-22	0.279265499	0.374	0.167	1.11E-17	Germ cells 2	NBEA
6.61E-22	0.30027192	0.358	0.159	1.30E-17	Germ cells 2	TTPAL
8.19E-22	0.259281824	0.363	0.16	1.61E-17	Germ cells 2	TBC1D16
1.83E-21	0.250767734	0.895	0.57	3.59E-17	Germ cells 2	MEG3
2.89E-21	0.354077825	0.874	0.624	5.68E-17	Germ cells 2	CAVIN3
3.30E-21	0.36281985	0.739	0.479	6.48E-17	Germ cells 2	GRINA
3.35E-21	0.315056363	0.567	0.314	6.58E-17	Germ cells 2	ACLY
3.40E-21	0.333309841	0.941	0.606	6.67E-17	Germ cells 2	SRPX
3.82E-21	0.277522957	0.39	0.181	7.49E-17	Germ cells 2	OSMR
3.93E-21	0.282817575	0.349	0.156	7.72E-17	Germ cells 2	AMMECR1
4.08E-21	0.36203449	0.927	0.755	8.01E-17	Germ cells 2	RNH1
5.27E-21	0.278247771	0.398	0.189	1.04E-16	Germ cells 2	ZDHHC9
6.54E-21	0.253777314	0.371	0.168	1.28E-16	Germ cells 2	SLC16A7
7.42E-21	0.303349286	0.573	0.319	1.46E-16	Germ cells 2	PLBD1
1.08E-20	0.338150758	0.903	0.66	2.13E-16	Germ cells 2	DST
1.12E-20	0.385535211	0.478	0.251	2.21E-16	Germ cells 2	TSKU
1.15E-20	0.276863211	0.707	0.411	2.26E-16	Germ cells 2	CRISPLD2
1.45E-20	0.279816111	0.532	0.282	2.85E-16	Germ cells 2	CTDSPL
1.60E-20	0.411213936	0.731	0.462	3.13E-16	Germ cells 2	NCOA7
2.09E-20	0.262784914	0.409	0.196	4.10E-16	Germ cells 2	GPSM2
2.29E-20	0.341894189	0.949	0.617	4.50E-16	Germ cells 2	ISLR
3.23E-20	0.252864517	0.398	0.194	6.35E-16	Germ cells 2	CD276
3.29E-20	0.278561618	0.511	0.277	6.47E-16	Germ cells 2	LAPTM4B
3.99E-20	0.29698073	0.702	0.422	7.84E-16	Germ cells 2	RCN3
4.40E-20	0.302749549	0.578	0.324	8.64E-16	Germ cells 2	MYOF
5.62E-20	0.317444868	0.527	0.283	1.10E-15	Germ cells 2	SLC2A3
6.41E-20	0.318803589	0.831	0.529	1.26E-15	Germ cells 2	NDN
7.62E-20	0.317331113	0.629	0.359	1.50E-15	Germ cells 2	OMD
8.83E-20	0.353292977	0.591	0.344	1.73E-15	Germ cells 2	ADGRA2
8.89E-20	0.312406971	0.637	0.379	1.75E-15	Germ cells 2	NOTCH2
1.28E-19	0.289659638	0.573	0.325	2.52E-15	Germ cells 2	ATP2A2
1.39E-19	0.327495935	0.876	0.69	2.72E-15	Germ cells 2	NDFIP1
1.66E-19	0.262557096	0.535	0.289	3.25E-15	Germ cells 2	MITF
1.89E-19	0.390969565	0.962	0.788	3.70E-15	Germ cells 2	TCF4
2.97E-19	0.308740169	0.441	0.225	5.84E-15	Germ cells 2	APOL1
6.12E-19	0.317580949	0.86	0.579	1.20E-14	Germ cells 2	CD34
9.75E-19	0.346674648	0.79	0.533	1.91E-14	Germ cells 2	OAT
9.98E-19	0.27453768	0.478	0.26	1.96E-14	Germ cells 2	NUMBL
1.09E-18	0.28243364	0.532	0.296	2.14E-14	Germ cells 2	AL078639.1
1.15E-18	0.329071789	0.495	0.274	2.26E-14	Germ cells 2	MIR22HG
1.20E-18	0.278274661	0.833	0.57	2.35E-14	Germ cells 2	PPIC
1.20E-18	0.29263609	0.919	0.735	2.36E-14	Germ cells 2	LPP
1.31E-18	0.402651134	0.871	0.649	2.58E-14	Germ cells 2	EPHX1
1.38E-18	0.277411338	0.513	0.281	2.71E-14	Germ cells 2	SNX21
1.47E-18	0.252305815	0.513	0.28	2.88E-14	Germ cells 2	TRAM2
1.58E-18	0.499388636	1	0.813	3.09E-14	Germ cells 2	DCN
1.84E-18	0.341469237	0.898	0.717	3.61E-14	Germ cells 2	SH3BP5
1.94E-18	0.311120571	0.763	0.473	3.81E-14	Germ cells 2	ECM2
2.30E-18	0.34019447	0.758	0.52	4.52E-14	Germ cells 2	FNDC3B
2.48E-18	0.290872721	0.489	0.269	4.87E-14	Germ cells 2	CUTC
2.94E-18	0.320014459	0.882	0.625	5.78E-14	Germ cells 2	TRIOBP
3.14E-18	0.300545033	0.989	0.904	6.16E-14	Germ cells 2	IFITM3
4.58E-18	0.328627757	0.747	0.483	8.98E-14	Germ cells 2	ANTXR2
4.72E-18	0.383746874	0.823	0.586	9.26E-14	Germ cells 2	KLF9
6.57E-18	0.291848083	0.414	0.213	1.29E-13	Germ cells 2	GREB1L
1.18E-17	0.330671723	0.793	0.54	2.31E-13	Germ cells 2	PIGT
1.25E-17	0.262615499	0.653	0.382	2.45E-13	Germ cells 2	BICC1
1.38E-17	0.252343231	0.769	0.514	2.71E-13	Germ cells 2	SAMHD1
1.54E-17	0.410210159	0.976	0.805	3.03E-13	Germ cells 2	IGFBP4
1.72E-17	0.336029726	0.489	0.27	3.38E-13	Germ cells 2	INSIG1
1.80E-17	0.291856768	0.583	0.33	3.53E-13	Germ cells 2	F3
2.13E-17	0.2825116	0.809	0.551	4.18E-13	Germ cells 2	FXYD5
2.21E-17	0.324996103	0.874	0.698	4.35E-13	Germ cells 2	PSMD8
2.81E-17	0.383392022	0.368	0.182	5.51E-13	Germ cells 2	RASD1
4.97E-17	0.342865614	0.911	0.724	9.75E-13	Germ cells 2	RHOB
5.71E-17	0.346146782	0.863	0.636	1.12E-12	Germ cells 2	CALU
7.18E-17	0.260013349	0.68	0.418	1.41E-12	Germ cells 2	LRRN4CL
7.21E-17	0.253919706	0.489	0.273	1.42E-12	Germ cells 2	HOXC9
8.41E-17	0.286421106	0.669	0.445	1.65E-12	Germ cells 2	SAV1
9.92E-17	0.2899543	0.796	0.58	1.95E-12	Germ cells 2	FKBP5
1.03E-16	0.354958803	0.46	0.253	2.02E-12	Germ cells 2	GGT5
1.10E-16	0.294138677	0.995	0.895	2.16E-12	Germ cells 2	PSAP
1.14E-16	0.289563835	0.898	0.695	2.25E-12	Germ cells 2	MXRA7
1.18E-16	0.304365598	0.731	0.506	2.31E-12	Germ cells 2	TCF7L2
1.23E-16	0.287791001	0.489	0.283	2.41E-12	Germ cells 2	TWIST2
1.64E-16	0.337181856	0.863	0.647	3.22E-12	Germ cells 2	ARID5B
2.08E-16	0.299624743	0.691	0.463	4.07E-12	Germ cells 2	FGL2
2.21E-16	0.280859803	0.441	0.244	4.35E-12	Germ cells 2	PBX3
3.02E-16	0.670701728	0.685	0.481	5.92E-12	Germ cells 2	CYR61
3.16E-16	0.26262918	0.586	0.351	6.20E-12	Germ cells 2	ADAMTSL4
3.52E-16	0.272829839	0.505	0.298	6.91E-12	Germ cells 2	PHLDA3
3.87E-16	0.287951882	0.538	0.317	7.61E-12	Germ cells 2	MAML2
4.18E-16	0.281152099	0.707	0.461	8.21E-12	Germ cells 2	TNS2
4.31E-16	0.274653363	0.825	0.585	8.46E-12	Germ cells 2	RRAS
5.78E-16	0.263066786	0.634	0.386	1.13E-11	Germ cells 2	PHLDB1
7.04E-16	0.287483546	0.995	0.959	1.38E-11	Germ cells 2	RPLP0
7.10E-16	0.310917787	0.914	0.753	1.39E-11	Germ cells 2	TRAM1
7.38E-16	0.295259979	0.712	0.469	1.45E-11	Germ cells 2	COPZ2
7.61E-16	0.31146575	0.737	0.526	1.49E-11	Germ cells 2	AP3S1
7.62E-16	0.275510049	0.626	0.383	1.50E-11	Germ cells 2	ANGPTL2
7.76E-16	0.308358694	0.715	0.496	1.52E-11	Germ cells 2	SNX9
9.10E-16	0.253660033	0.583	0.35	1.79E-11	Germ cells 2	CERCAM
9.24E-16	0.279935117	0.532	0.322	1.81E-11	Germ cells 2	TWSG1
9.57E-16	0.275455747	0.495	0.288	1.88E-11	Germ cells 2	COL16A1
1.58E-15	0.261044272	0.462	0.26	3.10E-11	Germ cells 2	ARHGAP12
1.67E-15	0.264765162	0.898	0.677	3.28E-11	Germ cells 2	VKORC1
1.83E-15	0.256599776	0.406	0.224	3.59E-11	Germ cells 2	FUT8
2.16E-15	0.337754056	0.704	0.482	4.23E-11	Germ cells 2	PLIN2
2.79E-15	0.324237988	0.758	0.551	5.49E-11	Germ cells 2	ATP1A1
2.95E-15	0.306957746	0.858	0.677	5.78E-11	Germ cells 2	CYB5R3
3.07E-15	0.271342804	0.712	0.473	6.03E-11	Germ cells 2	FUCA2
3.18E-15	0.264053785	0.68	0.446	6.23E-11	Germ cells 2	CD302
4.85E-15	0.331846238	0.79	0.558	9.53E-11	Germ cells 2	COL18A1
5.46E-15	0.331114038	0.801	0.575	1.07E-10	Germ cells 2	LAMB2
6.17E-15	0.281272733	0.616	0.393	1.21E-10	Germ cells 2	ANG
6.28E-15	0.301994008	0.659	0.433	1.23E-10	Germ cells 2	HIC1
6.44E-15	0.250728227	0.653	0.427	1.26E-10	Germ cells 2	SKI
8.59E-15	0.299182148	0.917	0.739	1.69E-10	Germ cells 2	LAMP1
8.83E-15	0.355983952	0.785	0.57	1.73E-10	Germ cells 2	REV3L
9.64E-15	0.366848564	0.72	0.499	1.89E-10	Germ cells 2	PLXDC2
9.72E-15	0.282748365	0.847	0.63	1.91E-10	Germ cells 2	SELENOS
1.14E-14	0.252329262	0.608	0.373	2.24E-10	Germ cells 2	TMED3
1.21E-14	0.26258349	0.61	0.386	2.38E-10	Germ cells 2	ERGIC1
1.67E-14	0.253195922	0.46	0.267	3.28E-10	Germ cells 2	GALNT2
2.83E-14	0.269465624	0.481	0.287	5.55E-10	Germ cells 2	ABL1
2.89E-14	0.277798231	0.664	0.437	5.68E-10	Germ cells 2	PER3
3.47E-14	0.302430534	0.441	0.258	6.82E-10	Germ cells 2	PKDCC
3.66E-14	0.258527574	0.594	0.364	7.18E-10	Germ cells 2	PHGDH
3.81E-14	0.29481443	0.734	0.52	7.48E-10	Germ cells 2	RBMS3
4.47E-14	0.282463645	0.694	0.475	8.77E-10	Germ cells 2	SERPINH1
4.54E-14	0.274678925	0.632	0.401	8.90E-10	Germ cells 2	CTSA
5.62E-14	0.265480808	0.272	0.13	1.10E-09	Germ cells 2	VCAM1
6.69E-14	0.256787868	0.567	0.347	1.31E-09	Germ cells 2	MFAP2
8.03E-14	0.328811971	0.449	0.265	1.58E-09	Germ cells 2	CTGF
1.15E-13	0.278576598	0.86	0.666	2.25E-09	Germ cells 2	ADH5
1.30E-13	0.251055467	0.444	0.255	2.55E-09	Germ cells 2	PRICKLE2
2.11E-13	0.269450885	0.82	0.606	4.14E-09	Germ cells 2	CELF2
2.50E-13	0.255702272	0.433	0.254	4.91E-09	Germ cells 2	VPS13D
2.72E-13	0.266925254	0.272	0.134	5.34E-09	Germ cells 2	MSX1
2.77E-13	0.27199891	0.793	0.584	5.45E-09	Germ cells 2	MBNL2
3.18E-13	0.252617992	0.745	0.514	6.24E-09	Germ cells 2	RAB34
3.92E-13	0.255201005	0.871	0.667	7.70E-09	Germ cells 2	ARF4
4.29E-13	0.259265137	0.495	0.303	8.42E-09	Germ cells 2	SMAD3
1.04E-12	0.388870058	0.774	0.593	2.04E-08	Germ cells 2	FOSB
1.95E-12	0.259292965	0.476	0.295	3.82E-08	Germ cells 2	DBP
2.01E-12	0.252674344	0.777	0.567	3.94E-08	Germ cells 2	TMEM109
4.71E-12	0.465516982	0.288	0.149	9.25E-08	Germ cells 2	GPC3
4.01E-11	0.379782037	0.554	0.375	7.87E-07	Germ cells 2	SOCS3
1.50E-10	0.252104171	0.605	0.416	2.95E-06	Germ cells 2	SETBP1
4.51E-10	0.314319786	0.866	0.782	8.85E-06	Germ cells 2	IER2
5.45E-10	0.252834475	0.855	0.678	1.07E-05	Germ cells 2	LMAN1
6.36E-10	0.25789652	0.804	0.606	1.25E-05	Germ cells 2	LTBP3
6.40E-10	0.323611193	0.806	0.633	1.26E-05	Germ cells 2	CPE
8.47E-08	0.253399193	0.323	0.203	0.001661621	Germ cells 2	MAFF
0	2.786305272	0.639	0.034	0	Sertoli cells	NPPC
0	2.571228424	0.794	0.041	0	Sertoli cells	CHRDL2
0	1.661463538	0.719	0.025	0	Sertoli cells	CLGN
0	1.478234716	0.456	0.006	0	Sertoli cells	PCSK1
0	1.185985934	0.716	0.061	0	Sertoli cells	RXFP2
0	0.700053054	0.352	0.002	0	Sertoli cells	TGM7
1.95E-306	1.730608922	0.699	0.058	3.83E-302	Sertoli cells	ECEL1
3.58E-280	1.281346847	0.593	0.045	7.02E-276	Sertoli cells	P4HA3
1.39E-238	1.333359609	0.659	0.072	2.73E-234	Sertoli cells	PRLR
1.69E-237	1.467425451	0.693	0.088	3.31E-233	Sertoli cells	SERTM1
1.06E-236	1.222858939	0.63	0.065	2.08E-232	Sertoli cells	RPRM
2.15E-233	0.913079153	0.413	0.019	4.23E-229	Sertoli cells	CHI3L2
8.67E-223	2.460478626	0.997	0.376	1.70E-218	Sertoli cells	RAMP1
1.02E-191	1.105798128	0.458	0.039	2.00E-187	Sertoli cells	LINC00473
3.94E-181	1.551517227	0.782	0.162	7.74E-177	Sertoli cells	PTGER3
8.88E-171	0.385820192	0.281	0.011	1.74E-166	Sertoli cells	PITX2
2.77E-167	2.135240486	0.983	0.552	5.43E-163	Sertoli cells	MDK
4.05E-164	0.409560614	0.301	0.015	7.95E-160	Sertoli cells	MAP7
1.27E-163	0.791514215	0.484	0.055	2.50E-159	Sertoli cells	SOX9
2.63E-162	0.948152053	0.559	0.081	5.16E-158	Sertoli cells	GREB1
1.96E-157	1.59556256	0.61	0.101	3.86E-153	Sertoli cells	PCSK1N
3.50E-157	1.321588988	0.894	0.27	6.88E-153	Sertoli cells	EMX2
2.96E-156	0.845834016	0.625	0.101	5.82E-152	Sertoli cells	CD83
4.11E-155	1.464482507	0.934	0.374	8.07E-151	Sertoli cells	CLEC11A
4.46E-153	1.669500938	0.994	0.857	8.75E-149	Sertoli cells	SSR4
1.47E-151	0.888658117	0.444	0.05	2.88E-147	Sertoli cells	PGR
4.93E-148	1.147767543	0.499	0.07	9.68E-144	Sertoli cells	DIRAS3
2.66E-146	1.802259313	1	0.699	5.22E-142	Sertoli cells	SPARCL1
2.49E-144	0.765832813	0.487	0.065	4.89E-140	Sertoli cells	FAM155A
3.52E-144	0.871540991	0.711	0.155	6.91E-140	Sertoli cells	SLC7A8
3.60E-139	1.431316408	0.559	0.094	7.06E-135	Sertoli cells	PI15
1.98E-137	1.763127352	0.997	0.899	3.89E-133	Sertoli cells	PPIB
2.48E-135	2.32216604	0.269	0.016	4.86E-131	Sertoli cells	MMP3
5.52E-134	0.665535202	0.501	0.076	1.08E-129	Sertoli cells	HOXA11
6.81E-133	0.648073494	0.335	0.029	1.34E-128	Sertoli cells	PITX1
1.39E-131	0.707187242	0.289	0.02	2.73E-127	Sertoli cells	NSG1
1.74E-130	1.557812191	0.98	0.632	3.42E-126	Sertoli cells	NUCB2
9.09E-129	0.578897729	0.447	0.06	1.78E-124	Sertoli cells	LEFTY2
3.37E-128	1.214359245	1	0.877	6.61E-124	Sertoli cells	LGALS1
4.41E-127	1.232928969	0.739	0.177	8.66E-123	Sertoli cells	PAGE4
8.87E-126	1.108438984	0.547	0.1	1.74E-121	Sertoli cells	BGN
2.05E-125	1.398822562	1	0.879	4.02E-121	Sertoli cells	TIMP1
2.63E-123	1.266677354	0.63	0.149	5.17E-119	Sertoli cells	BTBD3
9.02E-122	1.486855208	0.957	0.598	1.77E-117	Sertoli cells	PRDX4
1.03E-120	0.371055983	0.304	0.026	2.02E-116	Sertoli cells	DLGAP1
5.86E-120	0.476978348	0.252	0.016	1.15E-115	Sertoli cells	TMC3
7.54E-119	1.735436235	0.986	0.511	1.48E-114	Sertoli cells	SFRP2
2.18E-117	0.615880427	0.43	0.061	4.29E-113	Sertoli cells	B3GNT7
4.07E-117	0.952584724	0.547	0.106	7.98E-113	Sertoli cells	ADAMTS6
2.25E-116	1.2127354	0.857	0.331	4.42E-112	Sertoli cells	SULF2
4.63E-114	1.395778305	0.602	0.143	9.08E-110	Sertoli cells	PAPPA
6.12E-114	1.597790039	0.9	0.452	1.20E-109	Sertoli cells	MMP23B
1.99E-113	2.279996547	0.702	0.199	3.91E-109	Sertoli cells	FABP5
9.26E-110	0.534774532	0.384	0.052	1.82E-105	Sertoli cells	ESR1
1.87E-109	1.103213222	0.989	0.716	3.68E-105	Sertoli cells	BEX3
2.88E-108	0.521443775	0.413	0.062	5.65E-104	Sertoli cells	PDE10A
1.88E-107	1.202451844	0.997	0.954	3.70E-103	Sertoli cells	CD63
8.87E-105	0.685926865	0.384	0.056	1.74E-100	Sertoli cells	AMIGO2
7.16E-104	1.206406187	1	0.703	1.40E-99	Sertoli cells	SERPINF1
8.54E-104	0.525948752	0.387	0.057	1.68E-99	Sertoli cells	LINC01358
1.32E-102	0.556143459	0.364	0.051	2.59E-98	Sertoli cells	ADRA2C
1.22E-101	1.361214219	0.736	0.245	2.40E-97	Sertoli cells	SCRG1
3.88E-101	1.270678324	0.983	0.845	7.61E-97	Sertoli cells	PDIA3
1.39E-100	0.879174981	0.788	0.261	2.73E-96	Sertoli cells	RIPOR2
9.29E-100	1.500985623	1	0.869	1.82E-95	Sertoli cells	MGP
1.91E-99	1.001411482	0.926	0.426	3.75E-95	Sertoli cells	ITM2C
1.85E-97	0.733841558	0.625	0.161	3.62E-93	Sertoli cells	LONRF2
3.75E-96	0.502226552	0.421	0.073	7.35E-92	Sertoli cells	MLLT11
5.23E-95	0.411407251	0.307	0.037	1.03E-90	Sertoli cells	LIN7A
8.06E-95	1.04199911	0.897	0.469	1.58E-90	Sertoli cells	CHID1
1.77E-94	0.451834683	0.381	0.059	3.48E-90	Sertoli cells	AFF3
5.26E-93	1.301658923	0.991	0.663	1.03E-88	Sertoli cells	FXYD1
1.59E-92	0.525757289	0.344	0.05	3.13E-88	Sertoli cells	PIP5K1B
7.37E-92	0.659467419	0.464	0.095	1.45E-87	Sertoli cells	GDF10
1.22E-91	1.257149479	0.754	0.273	2.39E-87	Sertoli cells	MATN2
4.93E-91	0.818222402	0.802	0.287	9.68E-87	Sertoli cells	SOCS2
5.00E-91	1.042293744	0.974	0.733	9.82E-87	Sertoli cells	ATRAID
1.17E-89	1.051372051	0.98	0.814	2.29E-85	Sertoli cells	MZT2B
1.74E-88	1.13207744	0.948	0.678	3.41E-84	Sertoli cells	FKBP2
1.89E-87	1.69917489	0.928	0.502	3.71E-83	Sertoli cells	ADAMTS1
3.45E-87	0.959820214	0.736	0.267	6.78E-83	Sertoli cells	FKBP11
2.27E-86	0.909502847	0.877	0.387	4.45E-82	Sertoli cells	MEIS1
2.43E-86	0.96743042	0.968	0.72	4.76E-82	Sertoli cells	NENF
2.98E-86	0.811661568	0.877	0.359	5.85E-82	Sertoli cells	EMILIN1
2.58E-85	0.698409678	0.57	0.147	5.06E-81	Sertoli cells	SAMD11
6.40E-85	1.401147147	0.957	0.617	1.26E-80	Sertoli cells	TENT5A
1.01E-84	0.429518978	0.393	0.069	1.98E-80	Sertoli cells	FRRS1L
1.81E-84	0.614405294	0.352	0.059	3.56E-80	Sertoli cells	AC007262.2
3.56E-84	1.053361066	0.914	0.459	6.99E-80	Sertoli cells	SDC2
4.63E-83	0.952528459	0.983	0.616	9.08E-79	Sertoli cells	PBX1
1.52E-82	0.953637869	0.997	0.799	2.97E-78	Sertoli cells	NPC2
2.36E-82	1.796996184	0.88	0.447	4.63E-78	Sertoli cells	SFRP1
1.67E-80	0.971709631	0.831	0.356	3.28E-76	Sertoli cells	PLCB1
9.12E-80	0.945230499	0.903	0.432	1.79E-75	Sertoli cells	MEIS2
4.48E-79	0.346289826	0.309	0.046	8.79E-75	Sertoli cells	PLA2G7
3.28E-78	0.37523039	0.315	0.048	6.43E-74	Sertoli cells	OLFM2
3.64E-78	0.804332793	0.994	0.845	7.14E-74	Sertoli cells	FCGRT
1.57E-77	0.835047749	0.287	0.041	3.09E-73	Sertoli cells	SPOCK3
2.44E-77	0.86363878	0.971	0.624	4.79E-73	Sertoli cells	CPQ
2.56E-77	0.611685083	0.493	0.12	5.02E-73	Sertoli cells	CMYA5
6.89E-77	0.929092922	0.602	0.191	1.35E-72	Sertoli cells	TGFB3
5.48E-76	1.117729079	0.954	0.711	1.07E-71	Sertoli cells	LRPAP1
2.34E-74	0.566691951	0.501	0.13	4.59E-70	Sertoli cells	FAM110B
2.58E-74	0.495690804	0.41	0.088	5.06E-70	Sertoli cells	MASP1
3.41E-74	0.671776788	0.593	0.174	6.69E-70	Sertoli cells	SPON1
5.93E-74	0.364639885	0.324	0.053	1.16E-69	Sertoli cells	GPRC5C
7.65E-74	0.529197336	0.304	0.049	1.50E-69	Sertoli cells	SMOC1
1.03E-73	0.501230996	0.542	0.145	2.03E-69	Sertoli cells	A1BG
8.22E-73	0.849091793	0.926	0.534	1.61E-68	Sertoli cells	EFEMP2
2.34E-72	0.705067218	0.504	0.134	4.59E-68	Sertoli cells	GEM
3.29E-72	0.412869985	0.275	0.041	6.46E-68	Sertoli cells	RIMS2
1.46E-71	0.941328227	0.957	0.727	2.86E-67	Sertoli cells	PDIA6
8.32E-71	0.737178599	0.728	0.288	1.63E-66	Sertoli cells	ZBED3
1.09E-70	0.652690279	0.441	0.104	2.14E-66	Sertoli cells	TCEAL2
1.77E-70	1.217733938	0.834	0.398	3.47E-66	Sertoli cells	TGFBI
2.38E-70	0.936219518	0.851	0.356	4.66E-66	Sertoli cells	RGS2
4.65E-70	0.878821707	1	0.942	9.13E-66	Sertoli cells	CD99
1.31E-69	1.041858528	0.817	0.414	2.58E-65	Sertoli cells	RCN3
2.38E-68	0.856563251	0.415	0.102	4.67E-64	Sertoli cells	ISOC1
3.35E-68	0.778235931	0.799	0.344	6.58E-64	Sertoli cells	HOXA10
5.11E-68	0.787322666	0.797	0.36	1.00E-63	Sertoli cells	BNC2
1.00E-67	0.896678096	0.986	0.604	1.97E-63	Sertoli cells	SRPX
1.35E-67	0.926226723	0.986	0.903	2.64E-63	Sertoli cells	HSP90B1
2.95E-67	0.957815313	0.934	0.657	5.79E-63	Sertoli cells	RPN2
4.46E-67	0.87655708	0.401	0.097	8.75E-63	Sertoli cells	TMEM100
6.02E-67	0.84836276	0.665	0.249	1.18E-62	Sertoli cells	KDR
1.06E-66	0.31499035	0.287	0.047	2.09E-62	Sertoli cells	ETV1
5.72E-66	1.089905797	0.994	0.762	1.12E-61	Sertoli cells	ITM2A
1.32E-65	0.793885477	0.736	0.322	2.58E-61	Sertoli cells	P4HA2
2.54E-65	0.573863972	0.37	0.083	4.98E-61	Sertoli cells	S1PR3
3.47E-65	0.912848082	0.891	0.592	6.82E-61	Sertoli cells	DDOST
3.71E-65	0.320347962	0.258	0.039	7.28E-61	Sertoli cells	PON3
4.79E-65	0.704340678	1	0.927	9.41E-61	Sertoli cells	CD81
5.27E-65	0.382167073	0.295	0.052	1.03E-60	Sertoli cells	SCUBE2
1.32E-64	0.572676229	0.559	0.173	2.60E-60	Sertoli cells	TNFAIP3
1.70E-64	0.335125141	0.613	0.182	3.34E-60	Sertoli cells	JAM2
1.72E-64	0.517040943	0.479	0.13	3.38E-60	Sertoli cells	PITPNC1
2.37E-64	0.447733656	0.421	0.102	4.65E-60	Sertoli cells	CGNL1
6.41E-64	0.383143763	0.35	0.073	1.26E-59	Sertoli cells	GAREM1
8.35E-64	0.879003387	0.905	0.557	1.64E-59	Sertoli cells	RBBP7
1.04E-63	1.038268553	0.997	0.804	2.04E-59	Sertoli cells	IGFBP4
1.04E-63	0.436703494	0.35	0.072	2.04E-59	Sertoli cells	SERTAD4-AS1
1.27E-63	0.764636817	0.963	0.761	2.49E-59	Sertoli cells	TTC3
1.28E-63	0.583886096	0.55	0.178	2.51E-59	Sertoli cells	CHPF
2.60E-63	0.675244114	0.762	0.337	5.11E-59	Sertoli cells	MAGED1
8.41E-63	0.557824505	0.539	0.169	1.65E-58	Sertoli cells	TMEM150C
1.97E-62	0.382527845	0.312	0.059	3.88E-58	Sertoli cells	PDE7B
3.74E-62	0.622195948	0.516	0.156	7.34E-58	Sertoli cells	TUBGCP4
4.93E-62	0.665431432	0.298	0.057	9.68E-58	Sertoli cells	ACSM3
8.99E-62	1.162271222	0.963	0.661	1.76E-57	Sertoli cells	IGF1
1.36E-61	0.422163244	0.281	0.049	2.68E-57	Sertoli cells	BEX2
1.52E-61	0.689441558	0.974	0.775	2.99E-57	Sertoli cells	SARAF
1.66E-61	0.762390164	0.871	0.457	3.25E-57	Sertoli cells	HTATSF1
1.88E-61	0.754784868	0.831	0.423	3.69E-57	Sertoli cells	PDIA4
6.76E-61	0.71759728	0.98	0.814	1.33E-56	Sertoli cells	SSR2
7.16E-61	0.894097614	0.986	0.813	1.41E-56	Sertoli cells	SAT1
7.83E-61	0.804761745	0.908	0.55	1.54E-56	Sertoli cells	COL18A1
3.15E-60	0.735415688	0.946	0.7	6.18E-56	Sertoli cells	TMED10
3.61E-60	0.722762891	0.811	0.426	7.08E-56	Sertoli cells	CREB3L2
3.84E-60	0.619018239	0.65	0.239	7.53E-56	Sertoli cells	TPBG
6.69E-60	0.370883005	0.372	0.084	1.31E-55	Sertoli cells	AMER2
9.61E-60	0.531176764	0.521	0.163	1.89E-55	Sertoli cells	FAM20A
1.56E-59	0.687606759	0.593	0.219	3.06E-55	Sertoli cells	PTP4A1
1.58E-59	0.504261922	0.456	0.126	3.10E-55	Sertoli cells	CENPV
1.59E-59	0.74975941	0.84	0.456	3.11E-55	Sertoli cells	MZT2A
2.69E-59	0.832474019	0.966	0.743	5.28E-55	Sertoli cells	SSR3
1.17E-58	0.854654987	0.991	0.653	2.30E-54	Sertoli cells	MMP2
2.58E-58	0.839950502	0.966	0.753	5.07E-54	Sertoli cells	HSPA5
1.11E-57	0.662750217	0.332	0.074	2.17E-53	Sertoli cells	KCNE4
1.42E-57	0.948201963	0.891	0.545	2.79E-53	Sertoli cells	FXYD5
1.71E-57	0.537424654	0.504	0.154	3.36E-53	Sertoli cells	STEAP2
2.33E-57	0.602104268	0.633	0.251	4.58E-53	Sertoli cells	P3H3
6.69E-57	0.902353922	0.986	0.636	1.31E-52	Sertoli cells	RARRES2
8.35E-57	0.627180524	1	0.983	1.64E-52	Sertoli cells	ITM2B
1.02E-56	0.490637949	0.464	0.133	2.00E-52	Sertoli cells	CTTNBP2
1.39E-56	0.423565574	0.418	0.114	2.73E-52	Sertoli cells	KCNK1
2.34E-56	1.491184502	0.814	0.427	4.59E-52	Sertoli cells	VCAN
3.01E-56	0.503248587	0.516	0.16	5.91E-52	Sertoli cells	MXRA5
3.80E-55	0.543612042	0.648	0.243	7.46E-51	Sertoli cells	B3GLCT
9.43E-55	0.69195949	0.957	0.81	1.85E-50	Sertoli cells	SEC61B
1.11E-54	0.870301873	0.533	0.195	2.18E-50	Sertoli cells	APCDD1
1.22E-54	0.722368458	0.86	0.536	2.39E-50	Sertoli cells	ERGIC3
1.38E-54	0.769628192	0.931	0.661	2.70E-50	Sertoli cells	MYDGF
2.24E-54	0.710761737	0.968	0.698	4.39E-50	Sertoli cells	PLD3
3.82E-54	0.765185063	0.983	0.891	7.50E-50	Sertoli cells	TMEM59
4.77E-54	0.401364669	0.436	0.124	9.37E-50	Sertoli cells	PRRG3
4.08E-53	0.824101059	0.946	0.586	8.01E-49	Sertoli cells	OLFML3
4.41E-53	0.30528175	0.307	0.065	8.65E-49	Sertoli cells	MGARP
1.07E-52	0.32317629	0.272	0.052	2.09E-48	Sertoli cells	PDE3B
1.39E-52	0.709260887	0.894	0.626	2.73E-48	Sertoli cells	LMAN2
8.13E-52	0.621097936	0.725	0.34	1.60E-47	Sertoli cells	FKBP7
1.10E-51	0.726003703	0.865	0.52	2.16E-47	Sertoli cells	CNPY2
1.61E-51	0.709346564	0.983	0.694	3.16E-47	Sertoli cells	HTRA1
1.44E-50	0.544142023	0.845	0.47	2.82E-46	Sertoli cells	RCN2
1.51E-50	0.457759751	0.352	0.091	2.96E-46	Sertoli cells	LSAMP
1.80E-50	0.517693768	0.668	0.261	3.53E-46	Sertoli cells	MAPK10
5.24E-50	0.49962757	0.562	0.201	1.03E-45	Sertoli cells	TUSC3
5.52E-50	0.414662473	0.372	0.101	1.08E-45	Sertoli cells	SNCAIP
1.32E-49	0.263983757	0.309	0.07	2.60E-45	Sertoli cells	LDLRAD3
8.31E-49	0.856303435	0.971	0.63	1.63E-44	Sertoli cells	COL6A3
1.47E-48	0.888063191	0.911	0.58	2.89E-44	Sertoli cells	PRELP
1.79E-48	0.43376299	0.625	0.246	3.50E-44	Sertoli cells	TCEAL7
2.91E-48	0.779939713	0.871	0.577	5.71E-44	Sertoli cells	HEXB
5.14E-48	0.670559928	0.948	0.613	1.01E-43	Sertoli cells	CTSF
5.32E-48	0.57571837	0.851	0.47	1.04E-43	Sertoli cells	BEX4
8.23E-48	0.428498246	0.693	0.283	1.62E-43	Sertoli cells	PGM5
9.54E-48	0.571712821	0.688	0.315	1.87E-43	Sertoli cells	ATXN1
1.05E-47	0.684119809	0.88	0.595	2.06E-43	Sertoli cells	SDF4
1.34E-47	0.285228993	0.264	0.054	2.63E-43	Sertoli cells	SLC39A8
4.03E-47	0.768779769	0.94	0.568	7.92E-43	Sertoli cells	MEG3
8.62E-47	0.802941195	0.986	0.669	1.69E-42	Sertoli cells	COL1A1
8.29E-46	0.415147584	0.587	0.22	1.63E-41	Sertoli cells	EMX2OS
8.65E-46	0.513347417	0.825	0.456	1.70E-41	Sertoli cells	TCEAL3
1.18E-45	0.386475221	0.507	0.173	2.31E-41	Sertoli cells	C1QTNF4
1.63E-45	0.39566765	1	0.998	3.20E-41	Sertoli cells	TPT1
2.01E-45	0.482193777	0.573	0.234	3.95E-41	Sertoli cells	TCTN1
2.84E-45	0.650135421	0.771	0.42	5.57E-41	Sertoli cells	CKAP4
4.35E-45	0.639760545	0.917	0.636	8.54E-41	Sertoli cells	TCEAL9
5.43E-45	0.73356201	0.513	0.205	1.07E-40	Sertoli cells	ST3GAL4
1.31E-44	0.562929555	0.974	0.752	2.56E-40	Sertoli cells	PRDX2
3.07E-44	0.846674989	0.716	0.353	6.04E-40	Sertoli cells	SOX4
3.43E-44	0.505615962	0.659	0.305	6.73E-40	Sertoli cells	CNPY4
9.68E-44	0.906149762	0.857	0.499	1.90E-39	Sertoli cells	KCNQ1OT1
1.85E-43	0.753563215	0.977	0.765	3.62E-39	Sertoli cells	TCEAL4
2.42E-43	0.500059551	0.533	0.208	4.75E-39	Sertoli cells	FAM171B
2.59E-43	0.654159993	0.914	0.677	5.09E-39	Sertoli cells	VKORC1
3.24E-43	0.355352539	0.375	0.11	6.36E-39	Sertoli cells	PDE1C
4.46E-43	0.419418066	0.587	0.228	8.75E-39	Sertoli cells	PRKCA
5.63E-43	0.291466855	0.352	0.098	1.11E-38	Sertoli cells	RIC3
6.53E-43	0.653330857	0.831	0.458	1.28E-38	Sertoli cells	AR
2.74E-42	0.540298533	0.968	0.757	5.38E-38	Sertoli cells	BSG
3.73E-42	0.359077065	0.381	0.116	7.31E-38	Sertoli cells	ERN1
3.88E-42	0.414583004	0.393	0.119	7.62E-38	Sertoli cells	CD24
4.00E-42	0.419019281	0.536	0.204	7.86E-38	Sertoli cells	GREB1L
4.14E-42	0.364409549	0.527	0.194	8.12E-38	Sertoli cells	C4orf48
5.90E-42	0.614683234	0.868	0.465	1.16E-37	Sertoli cells	RBP1
6.04E-42	0.537630074	0.636	0.288	1.19E-37	Sertoli cells	DNAJB9
8.06E-42	0.691953477	0.934	0.603	1.58E-37	Sertoli cells	GAS1
1.00E-41	0.290750655	0.33	0.09	1.97E-37	Sertoli cells	KCNK15
2.11E-41	0.419069174	0.625	0.263	4.15E-37	Sertoli cells	HOXC10
2.48E-41	0.448372109	0.427	0.141	4.88E-37	Sertoli cells	ALDH1A2
3.78E-41	0.274196507	0.559	0.205	7.43E-37	Sertoli cells	PERP
3.85E-41	0.479973147	0.542	0.219	7.55E-37	Sertoli cells	IRS2
8.22E-41	0.530344307	0.722	0.355	1.61E-36	Sertoli cells	CREB3L1
9.32E-41	1.090110381	0.808	0.506	1.83E-36	Sertoli cells	CRYAB
1.18E-40	0.669671527	0.917	0.687	2.32E-36	Sertoli cells	MORF4L2
1.23E-40	0.27932577	0.347	0.1	2.41E-36	Sertoli cells	SMCO4
3.08E-40	0.423488792	0.562	0.232	6.04E-36	Sertoli cells	MYH10
3.60E-40	0.525321478	0.997	0.787	7.07E-36	Sertoli cells	SELENOM
3.69E-40	0.526388763	0.576	0.245	7.25E-36	Sertoli cells	TRPS1
4.03E-40	0.389673129	0.393	0.126	7.91E-36	Sertoli cells	RNF144A
8.32E-40	0.6722963	0.865	0.564	1.63E-35	Sertoli cells	REV3L
8.53E-40	1.095598892	0.986	0.72	1.67E-35	Sertoli cells	SPARC
2.61E-39	0.608387564	0.963	0.594	5.11E-35	Sertoli cells	HSPB6
7.03E-39	0.626808168	0.883	0.646	1.38E-34	Sertoli cells	P4HB
7.85E-39	0.552611992	0.527	0.214	1.54E-34	Sertoli cells	BASP1
1.97E-38	0.522909938	0.682	0.341	3.87E-34	Sertoli cells	TOB1
2.15E-38	0.568898104	0.828	0.484	4.22E-34	Sertoli cells	COLEC12
2.17E-38	0.432282563	0.361	0.115	4.27E-34	Sertoli cells	COL8A1
2.53E-38	0.649605866	0.957	0.649	4.97E-34	Sertoli cells	MFGE8
3.31E-38	0.34452236	0.41	0.139	6.50E-34	Sertoli cells	ACSS3
3.43E-38	0.342477067	0.355	0.11	6.73E-34	Sertoli cells	PLCL1
3.90E-38	0.519573939	0.736	0.368	7.66E-34	Sertoli cells	DIXDC1
5.22E-38	0.486723758	0.587	0.257	1.03E-33	Sertoli cells	AP1S2
9.45E-38	0.283985776	0.364	0.113	1.85E-33	Sertoli cells	TMED8
1.10E-37	0.565505837	0.479	0.189	2.16E-33	Sertoli cells	CRABP2
1.50E-37	0.470278703	0.467	0.178	2.94E-33	Sertoli cells	ENPP1
1.61E-37	0.330330387	0.436	0.152	3.17E-33	Sertoli cells	SNHG18
1.94E-37	0.516285449	0.676	0.343	3.81E-33	Sertoli cells	CERCAM
2.52E-37	0.422804375	0.467	0.175	4.96E-33	Sertoli cells	BCL2
3.71E-37	0.449795156	0.567	0.245	7.28E-33	Sertoli cells	TSKU
3.91E-37	0.747844183	0.983	0.782	7.68E-33	Sertoli cells	BTG1
4.60E-37	0.392645157	0.318	0.094	9.04E-33	Sertoli cells	ADAMTS3
4.85E-37	0.356474529	0.327	0.099	9.53E-33	Sertoli cells	VLDLR
5.83E-37	0.53501732	0.811	0.501	1.14E-32	Sertoli cells	MLEC
6.01E-37	0.525676891	0.971	0.803	1.18E-32	Sertoli cells	SPCS2
6.06E-37	0.309716895	0.39	0.128	1.19E-32	Sertoli cells	GPR161
8.10E-37	0.404436986	0.625	0.28	1.59E-32	Sertoli cells	SYNGR1
9.77E-37	0.68931304	0.883	0.617	1.92E-32	Sertoli cells	RAMP2
1.54E-36	0.56185323	0.456	0.182	3.02E-32	Sertoli cells	QPCT
1.87E-36	0.410262703	0.682	0.315	3.66E-32	Sertoli cells	CHD3
2.13E-36	0.372230822	0.542	0.22	4.17E-32	Sertoli cells	FADS2
2.25E-36	0.393758149	0.501	0.204	4.41E-32	Sertoli cells	TET2
3.45E-36	0.427814955	0.653	0.319	6.77E-32	Sertoli cells	DNPH1
4.16E-36	0.328091949	0.384	0.13	8.16E-32	Sertoli cells	SHMT1
5.70E-36	0.488107411	0.819	0.51	1.12E-31	Sertoli cells	RNF130
5.97E-36	0.475566805	0.53	0.221	1.17E-31	Sertoli cells	MAP9
1.35E-35	0.488071423	0.59	0.282	2.65E-31	Sertoli cells	CRELD2
1.98E-35	0.318037944	0.997	0.999	3.89E-31	Sertoli cells	EEF1A1
2.38E-35	0.704545424	0.734	0.388	4.67E-31	Sertoli cells	THBS2
2.58E-35	0.397117364	0.905	0.634	5.06E-31	Sertoli cells	CTSB
4.01E-35	0.521636501	0.948	0.808	7.87E-31	Sertoli cells	TMEM258
4.68E-35	0.582216527	0.665	0.347	9.18E-31	Sertoli cells	RYBP
5.38E-35	0.568753418	0.883	0.589	1.06E-30	Sertoli cells	CTSH
6.31E-35	0.538954655	0.989	0.787	1.24E-30	Sertoli cells	NFIA
8.18E-35	0.308834605	0.47	0.174	1.60E-30	Sertoli cells	WT1
1.96E-34	0.251305096	0.275	0.076	3.84E-30	Sertoli cells	RBBP8
1.98E-34	0.44063142	0.679	0.344	3.90E-30	Sertoli cells	FMOD
3.28E-34	0.532918143	0.828	0.501	6.44E-30	Sertoli cells	MIR99AHG
5.10E-34	0.524076888	0.908	0.655	1.00E-29	Sertoli cells	OS9
5.20E-34	0.56291647	0.808	0.482	1.02E-29	Sertoli cells	ZNF503
6.79E-34	0.715636419	0.986	0.871	1.33E-29	Sertoli cells	JUN
9.63E-34	0.705928813	0.67	0.346	1.89E-29	Sertoli cells	LTBP1
1.27E-33	0.38646812	0.295	0.089	2.49E-29	Sertoli cells	KCNE3
1.37E-33	0.45965156	0.837	0.533	2.70E-29	Sertoli cells	DYNLT1
1.43E-33	0.463519846	0.705	0.361	2.80E-29	Sertoli cells	GXYLT2
1.64E-33	0.607524228	0.905	0.644	3.22E-29	Sertoli cells	ARID5B
1.86E-33	0.35263494	0.378	0.131	3.65E-29	Sertoli cells	ZDBF2
1.99E-33	0.527445074	0.986	0.665	3.90E-29	Sertoli cells	LGALS3BP
2.10E-33	0.30788997	0.49	0.194	4.13E-29	Sertoli cells	PPA2
2.49E-33	0.294824689	0.398	0.143	4.89E-29	Sertoli cells	C2orf88
3.63E-33	0.375026478	0.461	0.178	7.13E-29	Sertoli cells	RAI14
4.51E-33	0.517283803	0.98	0.828	8.85E-29	Sertoli cells	RABAC1
5.49E-33	0.40131328	0.567	0.261	1.08E-28	Sertoli cells	KDELR3
7.33E-33	0.472533541	0.636	0.33	1.44E-28	Sertoli cells	TUBA1C
1.16E-32	0.258768395	0.292	0.086	2.28E-28	Sertoli cells	TCEAL5
1.33E-32	0.358061332	0.433	0.164	2.61E-28	Sertoli cells	NBEA
1.37E-32	0.342099622	0.55	0.241	2.68E-28	Sertoli cells	FUCA1
1.37E-32	0.471819514	0.774	0.397	2.69E-28	Sertoli cells	RERG
3.86E-32	0.527604174	0.874	0.657	7.58E-28	Sertoli cells	ERP29
8.61E-32	0.508806883	0.731	0.405	1.69E-27	Sertoli cells	PLEKHA5
9.70E-32	0.340569033	0.433	0.167	1.90E-27	Sertoli cells	LPCAT2
1.14E-31	0.442810373	0.702	0.38	2.24E-27	Sertoli cells	FKBP10
1.59E-31	0.5259985	0.676	0.351	3.11E-27	Sertoli cells	FAP
1.85E-31	0.275629807	0.298	0.092	3.64E-27	Sertoli cells	GALNT13
1.99E-31	0.377861894	0.639	0.303	3.91E-27	Sertoli cells	TBX3
2.25E-31	0.367594612	0.562	0.258	4.42E-27	Sertoli cells	CDYL
2.47E-31	0.458001887	0.828	0.529	4.85E-27	Sertoli cells	TMED4
2.66E-31	0.425650687	0.777	0.429	5.21E-27	Sertoli cells	TMEM98
3.71E-31	0.476270762	0.851	0.539	7.29E-27	Sertoli cells	ARHGAP21
5.06E-31	0.511855048	0.98	0.657	9.94E-27	Sertoli cells	PLTP
8.73E-31	0.44931452	0.923	0.706	1.71E-26	Sertoli cells	HMGN1
9.78E-31	0.457257446	0.716	0.413	1.92E-26	Sertoli cells	P4HA1
1.34E-30	0.425222622	0.65	0.333	2.62E-26	Sertoli cells	SIL1
1.34E-30	0.40340691	0.762	0.439	2.64E-26	Sertoli cells	FAM162A
1.40E-30	0.417402518	0.868	0.522	2.74E-26	Sertoli cells	PALLD
1.50E-30	0.625801642	0.837	0.493	2.95E-26	Sertoli cells	COL14A1
1.83E-30	0.382856639	0.45	0.186	3.59E-26	Sertoli cells	SSX2IP
2.43E-30	0.339663208	0.527	0.229	4.78E-26	Sertoli cells	QPRT
2.59E-30	0.376150325	0.461	0.193	5.08E-26	Sertoli cells	SEMA3B
2.84E-30	0.450700955	0.986	0.913	5.57E-26	Sertoli cells	NPM1
3.17E-30	0.592402887	0.974	0.706	6.22E-26	Sertoli cells	PLPP3
4.16E-30	0.345671568	0.564	0.26	8.16E-26	Sertoli cells	NAGLU
4.56E-30	0.505340148	0.977	0.809	8.95E-26	Sertoli cells	APLP2
5.61E-30	0.388430671	0.473	0.205	1.10E-25	Sertoli cells	PLXDC1
6.78E-30	0.288086572	0.375	0.136	1.33E-25	Sertoli cells	SLC2A13
9.56E-30	0.330151764	0.441	0.183	1.88E-25	Sertoli cells	IL11RA
2.08E-29	0.409052461	0.997	0.978	4.09E-25	Sertoli cells	SERF2
2.49E-29	0.456308799	0.576	0.289	4.89E-25	Sertoli cells	YAF2
2.73E-29	0.303068974	0.719	0.372	5.37E-25	Sertoli cells	MYL6B
4.81E-29	0.48875015	0.903	0.642	9.43E-25	Sertoli cells	XBP1
5.35E-29	0.522757614	0.894	0.68	1.05E-24	Sertoli cells	KRTCAP2
5.84E-29	0.465513189	0.67	0.369	1.15E-24	Sertoli cells	TMED3
8.07E-29	0.419510711	0.874	0.575	1.58E-24	Sertoli cells	MT1E
8.48E-29	0.605544895	0.989	0.709	1.66E-24	Sertoli cells	COL6A1
8.56E-29	0.408055911	0.702	0.382	1.68E-24	Sertoli cells	NME4
1.23E-28	0.344449035	0.616	0.299	2.41E-24	Sertoli cells	STT3A
1.51E-28	0.412707787	0.88	0.642	2.97E-24	Sertoli cells	CTSZ
1.52E-28	0.397878758	0.991	0.962	2.99E-24	Sertoli cells	SRP14
1.56E-28	0.409654336	0.613	0.303	3.05E-24	Sertoli cells	C16orf45
1.90E-28	0.31495474	0.398	0.155	3.73E-24	Sertoli cells	EPHA4
2.01E-28	0.255665384	0.404	0.157	3.94E-24	Sertoli cells	DYRK4
2.15E-28	0.654490943	0.619	0.31	4.22E-24	Sertoli cells	MAP1A
2.39E-28	0.432279088	0.834	0.522	4.68E-24	Sertoli cells	FAM114A1
2.79E-28	0.424110779	0.679	0.365	5.48E-24	Sertoli cells	MGST2
4.45E-28	0.392532611	0.55	0.263	8.73E-24	Sertoli cells	RAB31
4.80E-28	0.279000653	0.433	0.175	9.42E-24	Sertoli cells	N4BP2
6.98E-28	0.44758456	0.722	0.422	1.37E-23	Sertoli cells	FBXO21
8.13E-28	0.39442965	0.968	0.819	1.60E-23	Sertoli cells	NDUFS5
1.40E-27	0.535951981	0.682	0.387	2.75E-23	Sertoli cells	TIPARP
1.55E-27	0.348779033	0.298	0.102	3.04E-23	Sertoli cells	FBXO2
2.27E-27	0.392252219	0.713	0.414	4.45E-23	Sertoli cells	MSRB2
2.85E-27	0.416333194	0.734	0.41	5.59E-23	Sertoli cells	CRISPLD2
3.27E-27	0.733433577	0.974	0.748	6.41E-23	Sertoli cells	PLAC9
3.58E-27	0.251357878	0.361	0.134	7.02E-23	Sertoli cells	GLIS3
3.70E-27	0.491413836	0.845	0.605	7.26E-23	Sertoli cells	LAMP2
5.40E-27	0.283370031	0.481	0.212	1.06E-22	Sertoli cells	PGM1
5.60E-27	0.452326198	0.822	0.539	1.10E-22	Sertoli cells	PIGT
6.77E-27	0.535398179	0.361	0.146	1.33E-22	Sertoli cells	PEG3
7.50E-27	0.280701525	0.424	0.174	1.47E-22	Sertoli cells	ZNF516
8.07E-27	0.416200149	0.871	0.648	1.58E-22	Sertoli cells	CUTA
9.25E-27	0.349132395	0.642	0.339	1.82E-22	Sertoli cells	LIX1L
9.88E-27	0.359274231	0.556	0.274	1.94E-22	Sertoli cells	EXT2
1.02E-26	0.257638914	0.324	0.115	1.99E-22	Sertoli cells	TMEM8B
1.12E-26	0.317242742	0.404	0.167	2.19E-22	Sertoli cells	PLOD2
1.35E-26	0.470933809	0.722	0.42	2.64E-22	Sertoli cells	SLC3A2
1.49E-26	0.543390421	1	0.709	2.92E-22	Sertoli cells	COL1A2
1.64E-26	0.295113657	0.404	0.162	3.22E-22	Sertoli cells	ANGPTL4
2.82E-26	0.287009652	0.39	0.157	5.54E-22	Sertoli cells	CHEK2
2.96E-26	0.336762492	0.57	0.278	5.81E-22	Sertoli cells	HIBCH
4.29E-26	0.250900125	0.309	0.11	8.41E-22	Sertoli cells	KLHL15
5.60E-26	0.39860392	0.966	0.818	1.10E-21	Sertoli cells	HMGN2
6.96E-26	0.316780862	0.656	0.346	1.37E-21	Sertoli cells	EMC10
8.16E-26	0.44739002	0.613	0.315	1.60E-21	Sertoli cells	PRPS2
8.86E-26	0.381354441	0.653	0.357	1.74E-21	Sertoli cells	ABHD14A
9.42E-26	0.457640395	0.788	0.437	1.85E-21	Sertoli cells	RSPO3
9.93E-26	0.410008049	0.989	0.923	1.95E-21	Sertoli cells	CIRBP
1.08E-25	0.415768285	0.699	0.401	2.12E-21	Sertoli cells	CUX1
1.29E-25	0.27374703	0.436	0.183	2.53E-21	Sertoli cells	SYTL4
1.70E-25	0.350262811	0.994	0.924	3.33E-21	Sertoli cells	SKP1
1.71E-25	0.444173903	0.931	0.768	3.35E-21	Sertoli cells	CANX
1.91E-25	0.318641379	0.602	0.301	3.75E-21	Sertoli cells	FAM217B
2.11E-25	0.32189001	0.57	0.288	4.15E-21	Sertoli cells	PGM3
2.85E-25	0.357492336	0.946	0.672	5.59E-21	Sertoli cells	LDHB
3.44E-25	0.303489767	0.49	0.224	6.75E-21	Sertoli cells	GATA6
3.83E-25	0.401306549	0.713	0.434	7.51E-21	Sertoli cells	C1orf122
4.28E-25	0.460870179	0.745	0.472	8.40E-21	Sertoli cells	SERPINH1
4.62E-25	0.423037198	0.926	0.78	9.07E-21	Sertoli cells	SEC61G
5.79E-25	0.825909651	0.963	0.759	1.14E-20	Sertoli cells	CLU
9.37E-25	0.342545814	0.519	0.256	1.84E-20	Sertoli cells	YIPF2
1.29E-24	0.369860268	0.923	0.69	2.54E-20	Sertoli cells	SEC31A
1.49E-24	0.295443019	0.53	0.253	2.93E-20	Sertoli cells	LAGE3
1.67E-24	0.379164542	0.622	0.334	3.27E-20	Sertoli cells	CLMP
1.87E-24	0.366431914	0.989	0.869	3.67E-20	Sertoli cells	ANXA5
1.99E-24	0.260031277	0.364	0.148	3.90E-20	Sertoli cells	SAMD4A
2.20E-24	0.464907441	0.794	0.543	4.31E-20	Sertoli cells	RCN1
2.27E-24	0.419723388	0.903	0.665	4.46E-20	Sertoli cells	ARF4
3.65E-24	0.329063593	0.739	0.415	7.16E-20	Sertoli cells	JAZF1
3.73E-24	0.335682184	0.625	0.331	7.33E-20	Sertoli cells	TSPYL2
4.10E-24	0.381683085	0.903	0.556	8.04E-20	Sertoli cells	MXRA8
5.31E-24	0.402428348	0.742	0.47	1.04E-19	Sertoli cells	ACADVL
5.31E-24	0.435893958	0.734	0.467	1.04E-19	Sertoli cells	ITGAV
5.66E-24	0.275959327	0.493	0.227	1.11E-19	Sertoli cells	NUDT9
6.56E-24	0.405653955	0.931	0.717	1.29E-19	Sertoli cells	RRBP1
7.20E-24	0.427570863	0.883	0.666	1.41E-19	Sertoli cells	KDELR2
8.02E-24	0.375286464	0.682	0.405	1.57E-19	Sertoli cells	GPAA1
9.03E-24	0.287297501	0.332	0.13	1.77E-19	Sertoli cells	ZNF483
1.18E-23	0.633777469	0.616	0.356	2.32E-19	Sertoli cells	THBS1
1.25E-23	0.30760332	0.613	0.327	2.45E-19	Sertoli cells	CYHR1
1.42E-23	0.378184843	0.794	0.494	2.79E-19	Sertoli cells	RBFOX2
1.61E-23	0.389966891	0.822	0.542	3.17E-19	Sertoli cells	DNAJC3
1.74E-23	0.377973932	0.619	0.344	3.42E-19	Sertoli cells	MFAP2
2.20E-23	0.395664058	0.986	0.836	4.32E-19	Sertoli cells	ST13
2.30E-23	0.755693359	0.779	0.514	4.51E-19	Sertoli cells	FAM204A
2.43E-23	0.374593534	0.954	0.65	4.77E-19	Sertoli cells	AEBP1
2.68E-23	0.378104418	0.487	0.237	5.26E-19	Sertoli cells	TBL1X
2.77E-23	0.359079633	0.499	0.245	5.43E-19	Sertoli cells	CREM
3.23E-23	0.360095206	0.656	0.372	6.35E-19	Sertoli cells	6-Sep
3.37E-23	0.324030563	0.662	0.367	6.61E-19	Sertoli cells	GULP1
4.98E-23	0.310850454	0.693	0.385	9.78E-19	Sertoli cells	PDLIM4
5.01E-23	0.38169787	0.756	0.46	9.83E-19	Sertoli cells	GLIPR1
7.07E-23	0.279998239	0.395	0.173	1.39E-18	Sertoli cells	MAMDC2
8.70E-23	0.460625633	0.845	0.57	1.71E-18	Sertoli cells	PPIC
1.01E-22	0.30138697	0.458	0.214	1.99E-18	Sertoli cells	SLC22A17
1.67E-22	0.268212026	0.61	0.303	3.27E-18	Sertoli cells	NCAM1
2.24E-22	0.313182138	0.484	0.235	4.39E-18	Sertoli cells	RNF24
2.32E-22	0.258512182	0.484	0.226	4.55E-18	Sertoli cells	PTK7
2.80E-22	0.36985197	0.799	0.549	5.50E-18	Sertoli cells	HEXA
2.86E-22	0.378249734	0.831	0.56	5.61E-18	Sertoli cells	ERLEC1
3.02E-22	0.400473211	0.868	0.62	5.93E-18	Sertoli cells	GINM1
3.36E-22	0.349953345	0.688	0.409	6.60E-18	Sertoli cells	WBP4
3.59E-22	0.325837193	0.825	0.509	7.06E-18	Sertoli cells	MRC2
4.10E-22	0.276745196	0.444	0.205	8.04E-18	Sertoli cells	PLOD1
5.45E-22	0.338492629	0.756	0.459	1.07E-17	Sertoli cells	SVIL
5.83E-22	0.407347985	0.842	0.622	1.14E-17	Sertoli cells	PHPT1
5.95E-22	0.401096323	0.728	0.473	1.17E-17	Sertoli cells	FUCA2
7.28E-22	0.302601903	0.487	0.238	1.43E-17	Sertoli cells	GLB1
7.71E-22	0.299468696	0.516	0.264	1.51E-17	Sertoli cells	GOLM1
1.18E-21	0.282604074	0.484	0.235	2.32E-17	Sertoli cells	RNF145
1.24E-21	0.334046937	0.559	0.287	2.44E-17	Sertoli cells	ANTXR1
1.48E-21	0.259798345	0.307	0.12	2.91E-17	Sertoli cells	MBNL3
2.35E-21	0.435188391	0.739	0.479	4.60E-17	Sertoli cells	PDS5B
2.38E-21	0.329934079	0.602	0.348	4.68E-17	Sertoli cells	GNPTG
2.47E-21	0.293136504	0.923	0.584	4.86E-17	Sertoli cells	CTSK
4.75E-21	0.341726719	0.544	0.288	9.32E-17	Sertoli cells	LTBP2
4.84E-21	0.276853985	0.564	0.294	9.49E-17	Sertoli cells	CETN2
5.58E-21	0.365513178	0.822	0.573	1.09E-16	Sertoli cells	NME3
6.42E-21	0.346175798	0.989	0.907	1.26E-16	Sertoli cells	DYNLL1
7.30E-21	0.452066313	0.903	0.658	1.43E-16	Sertoli cells	EGR1
7.50E-21	0.345507872	0.834	0.573	1.47E-16	Sertoli cells	ASAH1
7.88E-21	0.250994379	0.461	0.219	1.55E-16	Sertoli cells	PLPP5
8.17E-21	0.825344436	0.731	0.491	1.60E-16	Sertoli cells	DCLK1
8.24E-21	0.329687899	0.751	0.448	1.62E-16	Sertoli cells	BOC
9.14E-21	0.37350832	0.871	0.636	1.79E-16	Sertoli cells	CALU
9.89E-21	0.333153347	0.98	0.884	1.94E-16	Sertoli cells	SEC62
1.74E-20	0.252423666	0.304	0.123	3.42E-16	Sertoli cells	KAZALD1
2.31E-20	0.293573155	0.693	0.393	4.53E-16	Sertoli cells	TEAD1
2.33E-20	0.288108583	0.756	0.449	4.58E-16	Sertoli cells	SMARCA1
2.47E-20	0.400139394	0.848	0.627	4.86E-16	Sertoli cells	HDLBP
2.59E-20	0.285630325	0.367	0.159	5.08E-16	Sertoli cells	HSD11B2
2.91E-20	0.341731881	0.957	0.778	5.72E-16	Sertoli cells	PRDX6
5.30E-20	0.342065466	0.857	0.59	1.04E-15	Sertoli cells	NFIX
7.88E-20	0.309623177	0.642	0.364	1.55E-15	Sertoli cells	ALDH1A3
8.64E-20	0.306977079	0.705	0.432	1.70E-15	Sertoli cells	SNRPN
9.36E-20	0.399423572	0.819	0.54	1.84E-15	Sertoli cells	SPON2
1.59E-19	0.392695964	0.923	0.707	3.12E-15	Sertoli cells	CRTAP
1.71E-19	0.417649256	0.665	0.404	3.36E-15	Sertoli cells	H1F0
1.80E-19	0.328055091	0.754	0.496	3.54E-15	Sertoli cells	QSOX1
1.90E-19	0.293251005	0.633	0.368	3.73E-15	Sertoli cells	UFD1
2.07E-19	0.301149536	0.562	0.313	4.07E-15	Sertoli cells	USP11
2.08E-19	0.310355464	0.997	0.909	4.09E-15	Sertoli cells	EID1
2.10E-19	0.386755501	1	0.757	4.13E-15	Sertoli cells	COL6A2
2.37E-19	0.262401113	0.607	0.333	4.64E-15	Sertoli cells	BTG3
3.17E-19	0.350434776	0.88	0.58	6.22E-15	Sertoli cells	MFAP4
3.19E-19	0.253305328	0.536	0.285	6.27E-15	Sertoli cells	DNAJC4
3.26E-19	0.289649346	0.685	0.406	6.41E-15	Sertoli cells	GLT8D2
3.95E-19	0.306917085	0.771	0.474	7.75E-15	Sertoli cells	CCND2
4.37E-19	0.345597207	0.831	0.571	8.57E-15	Sertoli cells	SPART
4.56E-19	1.002032229	0.676	0.466	8.96E-15	Sertoli cells	ECM1
5.16E-19	0.332344131	0.822	0.569	1.01E-14	Sertoli cells	SMARCA2
5.87E-19	0.394913335	0.862	0.641	1.15E-14	Sertoli cells	PTEN
6.22E-19	0.276758101	0.96	0.811	1.22E-14	Sertoli cells	SUB1
6.89E-19	0.294321385	0.327	0.143	1.35E-14	Sertoli cells	CA11
7.22E-19	0.358233237	0.407	0.202	1.42E-14	Sertoli cells	NFIL3
9.03E-19	0.253212246	0.51	0.263	1.77E-14	Sertoli cells	CASK
1.17E-18	0.451632017	0.696	0.456	2.30E-14	Sertoli cells	CLEC2B
1.92E-18	0.317457032	0.877	0.641	3.76E-14	Sertoli cells	IFI6
2.41E-18	0.250534605	0.579	0.319	4.73E-14	Sertoli cells	SGCB
2.52E-18	0.274616627	0.814	0.51	4.94E-14	Sertoli cells	RAB34
4.35E-18	0.357611774	0.811	0.598	8.53E-14	Sertoli cells	LIMS1
4.37E-18	0.388384269	0.819	0.592	8.59E-14	Sertoli cells	DPP7
5.33E-18	0.33003719	0.499	0.267	1.05E-13	Sertoli cells	SOCS1
5.69E-18	0.314223473	0.713	0.44	1.12E-13	Sertoli cells	GPX8
5.92E-18	0.32558405	0.974	0.795	1.16E-13	Sertoli cells	NFIC
6.11E-18	0.304157885	0.639	0.38	1.20E-13	Sertoli cells	SPIN1
8.94E-18	0.344802149	0.854	0.656	1.76E-13	Sertoli cells	TMED2
1.06E-17	0.259049183	0.576	0.329	2.09E-13	Sertoli cells	TMEM9
1.16E-17	0.349599003	0.948	0.788	2.28E-13	Sertoli cells	TPM4
1.45E-17	0.276312514	0.487	0.259	2.85E-13	Sertoli cells	DAXX
1.47E-17	0.319864802	0.862	0.65	2.88E-13	Sertoli cells	OSTC
1.54E-17	0.328178564	0.989	0.727	3.02E-13	Sertoli cells	CCDC80
2.14E-17	0.250463427	0.748	0.46	4.20E-13	Sertoli cells	TFDP2
2.47E-17	0.280278499	0.705	0.436	4.84E-13	Sertoli cells	CBX1
2.98E-17	0.301288329	0.779	0.513	5.85E-13	Sertoli cells	PLP2
3.50E-17	0.300814331	0.989	0.851	6.87E-13	Sertoli cells	C12orf57
4.08E-17	0.416898484	0.53	0.3	8.01E-13	Sertoli cells	HES1
4.10E-17	0.262927589	0.438	0.226	8.04E-13	Sertoli cells	TAPBPL
5.03E-17	0.254092811	0.931	0.571	9.87E-13	Sertoli cells	NR2F1
5.38E-17	0.287692151	0.98	0.866	1.06E-12	Sertoli cells	ATP6V0E1
5.55E-17	0.271686186	0.536	0.304	1.09E-12	Sertoli cells	C1GALT1C1
5.56E-17	0.301755712	0.665	0.408	1.09E-12	Sertoli cells	TMEM263
7.51E-17	0.294229012	0.559	0.333	1.47E-12	Sertoli cells	SRGAP1
7.59E-17	0.265145522	0.456	0.237	1.49E-12	Sertoli cells	CDH11
7.70E-17	0.376026131	0.685	0.445	1.51E-12	Sertoli cells	WWTR1
8.22E-17	0.301972442	0.352	0.164	1.61E-12	Sertoli cells	KCNN3
8.48E-17	0.258827588	0.63	0.359	1.66E-12	Sertoli cells	SEC24D
9.39E-17	0.25995456	0.653	0.391	1.84E-12	Sertoli cells	ANG
9.85E-17	0.290488778	0.722	0.45	1.93E-12	Sertoli cells	GOLGA2
1.07E-16	0.299284398	0.659	0.421	2.11E-12	Sertoli cells	TXNDC15
1.31E-16	0.344395094	0.765	0.502	2.57E-12	Sertoli cells	MARCKSL1
1.50E-16	0.26085123	0.484	0.264	2.95E-12	Sertoli cells	CITED4
2.26E-16	0.307439611	0.616	0.366	4.43E-12	Sertoli cells	TTC19
2.94E-16	0.309921145	0.734	0.468	5.76E-12	Sertoli cells	COPZ2
3.34E-16	0.258226574	0.516	0.282	6.55E-12	Sertoli cells	TWIST2
3.46E-16	0.321245723	0.971	0.874	6.79E-12	Sertoli cells	ITGB1
4.50E-16	0.315224387	0.817	0.571	8.83E-12	Sertoli cells	MAP1B
5.56E-16	0.297675779	0.725	0.482	1.09E-11	Sertoli cells	RAB13
5.71E-16	0.258040864	0.567	0.329	1.12E-11	Sertoli cells	SESN3
6.08E-16	0.338742233	1	0.987	1.19E-11	Sertoli cells	S100A6
7.07E-16	0.295188188	0.777	0.518	1.39E-11	Sertoli cells	ARMCX3
8.78E-16	0.458240791	0.874	0.578	1.72E-11	Sertoli cells	DPT
9.17E-16	0.297907924	0.619	0.369	1.80E-11	Sertoli cells	COL5A1
9.70E-16	0.289218174	0.716	0.475	1.90E-11	Sertoli cells	MPG
1.02E-15	0.268576568	0.653	0.389	2.01E-11	Sertoli cells	TCEAL1
1.22E-15	0.285461856	0.923	0.722	2.40E-11	Sertoli cells	KDELR1
1.43E-15	0.285409233	0.934	0.769	2.80E-11	Sertoli cells	NDUFC2
1.54E-15	0.607422234	0.791	0.618	3.03E-11	Sertoli cells	BST2
1.69E-15	0.285658728	0.782	0.553	3.31E-11	Sertoli cells	TCEAL8
2.35E-15	0.29479055	0.868	0.665	4.62E-11	Sertoli cells	GTF2I
3.87E-15	0.276378729	0.728	0.482	7.60E-11	Sertoli cells	MCFD2
4.46E-15	0.295422366	0.888	0.707	8.75E-11	Sertoli cells	KRT10
5.00E-15	0.254466314	0.997	0.895	9.81E-11	Sertoli cells	PSAP
5.12E-15	0.348155711	0.92	0.629	1.00E-10	Sertoli cells	PCOLCE
5.84E-15	0.400221097	0.911	0.725	1.15E-10	Sertoli cells	RHOB
6.26E-15	0.523627189	0.424	0.229	1.23E-10	Sertoli cells	ATP1B1
6.51E-15	0.288519263	0.94	0.62	1.28E-10	Sertoli cells	ISLR
6.92E-15	0.349979251	0.885	0.571	1.36E-10	Sertoli cells	PDGFRA
9.36E-15	0.304293366	0.871	0.678	1.84E-10	Sertoli cells	LMAN1
1.14E-14	0.323609623	0.828	0.608	2.23E-10	Sertoli cells	SSR1
1.27E-14	0.308110015	0.536	0.317	2.50E-10	Sertoli cells	TCAF1
1.91E-14	0.357146886	0.834	0.609	3.75E-10	Sertoli cells	NCOR1
1.98E-14	0.272480445	1	0.95	3.89E-10	Sertoli cells	HSP90AB1
1.98E-14	0.288746515	0.676	0.424	3.90E-10	Sertoli cells	SPOCK1
3.10E-14	0.275034129	0.851	0.603	6.09E-10	Sertoli cells	LTBP3
3.22E-14	0.268073355	0.888	0.664	6.33E-10	Sertoli cells	TMEM14C
4.04E-14	0.264947773	0.754	0.516	7.93E-10	Sertoli cells	HEBP2
4.14E-14	0.260316948	0.679	0.42	8.13E-10	Sertoli cells	SSBP2
6.28E-14	0.40234976	0.954	0.837	1.23E-09	Sertoli cells	TUBA1A
6.87E-14	0.289543256	0.874	0.708	1.35E-09	Sertoli cells	JTB
7.85E-14	0.320552547	0.94	0.857	1.54E-09	Sertoli cells	CALR
8.34E-14	0.306530644	0.736	0.514	1.64E-09	Sertoli cells	CASC4
8.48E-14	0.298237109	0.596	0.378	1.66E-09	Sertoli cells	ZHX1
1.19E-13	0.258466393	0.593	0.37	2.33E-09	Sertoli cells	RNASEH2B
1.47E-13	0.270106188	0.797	0.533	2.89E-09	Sertoli cells	NDN
1.55E-13	0.256286886	0.914	0.771	3.03E-09	Sertoli cells	TBCA
2.40E-13	0.260357633	0.811	0.561	4.70E-09	Sertoli cells	AK3
2.44E-13	0.269017659	0.98	0.863	4.78E-09	Sertoli cells	PEBP1
2.79E-13	0.265656408	0.977	0.893	5.47E-09	Sertoli cells	HNRNPA1
3.15E-13	0.254235037	0.94	0.764	6.18E-09	Sertoli cells	ERH
1.11E-12	0.281350233	0.639	0.437	2.19E-08	Sertoli cells	MANF
1.43E-12	0.27498956	0.997	0.886	2.80E-08	Sertoli cells	LAPTM4A
2.43E-12	0.250761824	0.341	0.183	4.78E-08	Sertoli cells	BDKRB2
5.87E-12	0.259749491	0.662	0.448	1.15E-07	Sertoli cells	DNAJC1
9.14E-12	0.268478777	0.877	0.689	1.79E-07	Sertoli cells	GLG1
9.40E-12	0.267195593	0.994	0.935	1.84E-07	Sertoli cells	JUND
1.05E-11	0.280025875	0.885	0.783	2.05E-07	Sertoli cells	PTP4A2
2.13E-11	0.258596179	0.771	0.563	4.19E-07	Sertoli cells	EEA1
2.46E-11	0.278453431	0.745	0.539	4.82E-07	Sertoli cells	HCFC1R1
3.34E-11	0.27822083	0.401	0.23	6.55E-07	Sertoli cells	PPM1K
5.10E-11	0.259480416	0.719	0.51	1.00E-06	Sertoli cells	TSPAN3
6.65E-11	0.313758678	0.822	0.615	1.30E-06	Sertoli cells	CYB5A
1.72E-10	0.265203146	0.948	0.855	3.38E-06	Sertoli cells	SQSTM1
3.28E-10	0.30266467	0.986	0.907	6.45E-06	Sertoli cells	ZFP36L1
6.94E-08	0.377548289	0.252	0.15	0.001362177	Sertoli cells	THSD4
2.44E-07	0.270795481	0.287	0.176	0.004788791	Sertoli cells	MIR503HG
1.02E-06	0.637577023	0.275	0.172	0.020023899	Sertoli cells	FST
1.32E-06	0.378270588	0.63	0.487	0.025967543	Sertoli cells	CYR61
4.47E-06	0.333290829	0.596	0.457	0.08764732	Sertoli cells	PDK4
0.002378762	0.531914774	0.404	0.314	1	Sertoli cells	HSD11B1
1.53E-242	2.49418993	0.882	0.161	3.01E-238	Leydig cells 2	SEMA3C
2.15E-198	1.280761868	0.681	0.106	4.22E-194	Leydig cells 2	ADAMTS16
4.81E-170	1.246002299	0.756	0.17	9.44E-166	Leydig cells 2	PTPRD
4.34E-162	2.846516881	0.632	0.119	8.52E-158	Leydig cells 2	POSTN
3.39E-139	1.015105498	0.641	0.127	6.66E-135	Leydig cells 2	DPP4
1.64E-128	1.90941286	0.971	0.592	3.22E-124	Leydig cells 2	FBN1
6.80E-126	1.465953459	0.928	0.382	1.34E-121	Leydig cells 2	SCARA5
2.36E-123	1.58366381	0.945	0.337	4.63E-119	Leydig cells 2	MFAP5
6.62E-120	1.806394881	0.971	0.752	1.30E-115	Leydig cells 2	MARCKS
1.10E-116	1.29083377	0.856	0.308	2.16E-112	Leydig cells 2	CPXM1
1.64E-111	1.091019817	0.813	0.281	3.22E-107	Leydig cells 2	PAMR1
8.22E-109	1.341983428	0.957	0.503	1.61E-104	Leydig cells 2	CD248
3.55E-106	1.362954341	0.739	0.225	6.97E-102	Leydig cells 2	PCOLCE2
6.08E-106	0.895044124	0.589	0.142	1.19E-101	Leydig cells 2	MEST
1.31E-102	0.95441361	0.31	0.035	2.58E-98	Leydig cells 2	DKK1
1.82E-101	0.619752347	0.351	0.048	3.57E-97	Leydig cells 2	CHL1
2.62E-99	1.590127448	0.925	0.487	5.15E-95	Leydig cells 2	PRSS23
2.33E-96	1.212122162	0.868	0.388	4.58E-92	Leydig cells 2	PLAT
2.90E-95	0.895304285	0.739	0.248	5.68E-91	Leydig cells 2	TPPP3
2.38E-94	0.435172813	0.299	0.036	4.68E-90	Leydig cells 2	WNT10B
5.01E-94	0.968291097	0.687	0.207	9.83E-90	Leydig cells 2	LINC01133
1.69E-93	0.97216572	0.701	0.226	3.31E-89	Leydig cells 2	CLEC3B
2.32E-90	1.148912127	0.951	0.626	4.56E-86	Leydig cells 2	REXO2
1.23E-88	1.264390324	0.914	0.524	2.42E-84	Leydig cells 2	PROCR
1.55E-88	0.829850011	0.414	0.078	3.05E-84	Leydig cells 2	NTM
8.73E-88	1.131817057	0.977	0.684	1.71E-83	Leydig cells 2	FSTL1
1.43E-87	0.668568327	0.569	0.151	2.80E-83	Leydig cells 2	ADAMTSL1
1.48E-85	0.729152816	0.397	0.075	2.90E-81	Leydig cells 2	WNT2B
1.95E-85	0.742756052	0.612	0.179	3.82E-81	Leydig cells 2	C2
4.95E-85	0.837039999	0.603	0.182	9.71E-81	Leydig cells 2	SEMA3B
1.05E-84	1.642394476	0.853	0.396	2.05E-80	Leydig cells 2	PI16
3.05E-84	1.201308277	0.891	0.432	5.98E-80	Leydig cells 2	ADAMTS5
5.26E-84	1.062511869	0.974	0.674	1.03E-79	Leydig cells 2	TNXB
2.38E-83	0.947017086	0.474	0.113	4.68E-79	Leydig cells 2	CD24
5.19E-83	1.005014435	0.954	0.535	1.02E-78	Leydig cells 2	PTGIS
8.19E-81	0.406434034	0.282	0.037	1.61E-76	Leydig cells 2	SGCG
2.00E-78	0.969252556	0.945	0.472	3.94E-74	Leydig cells 2	FBLN2
9.38E-78	0.897763866	0.842	0.381	1.84E-73	Leydig cells 2	NEGR1
8.66E-76	1.285164027	0.983	0.732	1.70E-71	Leydig cells 2	IGFBP6
3.39E-75	0.938019799	0.966	0.532	6.64E-71	Leydig cells 2	FBLN5
7.37E-75	0.915313341	0.822	0.39	1.45E-70	Leydig cells 2	DBN1
1.22E-74	1.223511499	0.871	0.476	2.39E-70	Leydig cells 2	SOD3
1.72E-74	0.673706956	0.572	0.174	3.38E-70	Leydig cells 2	EFHD1
1.44E-73	0.835430042	0.799	0.344	2.82E-69	Leydig cells 2	PCDH18
3.20E-72	0.896123833	0.98	0.833	6.28E-68	Leydig cells 2	TIMP2
3.25E-72	0.372108245	0.253	0.034	6.37E-68	Leydig cells 2	AADACL2
6.80E-72	1.25023515	0.966	0.636	1.33E-67	Leydig cells 2	COL3A1
9.09E-72	0.932351334	0.813	0.384	1.78E-67	Leydig cells 2	GAS7
1.44E-70	0.543629953	0.305	0.052	2.82E-66	Leydig cells 2	ABCB5
4.54E-70	0.677297904	0.497	0.137	8.92E-66	Leydig cells 2	ACKR4
9.39E-70	0.560050199	0.44	0.11	1.84E-65	Leydig cells 2	ACE
1.75E-68	0.960715687	0.971	0.635	3.44E-64	Leydig cells 2	GPNMB
8.70E-68	1.019608088	0.713	0.298	1.71E-63	Leydig cells 2	C17orf58
1.54E-67	0.920886286	0.98	0.759	3.03E-63	Leydig cells 2	COL6A2
2.50E-67	0.376213881	0.273	0.042	4.91E-63	Leydig cells 2	BMP7
3.10E-67	0.55312149	0.54	0.163	6.08E-63	Leydig cells 2	IL4R
4.06E-67	0.734320763	0.71	0.297	7.97E-63	Leydig cells 2	NPR1
1.33E-66	0.728283513	0.624	0.224	2.60E-62	Leydig cells 2	ITGA11
1.30E-65	1.13825753	0.977	0.67	2.55E-61	Leydig cells 2	COL1A1
1.67E-64	0.863798687	0.937	0.574	3.27E-60	Leydig cells 2	CD34
2.22E-64	0.847557988	0.871	0.463	4.36E-60	Leydig cells 2	SDC2
2.81E-64	1.008849128	0.713	0.313	5.51E-60	Leydig cells 2	LRRC17
8.27E-64	0.875401603	0.983	0.755	1.62E-59	Leydig cells 2	LTBP4
1.81E-63	0.807088426	0.908	0.547	3.55E-59	Leydig cells 2	PLPP1
2.05E-63	1.011175496	0.793	0.36	4.03E-59	Leydig cells 2	RARRES1
3.01E-63	0.920810054	0.727	0.323	5.92E-59	Leydig cells 2	CREB5
7.72E-63	0.670945778	0.572	0.202	1.52E-58	Leydig cells 2	ARL4D
2.82E-62	0.78626702	0.779	0.358	5.54E-58	Leydig cells 2	EBF2
1.50E-61	1.091373753	0.989	0.741	2.95E-57	Leydig cells 2	CFD
1.58E-60	0.744913328	0.595	0.208	3.10E-56	Leydig cells 2	BASP1
6.87E-60	0.769879438	0.675	0.254	1.35E-55	Leydig cells 2	VEGFD
1.01E-59	0.930408426	0.951	0.551	1.98E-55	Leydig cells 2	OGN
1.15E-59	0.619793901	0.621	0.226	2.25E-55	Leydig cells 2	TNNT3
1.18E-59	0.85570163	0.911	0.565	2.32E-55	Leydig cells 2	PPIC
1.46E-59	0.914141865	0.983	0.71	2.87E-55	Leydig cells 2	COL1A2
2.36E-58	0.713516417	0.69	0.304	4.63E-54	Leydig cells 2	CDC42EP2
2.84E-58	0.908798533	0.664	0.271	5.58E-54	Leydig cells 2	ACKR3
3.14E-58	1.072740314	0.917	0.502	6.16E-54	Leydig cells 2	C3
5.80E-58	0.797260468	0.971	0.767	1.14E-53	Leydig cells 2	S100A13
1.76E-57	0.744749091	0.977	0.806	3.45E-53	Leydig cells 2	SERPING1
8.03E-57	0.891774917	0.977	0.71	1.58E-52	Leydig cells 2	COL6A1
1.12E-56	0.731180539	0.799	0.409	2.20E-52	Leydig cells 2	LRRN4CL
2.32E-56	0.787954507	0.977	0.748	4.55E-52	Leydig cells 2	PLAC9
2.57E-56	0.730254859	0.983	0.914	5.04E-52	Leydig cells 2	S100A11
9.10E-56	0.768880598	0.842	0.489	1.79E-51	Leydig cells 2	VAT1
1.16E-55	0.812202131	0.911	0.624	2.28E-51	Leydig cells 2	LIMA1
1.63E-55	0.780697422	0.997	0.89	3.19E-51	Leydig cells 2	S100A10
7.06E-55	0.852228122	0.747	0.332	1.39E-50	Leydig cells 2	ASPN
1.29E-54	0.725072237	0.859	0.467	2.52E-50	Leydig cells 2	ECM2
1.57E-54	0.733959711	0.497	0.154	3.09E-50	Leydig cells 2	IGFBP3
1.68E-54	0.914054732	0.98	0.728	3.31E-50	Leydig cells 2	CCDC80
2.12E-54	0.672370005	0.807	0.403	4.17E-50	Leydig cells 2	TNFAIP2
1.10E-53	0.633994105	0.739	0.343	2.16E-49	Leydig cells 2	CBR3
2.61E-53	0.621797029	0.333	0.08	5.13E-49	Leydig cells 2	KCNAB1
5.07E-53	0.779461678	0.968	0.627	9.95E-49	Leydig cells 2	EFEMP1
8.02E-53	0.635987744	0.693	0.313	1.57E-48	Leydig cells 2	FLRT2
8.74E-53	0.809480261	0.96	0.618	1.72E-48	Leydig cells 2	ISLR
1.65E-52	0.72130101	0.799	0.418	3.25E-48	Leydig cells 2	UAP1
3.81E-52	0.720286289	0.716	0.341	7.48E-48	Leydig cells 2	ADAMTSL4
3.83E-52	0.624730268	0.695	0.318	7.52E-48	Leydig cells 2	EMILIN2
9.31E-52	0.664272214	0.716	0.335	1.83E-47	Leydig cells 2	TRIO
3.02E-51	0.972544388	0.98	0.656	5.93E-47	Leydig cells 2	LUM
4.82E-51	0.723903673	0.966	0.667	9.47E-47	Leydig cells 2	LGALS3BP
5.53E-51	0.639722996	1	0.909	1.08E-46	Leydig cells 2	ANXA2
1.75E-50	0.50621805	0.454	0.151	3.44E-46	Leydig cells 2	WDR86
2.98E-50	0.660505277	0.917	0.532	5.86E-46	Leydig cells 2	SPON2
3.21E-50	0.726922149	0.902	0.528	6.31E-46	Leydig cells 2	ABI3BP
1.44E-49	0.655779409	0.986	0.853	2.82E-45	Leydig cells 2	TUBB
1.46E-49	0.72340508	0.974	0.721	2.87E-45	Leydig cells 2	SPARC
2.87E-49	0.663958469	0.764	0.417	5.63E-45	Leydig cells 2	BIN1
2.56E-48	0.40834411	0.494	0.164	5.02E-44	Leydig cells 2	ADGRD1
5.59E-48	0.734100615	0.874	0.532	1.10E-43	Leydig cells 2	CHRDL1
1.83E-47	0.397018544	0.362	0.101	3.59E-43	Leydig cells 2	PLAU
2.04E-47	0.478416978	0.454	0.152	4.00E-43	Leydig cells 2	PTGES
2.51E-47	0.618937524	0.948	0.706	4.93E-43	Leydig cells 2	TPM1
3.16E-47	0.794172229	0.986	0.864	6.21E-43	Leydig cells 2	GSN
3.50E-47	0.632120547	0.779	0.409	6.87E-43	Leydig cells 2	MEDAG
3.65E-47	0.564986185	0.693	0.305	7.16E-43	Leydig cells 2	TRAC
6.20E-47	0.662693777	0.799	0.414	1.22E-42	Leydig cells 2	CLDN11
7.07E-47	0.711908106	0.842	0.455	1.39E-42	Leydig cells 2	PDGFRL
7.96E-47	0.54407291	0.598	0.253	1.56E-42	Leydig cells 2	ROBO1
9.91E-47	0.673641178	0.94	0.603	1.94E-42	Leydig cells 2	MGST1
1.10E-46	0.724235808	0.626	0.29	2.16E-42	Leydig cells 2	AHNAK2
1.89E-46	0.727034566	0.994	0.796	3.71E-42	Leydig cells 2	S100A4
5.44E-46	0.747874223	0.908	0.526	1.07E-41	Leydig cells 2	THY1
9.79E-46	0.625870997	0.695	0.338	1.92E-41	Leydig cells 2	MFAP2
2.29E-45	0.622076533	0.997	0.987	4.49E-41	Leydig cells 2	S100A6
2.44E-45	0.857812204	0.598	0.258	4.79E-41	Leydig cells 2	HTRA3
4.35E-45	0.5555416	0.989	0.886	8.54E-41	Leydig cells 2	LAPTM4A
7.33E-45	0.907143433	0.963	0.656	1.44E-40	Leydig cells 2	MMP2
1.18E-44	0.613651082	0.879	0.434	2.31E-40	Leydig cells 2	CILP
3.79E-44	0.570500224	0.477	0.177	7.44E-40	Leydig cells 2	OLFML2A
1.03E-43	0.649877712	0.756	0.402	2.02E-39	Leydig cells 2	MMP14
1.07E-43	0.63671883	0.839	0.505	2.09E-39	Leydig cells 2	PAM
1.07E-43	0.562465142	0.589	0.246	2.10E-39	Leydig cells 2	FILIP1
1.29E-43	0.697360648	0.658	0.315	2.54E-39	Leydig cells 2	SMURF2
3.07E-43	0.639002572	0.937	0.638	6.03E-39	Leydig cells 2	CYBRD1
1.12E-42	0.568956462	0.555	0.24	2.20E-38	Leydig cells 2	KANK1
1.32E-42	0.458461421	0.5	0.191	2.60E-38	Leydig cells 2	ANPEP
2.07E-42	0.556357159	0.592	0.261	4.06E-38	Leydig cells 2	ST3GAL5
[truncated: 10,377 more rows]
