# Supplementary material for: Single-Cell RNA Sequencing of Metastatic Testicular Seminoma Reveals the Cellular and Molecular Characteristics of Metastatic Cell Lineage
Source: Front Oncol. 2022 Apr 12;12:871489. doi: 10.3389/fonc.2022.871489 (PMC9039315; doi:10.3389/fonc.2022.871489)
Supplement: Supplementary file 3 [file Table_2.xls]

Table S2 Differential expression genes (DEGs) of each cluster in LN1 sample.
p_val	avg_log2FC	pct.1	pct.2	p_val_adj	cluster	gene
0	1.389826954	0.835	0.315	0	CD4+ Naive	CCR7
0	1.368222845	0.608	0.124	0	CD4+ Naive	LEF1
0	1.057775462	0.999	0.983	0	CD4+ Naive	RPS13
0	0.993545445	0.999	0.988	0	CD4+ Naive	RPL21
0	0.991984206	1	0.993	0	CD4+ Naive	RPL32
0	0.979049074	1	0.984	0	CD4+ Naive	RPS3A
0	0.975196993	1	0.993	0	CD4+ Naive	RPS12
0	0.958722095	1	0.989	0	CD4+ Naive	RPL30
0	0.946798854	1	0.996	0	CD4+ Naive	RPL13
0	0.925756531	0.999	0.985	0	CD4+ Naive	RPS6
0	0.919525412	0.998	0.954	0	CD4+ Naive	RPL5
0	0.910846756	1	0.987	0	CD4+ Naive	RPL34
0	0.905291622	1	0.982	0	CD4+ Naive	RPL14
0	0.903950814	0.999	0.989	0	CD4+ Naive	RPL9
0	0.869759247	1	0.98	0	CD4+ Naive	RPS25
0	0.865459852	0.999	0.991	0	CD4+ Naive	RPS27A
0	0.8453388	0.999	0.984	0	CD4+ Naive	RPL3
0	0.835177096	1	0.991	0	CD4+ Naive	RPL19
0	0.832767196	1	0.989	0	CD4+ Naive	RPLP2
0	0.831616405	0.999	0.986	0	CD4+ Naive	RPL35A
0	0.794094441	1	0.991	0	CD4+ Naive	RPS14
0	0.792843316	1	0.989	0	CD4+ Naive	RPS26
0	0.785064613	1	0.996	0	CD4+ Naive	RPS27
0	0.762764944	1	0.997	0	CD4+ Naive	EEF1A1
0	0.76172458	1	0.987	0	CD4+ Naive	RPS3
0	0.747143528	1	0.987	0	CD4+ Naive	RPS29
0	0.741577353	0.999	0.989	0	CD4+ Naive	RPL37
0	0.736627861	1	0.992	0	CD4+ Naive	RPS28
0	0.728988398	0.999	0.996	0	CD4+ Naive	RPL11
0	0.719425135	1	0.995	0	CD4+ Naive	RPL10
0	0.716636374	1	0.994	0	CD4+ Naive	TPT1
0	0.669445079	1	0.995	0	CD4+ Naive	RPS15
9.03E-306	0.855763842	0.998	0.954	1.75E-301	CD4+ Naive	RPL10A
5.89E-305	0.730169328	1	0.995	1.14E-300	CD4+ Naive	RPS18
1.12E-303	0.766172781	1	0.99	2.17E-299	CD4+ Naive	RPS8
4.95E-301	1.118011545	0.958	0.738	9.58E-297	CD4+ Naive	SARAF
9.01E-298	0.821552181	0.999	0.963	1.74E-293	CD4+ Naive	RPS5
3.70E-294	0.576040507	1	0.996	7.16E-290	CD4+ Naive	RPL28
5.62E-294	0.795039554	0.999	0.974	1.09E-289	CD4+ Naive	RPL38
2.24E-292	0.699422666	0.999	0.988	4.32E-288	CD4+ Naive	RPL18
3.20E-292	0.814746519	0.999	0.959	6.19E-288	CD4+ Naive	RPSA
2.99E-291	0.687745432	1	0.988	5.78E-287	CD4+ Naive	RPS15A
6.08E-288	0.904407524	0.99	0.937	1.17E-283	CD4+ Naive	RPL23
5.51E-286	0.668559224	1	0.99	1.06E-281	CD4+ Naive	RPL39
4.73E-283	0.728122231	0.996	0.963	9.15E-279	CD4+ Naive	RPL22
5.89E-281	0.711282826	0.999	0.988	1.14E-276	CD4+ Naive	RPL36
3.28E-276	0.797380633	0.994	0.952	6.34E-272	CD4+ Naive	RPL7
3.45E-276	0.704601761	1	0.988	6.67E-272	CD4+ Naive	RPS23
3.03E-270	0.689780926	1	0.988	5.85E-266	CD4+ Naive	RPL18A
1.23E-269	1.042736628	0.925	0.373	2.38E-265	CD4+ Naive	IL7R
9.31E-266	0.884066806	0.98	0.9	1.80E-261	CD4+ Naive	RPL31
2.76E-264	0.631119594	0.998	0.992	5.34E-260	CD4+ Naive	RPS16
1.95E-262	0.721428957	0.999	0.974	3.77E-258	CD4+ Naive	RPS21
1.62E-260	0.717835102	0.999	0.984	3.13E-256	CD4+ Naive	RPS4X
1.28E-258	0.758792215	0.996	0.971	2.47E-254	CD4+ Naive	RPS20
6.29E-256	0.657938301	0.999	0.987	1.22E-251	CD4+ Naive	RPL29
2.37E-253	0.989617302	0.954	0.767	4.59E-249	CD4+ Naive	RPS4Y1
1.88E-252	1.180629466	0.743	0.272	3.64E-248	CD4+ Naive	TCF7
6.41E-241	0.65076817	0.999	0.988	1.24E-236	CD4+ Naive	RPL12
7.77E-238	0.603882995	0.999	0.991	1.50E-233	CD4+ Naive	RPS9
1.98E-233	0.637413726	0.997	0.98	3.83E-229	CD4+ Naive	RPL24
3.01E-232	0.603031511	0.999	0.991	5.81E-228	CD4+ Naive	RPL37A
4.27E-232	0.778304946	0.917	0.648	8.26E-228	CD4+ Naive	LDHB
1.18E-222	0.574588065	0.999	0.99	2.28E-218	CD4+ Naive	RPL26
2.41E-218	0.545678907	1	0.996	4.65E-214	CD4+ Naive	RPS2
3.09E-217	0.526158445	1	0.998	5.98E-213	CD4+ Naive	RPL41
1.99E-215	0.597531665	1	0.993	3.84E-211	CD4+ Naive	RPL13A
1.15E-213	0.605872139	0.999	0.985	2.23E-209	CD4+ Naive	RPL23A
5.39E-212	0.816518453	0.976	0.88	1.04E-207	CD4+ Naive	EEF1B2
7.72E-212	1.057110381	0.395	0.068	1.49E-207	CD4+ Naive	TRABD2A
2.31E-211	0.974738476	0.869	0.401	4.46E-207	CD4+ Naive	CD3G
1.44E-210	0.961282981	0.903	0.44	2.78E-206	CD4+ Naive	CD3E
1.88E-210	0.588472856	0.999	0.982	3.63E-206	CD4+ Naive	RPL7A
2.86E-205	0.619985292	0.997	0.971	5.52E-201	CD4+ Naive	NACA
4.74E-202	1.087645169	0.658	0.249	9.16E-198	CD4+ Naive	BCL11B
2.53E-199	0.7828094	0.965	0.864	4.90E-195	CD4+ Naive	PABPC1
5.97E-199	0.977077074	0.93	0.628	1.15E-194	CD4+ Naive	KLF2
1.08E-195	0.577677661	0.998	0.985	2.09E-191	CD4+ Naive	RPL27A
2.43E-189	1.084033959	0.667	0.29	4.69E-185	CD4+ Naive	PIK3IP1
2.34E-187	0.588204905	0.998	0.97	4.53E-183	CD4+ Naive	RACK1
1.12E-185	0.818244393	0.948	0.462	2.16E-181	CD4+ Naive	CD3D
5.73E-182	1.128043612	0.633	0.3	1.11E-177	CD4+ Naive	NOSIP
6.80E-181	0.525864637	1	0.993	1.31E-176	CD4+ Naive	RPS24
1.11E-178	0.960490331	0.799	0.487	2.15E-174	CD4+ Naive	LEPROTL1
1.12E-178	0.627101303	0.992	0.959	2.16E-174	CD4+ Naive	RPL27
2.22E-177	0.829736165	0.917	0.73	4.30E-173	CD4+ Naive	NOP53
6.81E-168	0.571630796	1	0.995	1.32E-163	CD4+ Naive	RPS19
6.78E-161	0.950090505	0.403	0.105	1.31E-156	CD4+ Naive	LDLRAP1
1.73E-160	0.964378221	0.746	0.456	3.35E-156	CD4+ Naive	RGS10
3.43E-159	0.970516433	0.478	0.156	6.62E-155	CD4+ Naive	ABLIM1
8.60E-159	0.495432593	0.999	0.986	1.66E-154	CD4+ Naive	UBA52
5.33E-157	0.507201141	0.998	0.987	1.03E-152	CD4+ Naive	RPL35
5.36E-157	0.656825225	0.966	0.883	1.04E-152	CD4+ Naive	RPS10
1.68E-155	0.449881602	1	0.991	3.24E-151	CD4+ Naive	RPL15
6.67E-153	0.904294485	0.417	0.116	1.29E-148	CD4+ Naive	CAMK4
1.09E-150	0.501423214	0.998	0.984	2.11E-146	CD4+ Naive	RPS7
2.99E-144	0.798314759	0.828	0.455	5.78E-140	CD4+ Naive	GIMAP7
9.62E-141	0.443349213	1	0.998	1.86E-136	CD4+ Naive	RPLP1
4.61E-140	0.615266304	0.997	0.908	8.92E-136	CD4+ Naive	BTG1
6.09E-140	1.030321399	0.682	0.369	1.18E-135	CD4+ Naive	RGCC
2.49E-139	0.815405008	0.362	0.091	4.81E-135	CD4+ Naive	MAL
1.14E-138	0.618550533	0.958	0.883	2.21E-134	CD4+ Naive	RPL4
8.24E-137	0.805732266	0.82	0.462	1.59E-132	CD4+ Naive	TRBC2
7.49E-135	0.544370268	0.994	0.961	1.45E-130	CD4+ Naive	MT-CYB
1.66E-134	0.845078643	0.667	0.356	3.21E-130	CD4+ Naive	AAK1
1.67E-134	0.574812523	0.98	0.922	3.23E-130	CD4+ Naive	EEF1D
2.55E-134	0.510301557	0.996	0.972	4.93E-130	CD4+ Naive	RPL6
9.92E-134	0.943549351	0.644	0.362	1.92E-129	CD4+ Naive	PRMT2
6.25E-131	0.761933534	0.837	0.618	1.21E-126	CD4+ Naive	CYTIP
9.56E-131	0.406038066	1	0.99	1.85E-126	CD4+ Naive	FAU
8.56E-128	0.682787773	0.912	0.615	1.65E-123	CD4+ Naive	FYB1
1.42E-126	0.736984466	0.874	0.728	2.74E-122	CD4+ Naive	EIF3E
4.50E-125	0.492183748	0.998	0.973	8.70E-121	CD4+ Naive	MT-CO3
3.85E-124	0.390142592	0.999	0.989	7.44E-120	CD4+ Naive	RPL8
1.28E-122	1.032570681	0.411	0.134	2.47E-118	CD4+ Naive	CD8B
8.52E-122	0.847603502	0.424	0.154	1.65E-117	CD4+ Naive	OXNAD1
5.23E-120	0.824765196	0.715	0.463	1.01E-115	CD4+ Naive	ATM
1.13E-117	0.613677005	0.961	0.859	2.18E-113	CD4+ Naive	JUNB
1.18E-117	0.871673573	0.695	0.445	2.27E-113	CD4+ Naive	CD55
1.62E-117	0.445327963	0.988	0.941	3.12E-113	CD4+ Naive	RPLP0
3.63E-117	0.478778607	0.996	0.959	7.02E-113	CD4+ Naive	MT-ND3
6.66E-117	0.52016418	0.887	0.476	1.29E-112	CD4+ Naive	TRAC
8.94E-117	0.458739262	0.998	0.983	1.73E-112	CD4+ Naive	RPS11
7.09E-116	0.84872346	0.452	0.174	1.37E-111	CD4+ Naive	PDE3B
1.81E-115	0.706845681	0.34	0.094	3.50E-111	CD4+ Naive	TXK
7.67E-107	0.766668308	0.565	0.281	1.48E-102	CD4+ Naive	GIMAP1
1.22E-106	0.777339345	0.273	0.064	2.35E-102	CD4+ Naive	LINC02446
3.06E-106	0.74811464	0.689	0.413	5.92E-102	CD4+ Naive	FOXP1
4.61E-106	0.586945877	0.933	0.846	8.91E-102	CD4+ Naive	TOMM7
1.49E-103	0.81590293	0.548	0.286	2.88E-99	CD4+ Naive	NUCB2
1.69E-103	0.611459143	0.891	0.786	3.27E-99	CD4+ Naive	UQCRB
1.21E-101	0.573313053	0.932	0.785	2.34E-97	CD4+ Naive	CD48
1.78E-101	0.845258271	0.548	0.286	3.44E-97	CD4+ Naive	PTGER4
2.80E-100	0.46378428	0.913	0.58	5.42E-96	CD4+ Naive	LTB
1.03E-99	0.751112299	0.649	0.418	1.99E-95	CD4+ Naive	C6orf48
6.82E-97	0.499563281	0.975	0.81	1.32E-92	CD4+ Naive	CXCR4
2.66E-95	0.540873882	0.934	0.747	5.15E-91	CD4+ Naive	ZFP36L2
3.05E-95	0.425893129	0.736	0.374	5.89E-91	CD4+ Naive	CD7
5.15E-95	0.637422399	0.827	0.669	9.95E-91	CD4+ Naive	SF1
5.44E-95	0.781051765	0.473	0.225	1.05E-90	CD4+ Naive	RCAN3
8.39E-94	0.790534533	0.63	0.434	1.62E-89	CD4+ Naive	NDFIP1
4.92E-90	0.705580923	0.522	0.267	9.50E-86	CD4+ Naive	SATB1
4.67E-89	0.808982177	0.452	0.217	9.03E-85	CD4+ Naive	SC5D
2.85E-86	0.590125843	0.803	0.633	5.51E-82	CD4+ Naive	AES
2.12E-85	0.618242527	0.252	0.069	4.10E-81	CD4+ Naive	LINC01550
3.41E-85	0.705652522	0.73	0.532	6.60E-81	CD4+ Naive	IKZF1
7.44E-84	0.538158825	0.909	0.753	1.44E-79	CD4+ Naive	TSC22D3
5.42E-81	0.367646786	0.998	0.977	1.05E-76	CD4+ Naive	MT-ATP6
7.33E-81	0.68054388	0.326	0.127	1.42E-76	CD4+ Naive	ACTN1
2.16E-80	0.415304175	0.943	0.873	4.18E-76	CD4+ Naive	NPM1
2.55E-79	0.659532809	0.383	0.163	4.92E-75	CD4+ Naive	FAM102A
5.82E-72	0.571580735	0.698	0.516	1.13E-67	CD4+ Naive	C12orf57
5.37E-71	0.755665268	0.485	0.277	1.04E-66	CD4+ Naive	TOB1
5.56E-70	0.587744012	0.254	0.087	1.07E-65	CD4+ Naive	SCML1
9.97E-70	0.39902809	0.972	0.945	1.93E-65	CD4+ Naive	PFDN5
6.35E-68	0.644218459	0.309	0.127	1.23E-63	CD4+ Naive	PRKCA
8.12E-68	0.578717009	0.749	0.582	1.57E-63	CD4+ Naive	YPEL5
2.25E-67	0.436474982	0.92	0.785	4.34E-63	CD4+ Naive	ARHGDIB
2.45E-67	0.53647015	0.708	0.473	4.74E-63	CD4+ Naive	SELL
3.40E-65	0.64676652	0.418	0.22	6.56E-61	CD4+ Naive	RBL2
1.66E-64	0.543616376	0.737	0.519	3.21E-60	CD4+ Naive	ARL4C
3.11E-64	0.411100376	0.934	0.885	6.02E-60	CD4+ Naive	BTF3
9.20E-63	0.661164649	0.347	0.155	1.78E-58	CD4+ Naive	GPR18
7.32E-60	0.333616173	0.966	0.817	1.42E-55	CD4+ Naive	TXNIP
1.98E-59	0.494324725	0.591	0.347	3.84E-55	CD4+ Naive	LCK
1.07E-58	0.622211553	0.603	0.445	2.08E-54	CD4+ Naive	SNHG8
1.47E-58	0.501000687	0.478	0.258	2.85E-54	CD4+ Naive	LAT
1.55E-58	0.385581484	0.999	0.974	2.99E-54	CD4+ Naive	MALAT1
1.11E-57	0.478475505	0.709	0.486	2.15E-53	CD4+ Naive	RIPOR2
9.86E-57	0.309019269	0.998	0.97	1.91E-52	CD4+ Naive	MT-ND4
2.23E-55	0.522610618	0.409	0.206	4.32E-51	CD4+ Naive	TRAT1
6.43E-55	0.454075027	0.737	0.552	1.24E-50	CD4+ Naive	SLC2A3
2.19E-54	0.529907717	0.298	0.129	4.22E-50	CD4+ Naive	LINC00861
3.75E-54	0.367379118	0.359	0.156	7.25E-50	CD4+ Naive	CD8A
4.43E-54	0.488303701	0.578	0.364	8.56E-50	CD4+ Naive	LBH
8.28E-54	0.481966864	0.787	0.695	1.60E-49	CD4+ Naive	RPL36A
1.18E-53	0.569359751	0.507	0.324	2.28E-49	CD4+ Naive	CCND3
1.90E-53	0.563612138	0.404	0.215	3.67E-49	CD4+ Naive	GPR155
7.27E-53	0.605830612	0.387	0.214	1.41E-48	CD4+ Naive	MGAT4A
8.80E-52	0.661350463	0.493	0.286	1.70E-47	CD4+ Naive	TRBC1
1.41E-51	0.543548068	0.616	0.467	2.73E-47	CD4+ Naive	GYPC
9.53E-51	0.306597948	0.994	0.962	1.84E-46	CD4+ Naive	MT-ND1
3.29E-50	0.401066769	0.549	0.347	6.35E-46	CD4+ Naive	AREG
1.15E-48	0.55425038	0.285	0.136	2.22E-44	CD4+ Naive	SERINC5
1.17E-48	0.552983578	0.264	0.118	2.27E-44	CD4+ Naive	ARRDC2
1.87E-48	0.530008302	0.462	0.295	3.61E-44	CD4+ Naive	FKBP5
2.04E-48	0.343208818	0.938	0.887	3.94E-44	CD4+ Naive	COX7C
4.24E-48	0.485738902	0.343	0.172	8.19E-44	CD4+ Naive	CD6
4.39E-48	0.37849695	0.914	0.87	8.48E-44	CD4+ Naive	COX4I1
9.46E-48	0.544993534	0.51	0.344	1.83E-43	CD4+ Naive	OCIAD2
1.34E-47	0.467933577	0.277	0.122	2.59E-43	CD4+ Naive	SCML4
3.24E-47	0.606163882	0.6	0.423	6.27E-43	CD4+ Naive	ZNF331
3.94E-47	0.497590248	0.48	0.301	7.61E-43	CD4+ Naive	DENND2D
2.03E-45	0.489511648	0.265	0.121	3.92E-41	CD4+ Naive	ANXA2R
8.50E-45	0.468612816	0.635	0.478	1.64E-40	CD4+ Naive	PDCD4
2.40E-44	0.296910574	0.854	0.699	4.65E-40	CD4+ Naive	DNAJB1
3.38E-44	0.438953967	0.696	0.533	6.53E-40	CD4+ Naive	STK17A
6.48E-44	0.385099534	0.815	0.704	1.25E-39	CD4+ Naive	ZFAS1
4.80E-43	0.375818562	0.683	0.479	9.27E-39	CD4+ Naive	CLEC2D
1.02E-42	0.347938247	0.769	0.581	1.97E-38	CD4+ Naive	EVL
2.06E-42	0.491877963	0.301	0.149	3.98E-38	CD4+ Naive	SORL1
2.70E-42	0.515874366	0.547	0.404	5.23E-38	CD4+ Naive	CDKN1B
8.16E-42	0.50492724	0.649	0.545	1.58E-37	CD4+ Naive	NSA2
4.50E-41	0.360244545	0.478	0.286	8.71E-37	CD4+ Naive	CD247
8.59E-41	0.35550279	0.863	0.81	1.66E-36	CD4+ Naive	TMA7
6.01E-40	0.32463319	0.488	0.29	1.16E-35	CD4+ Naive	SPOCK2
6.28E-40	0.454648225	0.582	0.422	1.21E-35	CD4+ Naive	TRAF3IP3
6.61E-39	0.441393681	0.257	0.123	1.28E-34	CD4+ Naive	BCL9L
1.52E-38	0.312431163	0.866	0.798	2.93E-34	CD4+ Naive	HNRNPA1
2.69E-38	0.444539265	0.687	0.619	5.19E-34	CD4+ Naive	EIF3H
4.75E-38	0.257176312	0.988	0.948	9.18E-34	CD4+ Naive	MT-ND2
6.64E-38	0.435780913	0.651	0.538	1.28E-33	CD4+ Naive	TMEM123
8.34E-38	0.467303539	0.276	0.141	1.61E-33	CD4+ Naive	DGKA
1.28E-37	0.367392992	0.81	0.715	2.48E-33	CD4+ Naive	STK4
1.02E-36	0.41398189	0.298	0.154	1.98E-32	CD4+ Naive	TC2N
1.51E-36	0.420708792	0.329	0.179	2.92E-32	CD4+ Naive	IPCEF1
1.92E-36	0.392039686	0.71	0.61	3.71E-32	CD4+ Naive	ANP32B
2.33E-36	0.373102024	0.79	0.709	4.50E-32	CD4+ Naive	COMMD6
2.45E-36	0.273170217	0.575	0.379	4.74E-32	CD4+ Naive	CD27
4.57E-36	0.488030735	0.615	0.529	8.83E-32	CD4+ Naive	UXT
1.03E-35	0.415590844	0.545	0.389	1.99E-31	CD4+ Naive	AC245297.3
1.24E-35	0.50795308	0.362	0.225	2.39E-31	CD4+ Naive	GIMAP2
5.13E-35	0.445995044	0.308	0.171	9.91E-31	CD4+ Naive	TNRC6C
7.81E-34	0.511828384	0.489	0.367	1.51E-29	CD4+ Naive	TTC3
1.16E-33	0.464862385	0.559	0.456	2.24E-29	CD4+ Naive	EIF4B
6.65E-33	0.476242617	0.443	0.312	1.29E-28	CD4+ Naive	TMEM243
2.20E-31	0.432864437	0.413	0.277	4.26E-27	CD4+ Naive	NSMCE3
3.67E-31	0.375647624	0.306	0.173	7.10E-27	CD4+ Naive	ITK
9.46E-30	0.304475995	0.515	0.348	1.83E-25	CD4+ Naive	FCMR
1.00E-29	0.451599732	0.608	0.528	1.94E-25	CD4+ Naive	PPP1R2
2.92E-29	0.302915854	0.798	0.675	5.64E-25	CD4+ Naive	LIMD2
1.03E-28	0.446544654	0.376	0.254	2.00E-24	CD4+ Naive	TGFBR2
3.93E-28	0.493562281	0.406	0.302	7.59E-24	CD4+ Naive	IL6ST
4.07E-28	0.401575747	0.313	0.189	7.86E-24	CD4+ Naive	RASGRP2
4.47E-28	0.299546619	0.793	0.723	8.65E-24	CD4+ Naive	NAP1L1
1.29E-27	0.362865735	0.598	0.476	2.49E-23	CD4+ Naive	SLFN5
3.39E-27	0.488087963	0.333	0.219	6.56E-23	CD4+ Naive	KLF3
5.95E-27	0.385250408	0.251	0.142	1.15E-22	CD4+ Naive	DYRK2
3.43E-25	0.400367931	0.308	0.196	6.64E-21	CD4+ Naive	MAML2
3.76E-25	0.304433663	0.723	0.627	7.28E-21	CD4+ Naive	STK17B
5.86E-25	0.399353986	0.583	0.491	1.13E-20	CD4+ Naive	TNRC6B
5.66E-24	0.389549801	0.607	0.518	1.09E-19	CD4+ Naive	GCC2
6.97E-24	0.254583221	0.817	0.768	1.35E-19	CD4+ Naive	EIF4A2
4.71E-23	0.387223501	0.288	0.183	9.11E-19	CD4+ Naive	SPTBN1
1.40E-22	0.323544832	0.68	0.618	2.71E-18	CD4+ Naive	SNRPD2
2.14E-22	0.280965438	0.578	0.437	4.13E-18	CD4+ Naive	ETS1
4.06E-22	0.266645677	0.777	0.732	7.85E-18	CD4+ Naive	EIF3K
5.74E-22	0.346520144	0.259	0.161	1.11E-17	CD4+ Naive	CHD3
6.03E-22	0.31510048	0.705	0.659	1.17E-17	CD4+ Naive	EIF3G
1.06E-21	0.250878163	0.715	0.656	2.06E-17	CD4+ Naive	NDUFS5
1.76E-21	0.381296267	0.33	0.228	3.40E-17	CD4+ Naive	TBCC
3.59E-21	0.307221523	0.658	0.6	6.94E-17	CD4+ Naive	EIF3F
4.61E-21	0.391659519	0.347	0.252	8.91E-17	CD4+ Naive	MSL3
9.21E-21	0.351371565	0.259	0.164	1.78E-16	CD4+ Naive	IL27RA
1.25E-19	0.395760022	0.343	0.249	2.42E-15	CD4+ Naive	SVIP
1.50E-19	0.367076075	0.383	0.286	2.90E-15	CD4+ Naive	MCUB
1.62E-19	0.367083183	0.412	0.329	3.13E-15	CD4+ Naive	TECR
1.87E-19	0.352455669	0.488	0.401	3.62E-15	CD4+ Naive	9-Sep
2.21E-19	0.351616597	0.45	0.354	4.28E-15	CD4+ Naive	PSIP1
2.37E-19	0.37606524	0.275	0.186	4.58E-15	CD4+ Naive	SNRK
2.97E-19	0.260556299	0.693	0.627	5.75E-15	CD4+ Naive	SOD1
5.77E-19	0.309789199	0.251	0.156	1.12E-14	CD4+ Naive	AC025164.1
5.83E-19	0.337982036	0.357	0.262	1.13E-14	CD4+ Naive	ARHGAP45
1.57E-18	0.314868125	0.381	0.274	3.04E-14	CD4+ Naive	CEMIP2
3.32E-18	0.271250918	0.631	0.551	6.41E-14	CD4+ Naive	FAM107B
5.71E-18	0.303511285	0.633	0.584	1.10E-13	CD4+ Naive	TOMM20
8.24E-18	0.294722517	0.472	0.378	1.59E-13	CD4+ Naive	TUBA4A
1.16E-17	0.334711849	0.48	0.399	2.23E-13	CD4+ Naive	C9orf78
1.25E-17	0.26425116	0.292	0.188	2.41E-13	CD4+ Naive	CD96
1.38E-17	0.269568379	0.674	0.615	2.66E-13	CD4+ Naive	FXYD5
1.53E-17	0.286226505	0.494	0.398	2.97E-13	CD4+ Naive	SLC38A1
4.08E-17	0.329733007	0.374	0.28	7.89E-13	CD4+ Naive	1-Sep
7.08E-17	0.407162418	0.376	0.291	1.37E-12	CD4+ Naive	CITED2
1.03E-16	0.324244409	0.399	0.312	2.00E-12	CD4+ Naive	SNHG7
1.66E-16	0.324012759	0.375	0.285	3.22E-12	CD4+ Naive	EPB41
1.90E-16	0.318776669	0.348	0.256	3.67E-12	CD4+ Naive	IL16
2.81E-16	0.386553945	0.436	0.368	5.43E-12	CD4+ Naive	BCAS2
4.71E-16	0.348935852	0.312	0.23	9.11E-12	CD4+ Naive	TSPAN14
5.55E-16	0.339124867	0.33	0.245	1.07E-11	CD4+ Naive	EPB41L4A-AS1
2.25E-15	0.372814142	0.375	0.314	4.35E-11	CD4+ Naive	ALKBH7
3.19E-15	0.290919328	0.606	0.561	6.17E-11	CD4+ Naive	VAMP2
3.54E-15	0.274330574	0.282	0.197	6.85E-11	CD4+ Naive	SUSD3
4.34E-15	0.294681452	0.415	0.331	8.39E-11	CD4+ Naive	ADD3
5.73E-14	0.376650301	0.281	0.204	1.11E-09	CD4+ Naive	GADD45A
1.89E-13	0.347519492	0.258	0.189	3.66E-09	CD4+ Naive	MTERF4
1.93E-13	0.256929241	0.665	0.635	3.73E-09	CD4+ Naive	NUCKS1
2.98E-13	0.299949452	0.277	0.202	5.77E-09	CD4+ Naive	C16orf54
3.33E-13	0.330896504	0.399	0.342	6.44E-09	CD4+ Naive	EIF2S3
8.66E-13	0.312059708	0.313	0.241	1.67E-08	CD4+ Naive	RASA2
1.09E-12	0.311137096	0.506	0.466	2.11E-08	CD4+ Naive	ST13
1.35E-12	0.305778522	0.351	0.279	2.61E-08	CD4+ Naive	PDE7A
1.55E-12	0.323007041	0.453	0.406	3.00E-08	CD4+ Naive	RSL1D1
4.45E-12	0.294312014	0.387	0.328	8.61E-08	CD4+ Naive	SBDS
6.87E-12	0.34638447	0.342	0.278	1.33E-07	CD4+ Naive	EVI2A
9.55E-12	0.260445546	0.494	0.453	1.85E-07	CD4+ Naive	RSL24D1
1.01E-11	0.301617975	0.349	0.286	1.95E-07	CD4+ Naive	APEX1
1.91E-11	0.303179159	0.372	0.319	3.70E-07	CD4+ Naive	KLF13
2.60E-11	0.288144069	0.494	0.461	5.03E-07	CD4+ Naive	SMDT1
6.75E-11	0.268412388	0.329	0.26	1.30E-06	CD4+ Naive	SUN2
8.78E-11	0.291384544	0.286	0.223	1.70E-06	CD4+ Naive	RNF139
9.37E-11	0.281201089	0.333	0.276	1.81E-06	CD4+ Naive	FBL
1.29E-10	0.291493362	0.468	0.432	2.48E-06	CD4+ Naive	CHURC1
6.97E-10	0.255384126	0.295	0.232	1.35E-05	CD4+ Naive	TMC8
7.38E-10	0.282369702	0.28	0.223	1.43E-05	CD4+ Naive	TSPYL1
1.06E-09	0.264850074	0.293	0.236	2.05E-05	CD4+ Naive	CRBN
1.30E-09	0.258526641	0.33	0.275	2.51E-05	CD4+ Naive	WDR82
1.32E-09	0.269512673	0.253	0.194	2.56E-05	CD4+ Naive	SFXN1
5.87E-09	0.26220669	0.269	0.211	0.000113534	CD4+ Naive	CCDC66
1.00E-08	0.25501644	0.463	0.438	0.000193994	CD4+ Naive	EIF3M
3.97E-08	0.272369669	0.333	0.288	0.000767203	CD4+ Naive	ATP1A1
9.78E-08	0.272621768	0.329	0.288	0.001891194	CD4+ Naive	CMPK1
2.77E-07	0.253148425	0.403	0.373	0.005358327	CD4+ Naive	RPL17
1.11E-06	0.263541863	0.306	0.268	0.0214321	CD4+ Naive	THUMPD1
1.73E-06	0.264761579	0.404	0.391	0.033519484	CD4+ Naive	SMIM26
0	3.8932531	0.974	0.021	0	B cells	MS4A1
0	3.488523694	0.965	0.101	0	B cells	CD79A
0	3.175619329	0.65	0.007	0	B cells	IGHD
0	3.012209848	0.879	0.014	0	B cells	BANK1
0	2.874907263	0.798	0.023	0	B cells	VPREB3
0	2.787494298	0.991	0.27	0	B cells	HLA-DQB1
0	2.613857817	0.876	0.113	0	B cells	CD79B
0	2.474360453	0.777	0.092	0	B cells	IGHM
0	2.421220076	1	0.415	0	B cells	HLA-DRA
0	2.377329893	0.98	0.25	0	B cells	HLA-DQA1
0	2.337027933	0.993	0.476	0	B cells	HLA-DPB1
0	2.289127841	0.996	0.433	0	B cells	HLA-DRB1
0	2.167273093	0.718	0.045	0	B cells	TNFRSF13C
0	2.140326649	0.497	0.027	0	B cells	TCL1A
0	2.128747959	0.999	0.702	0	B cells	CD74
0	2.104552574	0.734	0.11	0	B cells	MEF2C
0	2.076109865	0.992	0.726	0	B cells	CD37
0	2.054223876	0.688	0.059	0	B cells	RALGPS2
0	1.893203002	0.745	0.064	0	B cells	BCL11A
0	1.883655351	0.983	0.426	0	B cells	HLA-DPA1
0	1.868766443	0.582	0.007	0	B cells	CD22
0	1.788573535	0.735	0.153	0	B cells	HLA-DMB
0	1.749869341	0.537	0.031	0	B cells	ADAM28
0	1.716476018	0.674	0.108	0	B cells	1-Mar
0	1.663352394	0.614	0.072	0	B cells	SWAP70
0	1.646196489	0.576	0.067	0	B cells	HVCN1
0	1.597281737	0.495	0.004	0	B cells	PAX5
0	1.561387964	0.422	0.005	0	B cells	FCER2
0	1.45759379	0.427	0.013	0	B cells	LINC02397
0	1.392137215	0.443	0.006	0	B cells	LINC00926
0	1.281099299	0.436	0.03	0	B cells	CD24
0	1.264524562	0.453	0.032	0	B cells	GAPT
0	1.220045105	0.42	0.024	0	B cells	PKIG
0	1.181250465	0.397	0.011	0	B cells	CD19
0	1.168927275	0.384	0.014	0	B cells	HLA-DOB
0	1.033162098	0.315	0.006	0	B cells	FCRLA
7.18E-290	0.863418583	0.286	0.004	1.39E-285	B cells	BLK
6.89E-289	1.280599331	0.42	0.033	1.33E-284	B cells	AFF3
1.27E-286	1.353067149	0.535	0.073	2.46E-282	B cells	LY86
6.67E-285	1.25592979	0.456	0.046	1.29E-280	B cells	PDLIM1
7.48E-285	0.999052118	0.282	0.004	1.45E-280	B cells	FCRL1
2.53E-277	1.906615187	0.765	0.191	4.89E-273	B cells	CD83
5.34E-274	1.634448836	0.621	0.123	1.03E-269	B cells	SMIM14
6.63E-274	1.372581267	0.427	0.04	1.28E-269	B cells	CD72
4.55E-268	1.671300063	0.825	0.265	8.81E-264	B cells	HLA-DMA
1.04E-262	1.828941985	0.76	0.226	2.00E-258	B cells	POU2F2
1.38E-259	1.300628263	0.627	0.123	2.66E-255	B cells	TCF4
1.57E-251	0.893382868	0.286	0.01	3.03E-247	B cells	TLR10
4.91E-240	1.045058896	0.406	0.039	9.49E-236	B cells	SPIB
1.94E-220	1.516031963	0.623	0.162	3.74E-216	B cells	STX7
1.30E-217	1.276676058	0.603	0.134	2.52E-213	B cells	BASP1
1.64E-212	1.049251617	0.369	0.038	3.17E-208	B cells	CCR6
8.13E-209	1.04619519	0.591	0.127	1.57E-204	B cells	IRF8
2.15E-208	0.95718045	0.324	0.027	4.15E-204	B cells	FAM129C
2.19E-205	1.291667419	0.992	0.74	4.24E-201	B cells	CD52
6.37E-200	1.037739329	0.261	0.014	1.23E-195	B cells	TNFRSF13B
1.90E-197	1.006200622	0.264	0.015	3.67E-193	B cells	LINC01857
9.08E-178	1.357021157	0.738	0.289	1.75E-173	B cells	NCF1
1.16E-173	0.859432269	0.309	0.034	2.24E-169	B cells	STAP1
3.65E-169	0.982444785	0.363	0.055	7.06E-165	B cells	LYL1
2.19E-165	1.060707	0.385	0.069	4.23E-161	B cells	BTK
5.42E-162	0.995220041	0.372	0.063	1.05E-157	B cells	LAT2
1.65E-160	1.062022495	0.311	0.039	3.20E-156	B cells	FAM30A
3.66E-157	1.00360614	0.377	0.069	7.08E-153	B cells	BLNK
9.10E-156	1.053174575	0.363	0.064	1.76E-151	B cells	GNG7
4.61E-152	0.894423626	0.326	0.049	8.91E-148	B cells	POU2AF1
1.06E-150	0.774852454	0.257	0.026	2.04E-146	B cells	HHEX
1.03E-147	1.431984861	0.521	0.155	1.99E-143	B cells	LY9
4.72E-147	1.24535573	0.393	0.078	9.12E-143	B cells	PHACTR1
6.09E-142	0.881714398	0.322	0.052	1.18E-137	B cells	HLA-DOA
1.56E-141	1.084198341	0.42	0.097	3.01E-137	B cells	STRBP
8.02E-141	1.162437539	0.435	0.101	1.55E-136	B cells	CHI3L2
3.89E-140	1.049215687	0.449	0.11	7.53E-136	B cells	CD40
3.65E-139	1.183543688	0.64	0.251	7.06E-135	B cells	SNX2
5.29E-139	0.992192595	0.372	0.075	1.02E-134	B cells	CIITA
4.29E-132	0.743445911	0.342	0.059	8.29E-128	B cells	TSPAN13
1.99E-129	0.76105365	0.269	0.037	3.84E-125	B cells	RUBCNL
4.23E-120	0.668095773	0.251	0.034	8.18E-116	B cells	TSPAN33
4.41E-119	0.888717039	0.396	0.095	8.52E-115	B cells	BCAS4
5.87E-116	0.897332758	0.303	0.058	1.13E-111	B cells	COBLL1
2.09E-106	0.867333214	0.281	0.053	4.03E-102	B cells	CHPT1
1.71E-103	0.95188823	0.533	0.203	3.30E-99	B cells	SYPL1
2.68E-103	0.822018748	0.273	0.051	5.18E-99	B cells	P2RX5
1.75E-101	0.967010891	0.772	0.429	3.38E-97	B cells	REL
8.54E-99	0.518182326	1	0.991	1.65E-94	B cells	RPL8
1.24E-98	0.845215004	0.373	0.101	2.40E-94	B cells	TMEM154
4.78E-98	0.917248004	0.38	0.112	9.24E-94	B cells	SYK
1.09E-96	0.82137981	0.359	0.099	2.11E-92	B cells	TPD52
3.60E-95	0.977686045	0.428	0.145	6.95E-91	B cells	ORAI2
4.01E-95	0.554402215	0.999	0.985	7.76E-91	B cells	RPS11
6.69E-92	0.786821582	0.304	0.075	1.29E-87	B cells	FGD2
2.64E-89	0.977554959	0.477	0.19	5.10E-85	B cells	PLEKHA2
6.54E-88	0.798576802	0.92	0.708	1.26E-83	B cells	LAPTM5
1.24E-87	0.473249776	0.997	0.992	2.40E-83	B cells	FAU
1.48E-85	0.597467704	0.518	0.183	2.85E-81	B cells	LYN
1.71E-84	0.83014201	0.368	0.116	3.31E-80	B cells	PLEKHF2
1.83E-84	1.001058733	0.825	0.567	3.53E-80	B cells	PARP14
2.25E-82	0.709637685	0.286	0.07	4.35E-78	B cells	QRSL1
5.49E-82	0.764596527	0.355	0.105	1.06E-77	B cells	CYB561A3
1.07E-81	0.815062214	0.719	0.396	2.06E-77	B cells	PLAC8
1.97E-81	0.74352979	0.27	0.063	3.81E-77	B cells	BTLA
2.72E-81	0.853030508	0.966	0.845	5.25E-77	B cells	TXNIP
4.67E-81	0.722790732	0.452	0.168	9.02E-77	B cells	CCDC50
2.25E-78	0.948610944	0.483	0.201	4.36E-74	B cells	AC004687.1
1.12E-77	0.87928957	0.668	0.39	2.16E-73	B cells	ARID1B
1.66E-77	0.921879057	0.594	0.294	3.21E-73	B cells	PRKCB
2.49E-77	0.781801512	0.973	0.841	4.82E-73	B cells	CXCR4
2.53E-76	0.478828779	1	0.99	4.89E-72	B cells	RPS23
1.65E-72	0.87784639	0.681	0.421	3.20E-68	B cells	MTPN
1.16E-71	0.839888788	0.373	0.131	2.23E-67	B cells	OTUD1
1.21E-71	0.872492059	0.526	0.253	2.34E-67	B cells	SP140
3.19E-71	0.901936515	0.649	0.358	6.17E-67	B cells	FCMR
3.33E-70	0.704500586	0.321	0.103	6.44E-66	B cells	CXXC5
1.75E-69	0.867678483	0.698	0.435	3.38E-65	B cells	PPM1K
5.59E-68	0.849954157	0.359	0.129	1.08E-63	B cells	ZCCHC7
7.62E-68	0.80750401	0.708	0.448	1.47E-63	B cells	EZR
6.85E-67	0.70527108	0.258	0.072	1.32E-62	B cells	EAF2
3.65E-66	0.618679006	0.252	0.067	7.05E-62	B cells	PXK
6.74E-66	0.816090168	0.368	0.136	1.30E-61	B cells	PLCG2
1.66E-65	0.618215543	0.262	0.071	3.21E-61	B cells	CAMK1D
1.50E-64	0.758601381	0.799	0.513	2.89E-60	B cells	RIPOR2
2.33E-64	0.704079344	0.362	0.133	4.51E-60	B cells	GGA2
3.86E-64	0.829293277	0.531	0.278	7.47E-60	B cells	NCOA3
2.13E-63	0.534154539	0.978	0.841	4.12E-59	B cells	CYBA
2.20E-63	0.711921528	0.802	0.58	4.26E-59	B cells	CD53
4.38E-63	0.792553464	0.424	0.185	8.46E-59	B cells	DRAM2
2.13E-62	0.772010172	0.274	0.083	4.12E-58	B cells	MIR29B2CHG
2.78E-62	0.758997445	0.514	0.252	5.37E-58	B cells	SYNGR2
4.51E-61	0.443036381	1	0.99	8.71E-57	B cells	RPL18A
5.41E-61	0.753649336	0.676	0.438	1.05E-56	B cells	SNX3
7.12E-60	0.625604062	0.332	0.115	1.38E-55	B cells	RNASE6
9.43E-59	0.679006935	0.29	0.094	1.82E-54	B cells	TMEM156
2.65E-58	0.835783006	0.667	0.427	5.13E-54	B cells	TRIM38
1.03E-57	0.527066661	0.94	0.811	1.99E-53	B cells	ARPC3
3.79E-55	0.812168076	0.557	0.318	7.32E-51	B cells	PRDM2
1.40E-54	0.779900377	0.308	0.112	2.71E-50	B cells	LRMP
2.64E-54	0.761852652	0.547	0.303	5.11E-50	B cells	PTPN6
1.37E-52	0.650311262	0.277	0.094	2.65E-48	B cells	ITPR1
3.52E-51	0.685720904	0.341	0.143	6.80E-47	B cells	TSPAN3
4.33E-51	0.722820189	0.435	0.211	8.37E-47	B cells	ST6GAL1
5.59E-51	0.431906139	1	0.996	1.08E-46	B cells	RPS19
1.83E-50	0.567096244	0.427	0.189	3.54E-46	B cells	CTSH
1.53E-49	0.696319065	0.35	0.15	2.96E-45	B cells	SKAP2
1.17E-48	0.320089896	0.388	0.15	2.27E-44	B cells	CYBB
3.65E-48	0.350638174	0.991	0.981	7.06E-44	B cells	MT-CO1
5.39E-48	0.692285542	0.316	0.126	1.04E-43	B cells	PPP3CA
8.01E-48	0.351645394	0.563	0.283	1.55E-43	B cells	CTSZ
1.32E-47	0.638201772	0.347	0.15	2.55E-43	B cells	ANKRD13A
1.85E-47	0.630797697	0.324	0.132	3.57E-43	B cells	SEL1L3
1.69E-46	0.547607947	0.281	0.101	3.26E-42	B cells	CHD7
3.17E-46	0.650987171	0.401	0.193	6.13E-42	B cells	EBLN3P
6.24E-46	0.802706035	0.661	0.455	1.21E-41	B cells	HERPUD1
7.98E-46	0.612730153	0.287	0.109	1.54E-41	B cells	DNAJC10
1.06E-45	0.649662483	0.27	0.096	2.05E-41	B cells	BACH2
2.03E-45	0.613633176	0.563	0.31	3.92E-41	B cells	IKZF3
2.36E-44	0.517574397	0.253	0.09	4.57E-40	B cells	FCGR2B
4.25E-44	0.335716146	0.999	0.992	8.21E-40	B cells	RPL39
1.85E-43	0.601387074	0.252	0.092	3.58E-39	B cells	RAB30
3.62E-43	0.557362025	0.261	0.098	7.00E-39	B cells	DMXL1
4.74E-43	0.590689657	0.315	0.134	9.17E-39	B cells	GM2A
6.16E-43	0.620341367	0.406	0.205	1.19E-38	B cells	ATP2B1
1.04E-42	0.599331508	0.269	0.101	2.01E-38	B cells	SMC6
1.80E-42	0.411091826	0.99	0.967	3.47E-38	B cells	MT-ND3
2.53E-42	0.62457661	0.585	0.372	4.90E-38	B cells	PARP1
3.05E-42	0.366275614	0.999	0.97	5.91E-38	B cells	RPS5
1.05E-41	0.352059039	0.995	0.976	2.03E-37	B cells	MT-ND4
2.26E-41	0.660789476	0.431	0.226	4.37E-37	B cells	MAP4K4
5.00E-41	0.552557384	0.291	0.12	9.67E-37	B cells	UVRAG
2.28E-40	0.683704347	0.577	0.378	4.40E-36	B cells	MDM4
2.95E-40	0.345985548	1	0.994	5.71E-36	B cells	RPL13A
3.05E-40	0.600439129	0.54	0.309	5.90E-36	B cells	PMAIP1
3.83E-40	0.543663274	0.811	0.643	7.40E-36	B cells	SP110
5.69E-40	0.675714676	0.363	0.18	1.10E-35	B cells	KIAA0040
6.41E-40	0.625096884	0.738	0.554	1.24E-35	B cells	TRIM22
1.15E-39	0.309547825	0.993	0.98	2.22E-35	B cells	MT-CO2
1.49E-39	0.703938268	0.469	0.26	2.88E-35	B cells	NR4A1
2.51E-39	0.318427792	0.999	0.99	4.84E-35	B cells	RPL18
7.35E-39	0.668355041	0.386	0.2	1.42E-34	B cells	MAP3K1
9.56E-39	0.603349845	0.688	0.497	1.85E-34	B cells	MYCBP2
6.89E-38	0.522529076	0.736	0.527	1.33E-33	B cells	BIRC3
1.17E-37	0.329392741	0.999	0.985	2.27E-33	B cells	RPL7A
1.86E-37	0.661670751	0.443	0.254	3.59E-33	B cells	MBD4
3.12E-37	0.483250163	0.794	0.579	6.03E-33	B cells	ZFP36L1
7.91E-37	0.50369012	0.251	0.095	1.53E-32	B cells	GNB5
1.38E-36	0.605054754	0.376	0.196	2.67E-32	B cells	DAPP1
5.13E-36	0.324901634	0.997	0.981	9.91E-32	B cells	MT-ATP6
7.62E-36	0.597493271	0.312	0.145	1.47E-31	B cells	FCHSD2
1.02E-35	0.753734526	0.448	0.269	1.97E-31	B cells	PDE4B
1.76E-35	0.541360165	0.345	0.168	3.41E-31	B cells	SH3BP5
3.33E-35	0.290277467	0.999	0.992	6.43E-31	B cells	RPL15
3.62E-35	0.571126054	0.86	0.711	7.00E-31	B cells	CD69
2.20E-34	0.611617694	0.625	0.459	4.24E-30	B cells	LSM7
2.71E-34	0.598384337	0.396	0.215	5.24E-30	B cells	RCSD1
2.93E-34	0.311467487	0.997	0.992	5.67E-30	B cells	RPS8
5.97E-34	0.583034542	0.316	0.154	1.15E-29	B cells	FAM3C
6.39E-34	0.558720623	0.38	0.2	1.24E-29	B cells	INPP5D
9.25E-34	0.567564172	0.535	0.354	1.79E-29	B cells	GDI2
3.05E-33	0.559377527	0.658	0.481	5.90E-29	B cells	TAF1D
4.40E-33	0.63554972	0.57	0.398	8.50E-29	B cells	BOD1L1
4.84E-33	0.318374726	0.99	0.979	9.36E-29	B cells	MT-CO3
1.41E-32	0.530848924	0.405	0.224	2.73E-28	B cells	CNPY3
1.74E-32	0.29706625	0.999	0.991	3.36E-28	B cells	RPL26
2.05E-32	0.458937434	0.859	0.688	3.96E-28	B cells	LIMD2
2.54E-32	0.544090802	0.383	0.206	4.91E-28	B cells	NT5C
4.15E-32	0.44325057	0.338	0.159	8.02E-28	B cells	ID3
8.87E-32	0.276465962	1	0.997	1.71E-27	B cells	RPS2
9.54E-32	0.315829933	0.997	0.988	1.84E-27	B cells	RPL23A
1.27E-31	0.521439472	0.805	0.67	2.45E-27	B cells	IFI16
3.83E-31	0.582887086	0.368	0.188	7.40E-27	B cells	GPR18
4.37E-31	0.603340427	0.551	0.379	8.44E-27	B cells	EVI2B
5.33E-31	0.5606989	0.313	0.161	1.03E-26	B cells	SMARCB1
7.88E-31	0.284454409	0.999	0.993	1.52E-26	B cells	RPS9
2.00E-30	0.512196606	0.711	0.568	3.86E-26	B cells	SCAF11
3.01E-30	0.674027807	0.269	0.13	5.83E-26	B cells	PLPP5
6.29E-30	0.696016861	0.467	0.297	1.22E-25	B cells	ZBTB20
1.05E-29	0.488443617	0.711	0.587	2.03E-25	B cells	ERP29
3.35E-29	0.581475658	0.655	0.52	6.47E-25	B cells	SEC62
4.29E-29	0.557646669	0.384	0.218	8.29E-25	B cells	APPL1
9.98E-29	0.623133814	0.45	0.283	1.93E-24	B cells	VPS37B
1.00E-28	0.42193566	0.268	0.122	1.93E-24	B cells	ENTPD1
1.23E-28	0.5340596	0.287	0.144	2.38E-24	B cells	RB1
2.18E-28	0.421405676	0.838	0.721	4.21E-24	B cells	ZFAS1
2.77E-28	0.470589274	0.305	0.151	5.36E-24	B cells	TRAF5
4.05E-28	0.31653025	0.896	0.645	7.83E-24	B cells	LTB
4.69E-28	0.611191493	0.56	0.403	9.06E-24	B cells	RHOH
1.28E-27	0.284181436	0.997	0.99	2.47E-23	B cells	RPL12
2.71E-27	0.470489414	0.637	0.475	5.24E-23	B cells	WSB1
3.35E-27	0.411920565	0.813	0.69	6.48E-23	B cells	PNISR
4.55E-27	0.335482169	0.39	0.217	8.80E-23	B cells	RAB11FIP1
5.10E-27	0.274229154	1	0.988	9.85E-23	B cells	RPL35
1.74E-26	0.490092592	0.33	0.182	3.37E-22	B cells	PARVG
5.26E-26	0.524002619	0.565	0.416	1.02E-21	B cells	RPL22L1
7.59E-26	0.260847589	1	0.998	1.47E-21	B cells	RPL41
1.03E-25	0.25795736	0.996	0.975	2.00E-21	B cells	RACK1
1.04E-25	0.508610754	0.333	0.188	2.01E-21	B cells	WASHC4
1.48E-25	0.465004179	0.367	0.204	2.86E-21	B cells	RASGRP2
2.36E-25	0.494252088	0.325	0.181	4.57E-21	B cells	RERE
2.84E-25	0.368518016	0.278	0.132	5.49E-21	B cells	SESN3
3.13E-24	0.471155054	0.396	0.242	6.06E-20	B cells	DCK
3.76E-24	0.473787347	0.334	0.192	7.26E-20	B cells	LMO4
5.31E-24	0.437994705	0.272	0.138	1.03E-19	B cells	ATP2A3
5.54E-24	0.552138216	0.465	0.32	1.07E-19	B cells	EIF1AY
6.98E-24	0.390161848	0.303	0.157	1.35E-19	B cells	PIK3AP1
1.15E-23	0.521155937	0.298	0.164	2.22E-19	B cells	ELOVL5
1.79E-23	0.515539038	0.44	0.287	3.45E-19	B cells	IDI1
1.87E-23	0.504782626	0.65	0.499	3.61E-19	B cells	CD55
4.02E-23	0.335912355	0.923	0.87	7.77E-19	B cells	HNRNPA2B1
1.12E-22	0.468065952	0.491	0.343	2.17E-18	B cells	CSK
1.32E-22	0.52163874	0.496	0.351	2.55E-18	B cells	SETX
1.33E-22	0.47516951	0.473	0.317	2.58E-18	B cells	SNHG7
1.57E-22	0.326048816	0.916	0.873	3.03E-18	B cells	HMGB1
2.06E-22	0.460257615	0.345	0.204	3.98E-18	B cells	RGS19
4.01E-22	0.485247447	0.272	0.149	7.75E-18	B cells	MEF2A
7.16E-22	0.281803164	0.991	0.969	1.38E-17	B cells	H3F3A
7.89E-22	0.303923735	0.961	0.9	1.52E-17	B cells	EEF1B2
9.32E-22	0.420057552	0.282	0.154	1.80E-17	B cells	UNC93B1
1.16E-21	0.449624267	0.261	0.14	2.24E-17	B cells	NCF4
2.07E-21	0.457801239	0.563	0.438	4.01E-17	B cells	CHCHD10
2.12E-21	0.25002005	0.812	0.623	4.11E-17	B cells	CLIC1
2.24E-21	0.269072234	1	0.997	4.33E-17	B cells	RPS27
3.54E-21	0.556897083	0.445	0.301	6.84E-17	B cells	ARL4A
4.27E-21	0.367996921	0.804	0.708	8.25E-17	B cells	RAC2
7.99E-21	0.391312391	0.811	0.726	1.55E-16	B cells	ATP6V1G1
1.01E-20	0.462294508	0.543	0.423	1.95E-16	B cells	LAMTOR5
1.09E-20	0.495481858	0.282	0.156	2.11E-16	B cells	TGIF1
1.30E-20	0.445754634	0.265	0.143	2.51E-16	B cells	ACP5
1.55E-20	0.385518258	0.783	0.696	2.99E-16	B cells	SET
2.01E-20	0.419116601	0.252	0.135	3.89E-16	B cells	NIPA2
2.14E-20	0.303499012	0.886	0.769	4.13E-16	B cells	NOP53
9.16E-20	0.433427575	0.336	0.201	1.77E-15	B cells	RBM38
9.54E-20	0.424146232	0.593	0.459	1.84E-15	B cells	PNN
3.54E-19	0.271107898	0.389	0.244	6.84E-15	B cells	MARCKSL1
1.31E-18	0.380801293	0.497	0.358	2.54E-14	B cells	CMTM6
1.63E-18	0.495060075	0.311	0.195	3.15E-14	B cells	MIS18BP1
6.16E-18	0.455069844	0.332	0.211	1.19E-13	B cells	CHD9
7.28E-18	0.470332571	0.264	0.152	1.41E-13	B cells	AP3B1
7.96E-18	0.376385011	0.377	0.239	1.54E-13	B cells	ITGA4
9.44E-18	0.423481309	0.356	0.227	1.82E-13	B cells	CNTRL
1.33E-17	0.300896936	0.933	0.92	2.58E-13	B cells	JUND
1.57E-17	0.433252734	0.375	0.242	3.04E-13	B cells	GABPB1-AS1
2.87E-17	0.395463322	0.29	0.168	5.55E-13	B cells	AC025164.1
4.39E-17	0.314461995	0.973	0.928	8.48E-13	B cells	BTG1
4.54E-17	0.369422618	0.423	0.296	8.78E-13	B cells	GTF2I
4.64E-17	0.368444705	0.595	0.486	8.96E-13	B cells	LUC7L3
6.80E-17	0.450107573	0.349	0.231	1.31E-12	B cells	HSH2D
1.16E-16	0.372287936	0.582	0.475	2.25E-12	B cells	GRB2
1.22E-16	0.45851102	0.399	0.277	2.36E-12	B cells	SKIL
1.34E-16	0.38954141	0.573	0.453	2.60E-12	B cells	ARGLU1
2.60E-16	0.364229222	0.466	0.333	5.03E-12	B cells	TMEM243
2.61E-16	0.365689756	0.266	0.157	5.04E-12	B cells	PHKB
2.65E-16	0.422101588	0.411	0.294	5.13E-12	B cells	RNASEH2B
2.95E-16	0.281388711	0.845	0.773	5.70E-12	B cells	EIF4A2
3.18E-16	0.423070941	0.356	0.238	6.15E-12	B cells	ITSN2
4.46E-16	0.420210509	0.261	0.157	8.63E-12	B cells	CCDC32
4.73E-16	0.409189674	0.35	0.235	9.14E-12	B cells	BLOC1S2
1.49E-15	0.420583626	0.422	0.297	2.89E-11	B cells	RASGEF1B
2.04E-15	0.464501503	0.496	0.391	3.94E-11	B cells	TSTD1
2.96E-15	0.328824015	0.692	0.564	5.72E-11	B cells	STK17A
4.56E-15	0.283653243	0.86	0.825	8.81E-11	B cells	MT-ND5
4.71E-15	0.318905261	0.795	0.715	9.10E-11	B cells	HMGN1
5.60E-15	0.273714081	0.803	0.745	1.08E-10	B cells	CIRBP
7.32E-15	0.33242485	0.364	0.245	1.41E-10	B cells	APOBEC3C
7.89E-15	0.381705896	0.389	0.273	1.53E-10	B cells	CDC40
9.10E-15	0.388754651	0.551	0.448	1.76E-10	B cells	DOCK8
9.83E-15	0.427998291	0.349	0.244	1.90E-10	B cells	LSM10
1.11E-14	0.376133804	0.483	0.366	2.15E-10	B cells	JMJD1C
1.32E-14	0.406757291	0.516	0.423	2.54E-10	B cells	SELENOH
1.81E-14	0.386227308	0.251	0.151	3.49E-10	B cells	FAM214A
1.84E-14	0.404821322	0.325	0.213	3.57E-10	B cells	ZNF791
2.68E-14	0.288289223	0.725	0.621	5.17E-10	B cells	SP100
2.93E-14	0.315939602	0.758	0.685	5.67E-10	B cells	7-Sep
3.07E-14	0.384838709	0.576	0.482	5.93E-10	B cells	ATRX
3.44E-14	0.404569473	0.341	0.239	6.65E-10	B cells	SNX5
4.99E-14	0.351724791	0.833	0.699	9.65E-10	B cells	KLF2
5.30E-14	0.366515446	0.406	0.297	1.03E-09	B cells	OGA
7.03E-14	0.351454162	0.319	0.205	1.36E-09	B cells	OFD1
8.63E-14	0.312308127	0.41	0.289	1.67E-09	B cells	ODC1
1.01E-13	0.341065093	0.324	0.208	1.95E-09	B cells	CDKN2D
2.60E-13	0.369886465	0.585	0.49	5.02E-09	B cells	CD47
2.67E-13	0.343464986	0.396	0.282	5.15E-09	B cells	LYSMD2
3.87E-13	0.354991546	0.255	0.161	7.48E-09	B cells	CYB5A
4.95E-13	0.357384635	0.274	0.178	9.57E-09	B cells	NGLY1
5.92E-13	0.294535028	0.634	0.521	1.14E-08	B cells	TNFAIP8
6.08E-13	0.342742086	0.358	0.242	1.18E-08	B cells	P2RY10
6.39E-13	0.390199331	0.252	0.161	1.24E-08	B cells	ZCCHC10
6.41E-13	0.285228498	0.747	0.671	1.24E-08	B cells	DDX17
6.82E-13	0.305918599	0.674	0.591	1.32E-08	B cells	6-Sep
1.27E-12	0.362711342	0.399	0.294	2.45E-08	B cells	FNBP4
1.40E-12	0.401088357	0.292	0.2	2.71E-08	B cells	FAM96A
1.56E-12	0.302660887	0.706	0.611	3.03E-08	B cells	GPSM3
1.81E-12	0.374974487	0.644	0.564	3.50E-08	B cells	SMAP2
2.47E-12	0.335829116	0.431	0.315	4.78E-08	B cells	KDM6B
2.69E-12	0.317443223	0.522	0.416	5.19E-08	B cells	PNRC2
2.89E-12	0.354916694	0.265	0.167	5.58E-08	B cells	NFKBID
3.01E-12	0.475244834	0.493	0.384	5.82E-08	B cells	GBP4
3.57E-12	0.400018533	0.416	0.318	6.89E-08	B cells	VPS13C
4.08E-12	0.395219843	0.411	0.311	7.89E-08	B cells	ATF7IP
5.75E-12	0.322989019	0.849	0.832	1.11E-07	B cells	FOS
7.24E-12	0.268896331	0.736	0.643	1.40E-07	B cells	STK17B
8.03E-12	0.404389869	0.334	0.237	1.55E-07	B cells	SIAH2
8.38E-12	0.308510173	0.287	0.188	1.62E-07	B cells	APLP2
1.16E-11	0.296473293	0.278	0.181	2.24E-07	B cells	SIPA1
1.31E-11	0.454882938	0.606	0.521	2.53E-07	B cells	SAMD9L
1.56E-11	0.339379964	0.486	0.383	3.01E-07	B cells	ANKRD44
1.91E-11	0.372067451	0.313	0.221	3.69E-07	B cells	AIDA
1.95E-11	0.326503057	0.504	0.407	3.76E-07	B cells	EIF1B
2.00E-11	0.253008623	0.876	0.846	3.87E-07	B cells	DUSP1
2.10E-11	0.283208405	0.815	0.765	4.07E-07	B cells	YWHAZ
2.16E-11	0.3550652	0.251	0.166	4.18E-07	B cells	ACADM
2.17E-11	0.260597604	0.661	0.524	4.20E-07	B cells	SELL
2.42E-11	0.357985283	0.398	0.3	4.67E-07	B cells	TUT4
2.45E-11	0.3774929	0.475	0.396	4.74E-07	B cells	SELENOF
2.73E-11	0.323964397	0.55	0.464	5.28E-07	B cells	RSRC2
2.88E-11	0.324641337	0.266	0.178	5.56E-07	B cells	SNAP23
2.92E-11	0.291015106	0.5	0.39	5.64E-07	B cells	NT5C3A
3.01E-11	0.384118248	0.332	0.227	5.82E-07	B cells	TENT5C
3.26E-11	0.393484979	0.385	0.289	6.31E-07	B cells	YBX3
3.52E-11	0.37585527	0.35	0.261	6.81E-07	B cells	TRIM44
5.19E-11	0.313769821	0.598	0.506	1.00E-06	B cells	TNRC6B
6.81E-11	0.299545261	0.783	0.705	1.32E-06	B cells	FOSB
7.86E-11	0.310696439	0.448	0.354	1.52E-06	B cells	ASH1L
7.99E-11	0.3297507	0.482	0.382	1.55E-06	B cells	BBX
9.63E-11	0.323692306	0.274	0.186	1.86E-06	B cells	MKNK2
9.74E-11	0.254170132	0.572	0.469	1.88E-06	B cells	UCP2
1.14E-10	0.273923768	0.653	0.56	2.20E-06	B cells	ANAPC16
1.20E-10	0.314023031	0.405	0.306	2.32E-06	B cells	IRF9
1.67E-10	0.322736173	0.379	0.284	3.23E-06	B cells	ANXA6
1.67E-10	0.283481535	0.509	0.407	3.24E-06	B cells	UTRN
1.84E-10	0.338747154	0.283	0.198	3.56E-06	B cells	PNPLA8
2.96E-10	0.302251469	0.826	0.772	5.72E-06	B cells	ISG20
3.37E-10	0.262543926	0.679	0.596	6.51E-06	B cells	ACTR2
3.79E-10	0.330777577	0.296	0.211	7.33E-06	B cells	C7orf50
4.18E-10	0.27254	0.582	0.478	8.09E-06	B cells	SNHG8
8.43E-10	0.272074781	0.39	0.297	1.63E-05	B cells	FAM53C
9.76E-10	0.295194498	0.35	0.258	1.89E-05	B cells	DBNL
1.04E-09	0.304188614	0.29	0.204	2.01E-05	B cells	EPS15
1.56E-09	0.273944769	0.484	0.39	3.02E-05	B cells	HIST1H4C
1.89E-09	0.25025109	0.257	0.171	3.66E-05	B cells	ZNF652
3.06E-09	0.293872913	0.261	0.178	5.91E-05	B cells	SSH2
3.08E-09	0.348229603	0.367	0.288	5.96E-05	B cells	RBM6
3.96E-09	0.250161009	0.742	0.695	7.66E-05	B cells	SRSF5
5.81E-09	0.282784102	0.349	0.266	0.000112309	B cells	PABPN1
6.13E-09	0.259379554	0.555	0.457	0.000118538	B cells	MOB1A
6.45E-09	0.345865073	0.435	0.362	0.000124594	B cells	MT-ND4L
6.62E-09	0.370683557	0.322	0.246	0.000128034	B cells	USP8
7.16E-09	0.328926851	0.646	0.584	0.000138399	B cells	NR4A2
7.24E-09	0.257817057	0.561	0.481	0.000140044	B cells	SH3BGRL
7.59E-09	0.277373623	0.27	0.186	0.000146792	B cells	BCL2
9.59E-09	0.298266058	0.285	0.204	0.000185326	B cells	ELK4
1.28E-08	0.284439516	0.256	0.178	0.000247304	B cells	STIM2
1.35E-08	0.300887098	0.68	0.624	0.000260744	B cells	YPEL5
2.42E-08	0.351791927	0.337	0.258	0.000467837	B cells	CDK13
2.68E-08	0.274457911	0.504	0.43	0.000517287	B cells	NSD3
2.86E-08	0.306049868	0.253	0.178	0.000553251	B cells	ZNF33A
3.15E-08	0.286102539	0.496	0.417	0.000609344	B cells	ZNF292
3.38E-08	0.277384896	0.309	0.23	0.000652465	B cells	ARHGAP25
3.43E-08	0.260035737	0.512	0.447	0.000662884	B cells	PAPOLA
3.55E-08	0.278201834	0.275	0.201	0.000685498	B cells	SHOC2
5.03E-08	0.295886903	0.411	0.329	0.000972188	B cells	MAT2A
6.14E-08	0.286671831	0.262	0.193	0.001186957	B cells	AFTPH
8.51E-08	0.265217689	0.336	0.258	0.001645796	B cells	UPF2
1.08E-07	0.260893947	0.379	0.292	0.002092671	B cells	VASP
1.95E-07	0.306583767	0.552	0.478	0.003769816	B cells	TUBA1A
2.01E-07	0.25003826	0.43	0.356	0.003878536	B cells	POLR2J3.1
2.01E-07	0.259228107	0.453	0.378	0.003887506	B cells	SRSF10
2.70E-07	0.310058871	0.336	0.265	0.005214015	B cells	OTUD6B-AS1
3.09E-07	0.316563732	0.281	0.213	0.005965195	B cells	ADD1
3.58E-07	0.260032783	0.525	0.471	0.006919413	B cells	TMBIM4
3.92E-07	0.272183133	0.339	0.273	0.007573151	B cells	NCKAP1L
6.87E-07	0.305096287	0.261	0.203	0.013278212	B cells	ACBD3
7.84E-07	0.310100802	0.315	0.249	0.015153904	B cells	PCMTD1
1.03E-06	0.262220439	0.312	0.242	0.01982606	B cells	NIN
1.38E-06	0.253821134	0.328	0.265	0.026596219	B cells	CYBC1
2.34E-06	0.332753761	0.355	0.299	0.045259176	B cells	PTPN1
6.44E-05	0.263064461	0.42	0.361	1	B cells	IER5
0.000143881	0.250597478	0.255	0.208	1	B cells	TMEM134
0.000183509	0.252969986	0.292	0.246	1	B cells	UBE2J1
1.32E-91	1.043578367	0.879	0.489	2.55E-87	CD4+ Activated	IL7R
4.36E-91	0.970793669	0.939	0.643	8.42E-87	CD4+ Activated	LTB
1.39E-86	0.875406421	0.876	0.523	2.69E-82	CD4+ Activated	GIMAP7
1.30E-72	0.697697997	0.296	0.073	2.52E-68	CD4+ Activated	CD40LG
4.06E-70	0.789797983	0.93	0.672	7.85E-66	CD4+ Activated	FYB1
1.71E-67	0.688320525	0.915	0.554	3.31E-63	CD4+ Activated	TRAC
7.02E-62	0.710130641	0.961	0.88	1.36E-57	CD4+ Activated	JUNB
8.05E-59	0.739754639	0.683	0.374	1.56E-54	CD4+ Activated	TCF7
1.66E-58	0.430112733	0.997	0.99	3.21E-54	CD4+ Activated	RPS29
1.73E-57	0.721849385	0.518	0.231	3.34E-53	CD4+ Activated	TRAT1
3.35E-54	0.730580761	0.947	0.782	6.48E-50	CD4+ Activated	ZFP36L2
4.72E-53	0.744344504	0.258	0.076	9.11E-49	CD4+ Activated	TSHZ2
3.44E-52	0.715342428	0.815	0.534	6.65E-48	CD4+ Activated	TRBC2
3.44E-50	0.863844292	0.571	0.307	6.65E-46	CD4+ Activated	SYNE2
7.67E-49	0.363151946	1	0.992	1.48E-44	CD4+ Activated	TMSB4X
6.06E-48	0.497103848	0.796	0.466	1.17E-43	CD4+ Activated	CD2
8.16E-47	0.643874348	0.39	0.16	1.58E-42	CD4+ Activated	ICOS
4.77E-46	0.554714642	0.909	0.788	9.23E-42	CD4+ Activated	SARAF
5.48E-46	0.779272501	0.331	0.132	1.06E-41	CD4+ Activated	AP3M2
9.20E-46	0.518026154	0.933	0.561	1.78E-41	CD4+ Activated	CD3D
1.11E-44	0.36608034	0.997	0.99	2.14E-40	CD4+ Activated	RPL36
1.96E-44	0.359635316	0.888	0.573	3.79E-40	CD4+ Activated	IL32
1.56E-43	0.829750368	0.472	0.243	3.02E-39	CD4+ Activated	GPR155
7.88E-43	0.515796301	0.867	0.537	1.52E-38	CD4+ Activated	CD3E
1.60E-42	0.337620949	1	0.995	3.09E-38	CD4+ Activated	TPT1
1.62E-41	0.378931759	0.997	0.994	3.13E-37	CD4+ Activated	RPS12
4.82E-40	0.33528848	0.88	0.707	9.32E-36	CD4+ Activated	LDHB
6.06E-40	0.63382205	0.772	0.599	1.17E-35	CD4+ Activated	PPP2R5C
1.92E-39	0.587854286	0.707	0.436	3.71E-35	CD4+ Activated	CCR7
5.16E-39	0.52346595	0.901	0.708	9.98E-35	CD4+ Activated	CD69
2.26E-38	0.323751734	0.999	0.998	4.36E-34	CD4+ Activated	EEF1A1
3.88E-37	0.424146046	0.993	0.926	7.50E-33	CD4+ Activated	BTG1
6.80E-37	0.349131126	0.997	0.997	1.31E-32	CD4+ Activated	RPS27
1.26E-36	0.562266121	0.898	0.724	2.43E-32	CD4+ Activated	DNAJB1
4.05E-36	0.322529922	0.996	0.993	7.82E-32	CD4+ Activated	RPL39
6.46E-36	0.470469397	0.804	0.503	1.25E-31	CD4+ Activated	CD3G
1.15E-35	0.535732701	0.771	0.555	2.22E-31	CD4+ Activated	GIMAP4
3.99E-35	0.343023764	0.997	0.992	7.72E-31	CD4+ Activated	RPL30
1.21E-34	0.339731136	0.997	0.99	2.33E-30	CD4+ Activated	RPL34
3.49E-34	0.67574355	0.577	0.359	6.76E-30	CD4+ Activated	ITM2A
5.63E-34	0.330868311	0.994	0.985	1.09E-29	CD4+ Activated	RPS25
1.64E-33	0.606192766	0.615	0.391	3.17E-29	CD4+ Activated	GPR183
1.76E-33	0.330091449	0.997	0.99	3.40E-29	CD4+ Activated	RPS3
3.24E-33	0.503396598	0.588	0.34	6.26E-29	CD4+ Activated	BCL11B
5.01E-33	0.531918441	0.75	0.556	9.68E-29	CD4+ Activated	LEPROTL1
1.51E-32	0.887925695	0.625	0.421	2.92E-28	CD4+ Activated	ANXA1
2.82E-32	0.435403877	0.945	0.887	5.46E-28	CD4+ Activated	PABPC1
1.24E-31	0.703421994	0.546	0.32	2.39E-27	CD4+ Activated	TRBC1
1.85E-31	0.402308075	0.965	0.875	3.58E-27	CD4+ Activated	PTPRC
2.33E-31	0.279999348	1	0.998	4.50E-27	CD4+ Activated	RPL41
2.94E-31	0.311845614	0.999	0.995	5.67E-27	CD4+ Activated	RPL32
3.84E-31	0.316060803	0.994	0.987	7.42E-27	CD4+ Activated	RPL14
4.05E-31	0.285650632	0.997	0.994	7.83E-27	CD4+ Activated	RPS28
5.18E-30	0.516729764	0.764	0.63	1.00E-25	CD4+ Activated	SOD1
5.27E-30	0.669319615	0.728	0.605	1.02E-25	CD4+ Activated	SMCHD1
1.01E-29	0.597468665	0.673	0.49	1.95E-25	CD4+ Activated	SLFN5
1.63E-29	0.292091247	0.997	0.992	3.16E-25	CD4+ Activated	RPL37
1.17E-28	0.433886077	0.299	0.137	2.27E-24	CD4+ Activated	TESPA1
1.34E-28	0.30216297	0.996	0.991	2.58E-24	CD4+ Activated	RPL9
1.64E-28	0.304514439	0.991	0.988	3.17E-24	CD4+ Activated	RPS4X
1.66E-28	0.493102222	0.374	0.19	3.22E-24	CD4+ Activated	ITK
1.67E-28	0.305302508	0.999	0.993	3.22E-24	CD4+ Activated	RPS27A
2.15E-28	0.578715034	0.254	0.108	4.16E-24	CD4+ Activated	MAF
2.62E-28	0.436815657	0.323	0.15	5.06E-24	CD4+ Activated	MAL
3.55E-28	0.428849643	0.601	0.374	6.86E-24	CD4+ Activated	PIK3IP1
7.45E-28	0.254728864	1	0.997	1.44E-23	CD4+ Activated	RPL28
1.24E-27	0.351660752	0.93	0.862	2.40E-23	CD4+ Activated	ITM2B
1.28E-27	0.515570236	0.305	0.144	2.47E-23	CD4+ Activated	CD28
1.55E-27	0.291718442	0.996	0.992	3.00E-23	CD4+ Activated	RPS26
2.26E-27	0.25655324	0.997	0.997	4.36E-23	CD4+ Activated	RPL11
5.12E-27	0.512927727	0.861	0.698	9.89E-23	CD4+ Activated	KLF2
5.22E-27	0.304908384	0.996	0.988	1.01E-22	CD4+ Activated	RPS6
9.57E-27	0.485248452	0.264	0.118	1.85E-22	CD4+ Activated	INPP4B
1.25E-26	0.284791561	0.996	0.993	2.42E-22	CD4+ Activated	RPS14
2.24E-26	0.485200271	0.828	0.705	4.34E-22	CD4+ Activated	IFI44L
2.34E-26	0.404220934	0.912	0.817	4.52E-22	CD4+ Activated	CD48
2.90E-26	0.282414752	0.996	0.991	5.61E-22	CD4+ Activated	RPS15A
4.22E-26	0.41496077	0.93	0.821	8.15E-22	CD4+ Activated	FOS
6.02E-26	0.258031786	0.996	0.996	1.16E-21	CD4+ Activated	RPL10
7.16E-26	0.372313247	0.88	0.818	1.38E-21	CD4+ Activated	TMA7
9.58E-26	0.448452285	0.936	0.868	1.85E-21	CD4+ Activated	HSPA8
9.74E-26	0.421677428	0.794	0.615	1.88E-21	CD4+ Activated	EVL
1.87E-25	0.468827739	0.517	0.338	3.61E-21	CD4+ Activated	IFIT1
1.91E-25	0.287010062	0.999	0.991	3.68E-21	CD4+ Activated	RPLP2
3.66E-25	0.423759063	0.92	0.782	7.07E-21	CD4+ Activated	TSC22D3
5.79E-25	0.499118317	0.374	0.203	1.12E-20	CD4+ Activated	IPCEF1
6.42E-25	0.277361233	0.999	0.997	1.24E-20	CD4+ Activated	RPL13
8.57E-25	0.332627832	0.98	0.914	1.66E-20	CD4+ Activated	JUND
1.60E-24	0.250073255	0.999	0.998	3.09E-20	CD4+ Activated	RPLP1
1.69E-24	0.421385986	0.393	0.215	3.26E-20	CD4+ Activated	RORA
1.76E-24	0.259873925	0.994	0.984	3.41E-20	CD4+ Activated	EIF1
2.15E-24	0.25970771	0.997	0.989	4.16E-20	CD4+ Activated	RPL35A
5.31E-24	0.528632017	0.688	0.522	1.03E-19	CD4+ Activated	SELL
5.41E-24	0.252698517	0.907	0.833	1.05E-19	CD4+ Activated	ISG15
9.50E-24	0.632090806	0.464	0.309	1.84E-19	CD4+ Activated	HERC5
1.58E-23	0.58308797	0.585	0.431	3.04E-19	CD4+ Activated	MX2
1.77E-23	0.419760915	0.372	0.202	3.43E-19	CD4+ Activated	CD6
1.22E-22	0.261331406	0.997	0.996	2.37E-18	CD4+ Activated	RPS18
1.44E-22	0.359418216	0.956	0.845	2.77E-18	CD4+ Activated	CXCR4
1.71E-22	0.467620697	0.504	0.335	3.31E-18	CD4+ Activated	ADD3
3.13E-22	0.274977569	0.993	0.988	6.05E-18	CD4+ Activated	RPL3
3.25E-22	0.48131465	0.736	0.618	6.28E-18	CD4+ Activated	FXYD5
5.15E-22	0.545636496	0.428	0.273	9.96E-18	CD4+ Activated	LPIN2
1.47E-21	0.545886388	0.334	0.18	2.84E-17	CD4+ Activated	GPR171
1.61E-21	0.42078058	0.258	0.125	3.11E-17	CD4+ Activated	CD5
1.64E-21	0.257616414	0.996	0.991	3.17E-17	CD4+ Activated	RPL21
1.76E-21	0.430046735	0.347	0.193	3.40E-17	CD4+ Activated	PBXIP1
2.76E-21	0.318793179	0.911	0.867	5.33E-17	CD4+ Activated	TOMM7
3.44E-21	0.310174859	0.961	0.909	6.65E-17	CD4+ Activated	MYL12A
3.91E-21	0.494641803	0.464	0.303	7.56E-17	CD4+ Activated	DDX60
4.07E-21	0.394804714	0.94	0.85	7.86E-17	CD4+ Activated	TXNIP
4.65E-21	0.398973249	0.858	0.768	8.99E-17	CD4+ Activated	ISG20
7.12E-21	0.458033224	0.441	0.279	1.38E-16	CD4+ Activated	RCAN3
8.20E-21	0.395221209	0.745	0.588	1.59E-16	CD4+ Activated	SLC2A3
8.95E-21	0.34805284	0.515	0.326	1.73E-16	CD4+ Activated	SPOCK2
1.12E-20	0.441388602	0.518	0.344	2.16E-16	CD4+ Activated	GIMAP1
1.94E-20	0.352153881	0.796	0.667	3.75E-16	CD4+ Activated	CYTIP
2.84E-20	0.411566596	0.775	0.606	5.49E-16	CD4+ Activated	TNFAIP3
3.98E-20	0.343587519	0.937	0.838	7.70E-16	CD4+ Activated	DUSP1
8.81E-20	0.424878488	0.553	0.381	1.70E-15	CD4+ Activated	IFIT3
9.37E-20	0.357530083	0.276	0.142	1.81E-15	CD4+ Activated	GATA3
9.65E-20	0.510642331	0.679	0.514	1.87E-15	CD4+ Activated	RGS1
1.03E-19	0.475874377	0.479	0.326	1.99E-15	CD4+ Activated	FKBP5
1.05E-19	0.390862404	0.736	0.621	2.02E-15	CD4+ Activated	SP100
1.16E-19	0.420461422	0.79	0.672	2.25E-15	CD4+ Activated	IFI6
2.06E-19	0.254823674	0.997	0.992	3.99E-15	CD4+ Activated	RPS8
2.45E-19	0.256612154	0.997	0.987	4.74E-15	CD4+ Activated	RPS3A
2.96E-19	0.38504702	0.324	0.179	5.71E-15	CD4+ Activated	GPRIN3
4.07E-19	0.436226155	0.685	0.555	7.88E-15	CD4+ Activated	TMEM123
5.08E-19	0.386037777	0.636	0.457	9.83E-15	CD4+ Activated	ETS1
5.55E-19	0.316805133	0.907	0.813	1.07E-14	CD4+ Activated	ARHGDIB
7.79E-19	0.352300607	0.501	0.321	1.51E-14	CD4+ Activated	CD247
9.14E-19	0.380079255	0.489	0.316	1.77E-14	CD4+ Activated	FYN
1.59E-18	0.409501194	0.73	0.563	3.07E-14	CD4+ Activated	ARL4C
1.91E-18	0.532176465	0.531	0.382	3.70E-14	CD4+ Activated	PIK3R1
2.17E-18	0.34197486	0.48	0.328	4.19E-14	CD4+ Activated	RSAD2
2.37E-18	0.386253274	0.581	0.429	4.59E-14	CD4+ Activated	AAK1
4.43E-18	0.450537657	0.696	0.573	8.57E-14	CD4+ Activated	EIF2AK2
5.06E-18	0.328001452	0.416	0.247	9.78E-14	CD4+ Activated	LEF1
5.56E-18	0.449763095	0.638	0.538	1.08E-13	CD4+ Activated	GSTK1
6.15E-18	0.303756632	0.891	0.813	1.19E-13	CD4+ Activated	RPS4Y1
1.14E-17	0.379366158	0.691	0.533	2.20E-13	CD4+ Activated	RIPOR2
2.01E-17	0.451617628	0.323	0.194	3.89E-13	CD4+ Activated	HELZ2
2.48E-17	0.357730658	0.704	0.575	4.80E-13	CD4+ Activated	IKZF1
4.48E-17	0.478880788	0.539	0.399	8.66E-13	CD4+ Activated	SOCS1
5.15E-17	0.437758194	0.377	0.25	9.95E-13	CD4+ Activated	ICAM2
1.54E-16	0.476287689	0.606	0.481	2.97E-12	CD4+ Activated	CREM
2.39E-16	0.356045019	0.777	0.67	4.61E-12	CD4+ Activated	AES
4.31E-16	0.398555958	0.858	0.793	8.34E-12	CD4+ Activated	DNAJA1
6.03E-16	0.389549986	0.453	0.306	1.17E-11	CD4+ Activated	LAT
6.79E-16	0.259080034	0.949	0.902	1.31E-11	CD4+ Activated	RPS10
7.01E-16	0.384623968	0.711	0.618	1.36E-11	CD4+ Activated	ELF1
9.71E-16	0.356924158	0.382	0.239	1.88E-11	CD4+ Activated	PDE3B
1.19E-15	0.355365985	0.384	0.249	2.29E-11	CD4+ Activated	GIMAP2
1.19E-15	0.336891525	0.785	0.675	2.30E-11	CD4+ Activated	IFI16
1.64E-15	0.361782167	0.321	0.189	3.18E-11	CD4+ Activated	CAMK4
3.15E-15	0.459952037	0.582	0.445	6.08E-11	CD4+ Activated	RGCC
4.14E-15	0.327140712	0.78	0.707	8.00E-11	CD4+ Activated	SF1
9.58E-15	0.471024777	0.291	0.18	1.85E-10	CD4+ Activated	PNPT1
1.02E-14	0.286307713	0.571	0.398	1.97E-10	CD4+ Activated	LCK
1.30E-14	0.397351796	0.327	0.208	2.52E-10	CD4+ Activated	TTC39C
1.60E-14	0.427780872	0.323	0.207	3.09E-10	CD4+ Activated	HELB
1.69E-14	0.293273999	0.812	0.734	3.26E-10	CD4+ Activated	STK4
1.79E-14	0.357977605	0.587	0.453	3.46E-10	CD4+ Activated	TRAF3IP3
2.00E-14	0.336823152	0.803	0.744	3.86E-10	CD4+ Activated	N4BP2L2
2.02E-14	0.401615764	0.366	0.242	3.91E-10	CD4+ Activated	P2RY10
2.15E-14	0.316961994	0.273	0.154	4.15E-10	CD4+ Activated	SCML4
2.26E-14	0.400734022	0.477	0.348	4.37E-10	CD4+ Activated	PTGER4
3.47E-14	0.258905214	0.854	0.776	6.71E-10	CD4+ Activated	NOP53
3.91E-14	0.342549805	0.308	0.181	7.57E-10	CD4+ Activated	TC2N
4.74E-14	0.362325665	0.615	0.478	9.17E-10	CD4+ Activated	FOXP1
5.50E-14	0.261044947	0.988	0.97	1.06E-09	CD4+ Activated	HSP90AA1
6.64E-14	0.299552223	0.731	0.618	1.28E-09	CD4+ Activated	YPEL5
8.71E-14	0.309243643	0.8	0.737	1.68E-09	CD4+ Activated	GMFG
9.48E-14	0.275001053	0.882	0.823	1.83E-09	CD4+ Activated	PNRC1
1.30E-13	0.486715466	0.615	0.532	2.51E-09	CD4+ Activated	SAMD9
1.98E-13	0.378656996	0.291	0.183	3.82E-09	CD4+ Activated	IFIT5
2.57E-13	0.395036	0.32	0.21	4.97E-09	CD4+ Activated	DDX58
4.00E-13	0.317580374	0.305	0.189	7.73E-09	CD4+ Activated	GPR174
4.04E-13	0.313264013	0.666	0.562	7.82E-09	CD4+ Activated	FAM107B
5.89E-13	0.396432572	0.412	0.303	1.14E-08	CD4+ Activated	C19orf66
6.02E-13	0.483245574	0.67	0.596	1.16E-08	CD4+ Activated	MX1
6.66E-13	0.48300541	0.609	0.522	1.29E-08	CD4+ Activated	SAMD9L
7.02E-13	0.367009686	0.655	0.572	1.36E-08	CD4+ Activated	CDC42SE2
7.22E-13	0.359909243	0.623	0.511	1.40E-08	CD4+ Activated	PDCD4
1.10E-12	0.378877574	0.594	0.486	2.13E-08	CD4+ Activated	TAGAP
1.74E-12	0.445050873	0.708	0.652	3.36E-08	CD4+ Activated	ANKRD12
2.09E-12	0.292306406	0.276	0.167	4.04E-08	CD4+ Activated	DGKA
3.49E-12	0.443444503	0.416	0.309	6.75E-08	CD4+ Activated	ODF2L
3.77E-12	0.411323847	0.454	0.353	7.29E-08	CD4+ Activated	NR3C1
4.72E-12	0.268926033	0.528	0.39	9.12E-08	CD4+ Activated	AREG
5.65E-12	0.30723022	0.488	0.363	1.09E-07	CD4+ Activated	CCND3
5.92E-12	0.384002561	0.495	0.397	1.14E-07	CD4+ Activated	CYLD
7.11E-12	0.376638446	0.788	0.742	1.37E-07	CD4+ Activated	STAT1
1.27E-11	0.29180766	0.765	0.716	2.46E-07	CD4+ Activated	RPL36A
1.79E-11	0.329385379	0.394	0.272	3.46E-07	CD4+ Activated	SC5D
1.99E-11	0.353037013	0.375	0.264	3.85E-07	CD4+ Activated	IFIT2
2.14E-11	0.282960272	0.27	0.169	4.13E-07	CD4+ Activated	PRKCA
2.19E-11	0.363941159	0.534	0.434	4.22E-07	CD4+ Activated	CDKN1B
2.39E-11	0.290877093	0.625	0.497	4.62E-07	CD4+ Activated	SOCS3
2.65E-11	0.303061768	0.317	0.209	5.13E-07	CD4+ Activated	SUSD3
3.79E-11	0.362519855	0.568	0.47	7.34E-07	CD4+ Activated	IDS
4.02E-11	0.260736137	0.27	0.167	7.76E-07	CD4+ Activated	SERINC5
4.68E-11	0.252011293	0.863	0.836	9.04E-07	CD4+ Activated	HINT1
5.39E-11	0.343920379	0.368	0.265	1.04E-06	CD4+ Activated	ARID5A
1.24E-10	0.38006386	0.527	0.428	2.41E-06	CD4+ Activated	APOL6
1.26E-10	0.315968908	0.369	0.264	2.44E-06	CD4+ Activated	SVIP
1.50E-10	0.324578216	0.435	0.317	2.90E-06	CD4+ Activated	PRMT9
2.25E-10	0.251330344	0.654	0.523	4.35E-06	CD4+ Activated	CLEC2D
3.60E-10	0.425047232	0.561	0.464	6.96E-06	CD4+ Activated	ZNF331
4.00E-10	0.350340394	0.272	0.181	7.72E-06	CD4+ Activated	HERC6
6.87E-10	0.352995107	0.4	0.307	1.33E-05	CD4+ Activated	ARHGAP15
6.92E-10	0.380696456	0.394	0.301	1.34E-05	CD4+ Activated	EPB41
8.89E-10	0.333991959	0.772	0.687	1.72E-05	CD4+ Activated	JUN
1.01E-09	0.302988619	0.477	0.382	1.96E-05	CD4+ Activated	OCIAD2
1.23E-09	0.382479311	0.273	0.184	2.38E-05	CD4+ Activated	TRANK1
1.59E-09	0.329968868	0.485	0.391	3.07E-05	CD4+ Activated	NUB1
1.65E-09	0.303157657	0.356	0.256	3.18E-05	CD4+ Activated	OASL
1.66E-09	0.326923016	0.542	0.462	3.22E-05	CD4+ Activated	ZC3HAV1
1.78E-09	0.298951867	0.683	0.609	3.44E-05	CD4+ Activated	XAF1
1.79E-09	0.403469079	0.295	0.215	3.46E-05	CD4+ Activated	TRADD
2.05E-09	0.312208528	0.66	0.567	3.96E-05	CD4+ Activated	TRIM22
2.23E-09	0.30383495	0.479	0.386	4.31E-05	CD4+ Activated	OAS1
2.31E-09	0.506958523	0.35	0.276	4.46E-05	CD4+ Activated	ITGB1
2.37E-09	0.36638037	0.479	0.394	4.58E-05	CD4+ Activated	NT5C3A
2.48E-09	0.415652405	0.384	0.294	4.79E-05	CD4+ Activated	AHNAK
3.24E-09	0.313901161	0.346	0.258	6.26E-05	CD4+ Activated	JAK3
3.37E-09	0.254673042	0.581	0.473	6.52E-05	CD4+ Activated	C6orf48
4.24E-09	0.313603105	0.464	0.368	8.19E-05	CD4+ Activated	SAMHD1
4.62E-09	0.273614056	0.8	0.77	8.93E-05	CD4+ Activated	YWHAB
5.24E-09	0.360323366	0.377	0.288	0.000101306	CD4+ Activated	OPTN
7.36E-09	0.25315453	0.788	0.754	0.000142258	CD4+ Activated	PRRC2C
7.90E-09	0.307295123	0.361	0.272	0.000152774	CD4+ Activated	CLDND1
9.52E-09	0.343107	0.545	0.481	0.000184057	CD4+ Activated	KPNB1
1.20E-08	0.270934963	0.758	0.702	0.000232834	CD4+ Activated	RNF213
1.22E-08	0.272971798	0.298	0.209	0.000234948	CD4+ Activated	PARP8
1.88E-08	0.282702612	0.603	0.527	0.000363336	CD4+ Activated	TNFAIP8
2.21E-08	0.26626593	0.27	0.185	0.000427415	CD4+ Activated	ARHGEF3
2.58E-08	0.26632569	0.467	0.371	0.000499455	CD4+ Activated	PSIP1
3.16E-08	0.326381702	0.388	0.295	0.000611734	CD4+ Activated	CEMIP2
3.21E-08	0.310215536	0.606	0.552	0.000621008	CD4+ Activated	GPBP1
3.59E-08	0.272836033	0.407	0.316	0.000694046	CD4+ Activated	MBP
5.08E-08	0.266892851	0.358	0.268	0.000982538	CD4+ Activated	RBL2
5.36E-08	0.347445684	0.273	0.195	0.001036867	CD4+ Activated	PHACTR2
5.97E-08	0.345225499	0.305	0.228	0.001153429	CD4+ Activated	USP18
7.02E-08	0.255137328	0.664	0.593	0.001357765	CD4+ Activated	6-Sep
8.57E-08	0.347979634	0.368	0.284	0.001657494	CD4+ Activated	ARID5B
8.97E-08	0.271455903	0.415	0.329	0.00173373	CD4+ Activated	TOB1
9.04E-08	0.379854952	0.423	0.35	0.001746955	CD4+ Activated	NABP1
9.46E-08	0.323858107	0.454	0.376	0.001828427	CD4+ Activated	CREBRF
1.04E-07	0.295673145	0.606	0.536	0.002009786	CD4+ Activated	GCC2
1.10E-07	0.287065958	0.501	0.425	0.002120907	CD4+ Activated	KMT2A
1.15E-07	0.369993984	0.345	0.265	0.002229367	CD4+ Activated	DDX60L
1.49E-07	0.26031546	0.575	0.493	0.002884593	CD4+ Activated	WIPF1
1.79E-07	0.365896035	0.311	0.237	0.003465853	CD4+ Activated	OAS3
1.80E-07	0.362344935	0.582	0.491	0.003484986	CD4+ Activated	HSPA1B
2.60E-07	0.266760297	0.514	0.431	0.005019844	CD4+ Activated	H1FX
5.17E-07	0.324900653	0.521	0.463	0.010000333	CD4+ Activated	PPM1K
5.73E-07	0.307597053	0.496	0.437	0.01107479	CD4+ Activated	USP15
5.82E-07	0.264692667	0.401	0.323	0.011252231	CD4+ Activated	IL6ST
8.53E-07	0.286251666	0.293	0.219	0.016498564	CD4+ Activated	CCDC66
8.55E-07	0.251802653	0.486	0.412	0.016522921	CD4+ Activated	UTRN
8.61E-07	0.322997225	0.328	0.258	0.016636657	CD4+ Activated	PIM2
1.11E-06	0.250049955	0.496	0.433	0.021411272	CD4+ Activated	NSD3
1.25E-06	0.303239632	0.388	0.308	0.024199795	CD4+ Activated	NSMCE3
1.59E-06	0.30735579	0.257	0.189	0.030732117	CD4+ Activated	BCL2
2.77E-06	0.309714781	0.264	0.199	0.053577766	CD4+ Activated	CMPK2
3.51E-06	0.256894325	0.282	0.213	0.067761727	CD4+ Activated	SPTAN1
4.50E-06	0.264317229	0.463	0.39	0.087072917	CD4+ Activated	NOSIP
4.83E-06	0.266057228	0.517	0.457	0.093455977	CD4+ Activated	TPR
5.55E-06	0.273140297	0.352	0.285	0.107351517	CD4+ Activated	TLE4
5.88E-06	0.276350448	0.302	0.24	0.113703281	CD4+ Activated	MORC3
1.21E-05	0.264724076	0.374	0.308	0.234064454	CD4+ Activated	CITED2
1.72E-05	0.255307986	0.448	0.383	0.332573353	CD4+ Activated	LNPEP
1.93E-05	0.267349573	0.467	0.417	0.372488896	CD4+ Activated	C9orf78
2.08E-05	0.273987431	0.59	0.546	0.401629705	CD4+ Activated	PPP1R2
3.86E-05	0.291352177	0.482	0.434	0.74585111	CD4+ Activated	CACYBP
5.93E-05	0.255618284	0.304	0.25	1	CD4+ Activated	DEDD2
7.01E-05	0.252741207	0.295	0.24	1	CD4+ Activated	NME3
0.000272546	0.265247912	0.447	0.405	1	CD4+ Activated	BAZ1A
0.001923829	0.256679845	0.413	0.384	1	CD4+ Activated	YME1L1
0	2.815525609	0.766	0.094	0	NK cells CD56-	GZMK
0	2.337925918	0.941	0.187	0	NK cells CD56-	CCL5
0	2.130423085	0.791	0.139	0	NK cells CD56-	CST7
0	1.765438176	0.708	0.096	0	NK cells CD56-	GZMA
2.35E-292	1.479369655	0.772	0.133	4.53E-288	NK cells CD56-	NKG7
1.69E-244	1.56609618	0.419	0.04	3.27E-240	NK cells CD56-	KLRG1
5.27E-208	1.626970177	0.414	0.049	1.02E-203	NK cells CD56-	TRGC2
3.66E-183	1.650517556	0.623	0.175	7.08E-179	NK cells CD56-	LYAR
1.93E-156	1.171165766	0.965	0.567	3.73E-152	NK cells CD56-	IL32
5.95E-145	1.775870697	0.857	0.509	1.15E-140	NK cells CD56-	DUSP2
8.63E-136	1.319366355	0.697	0.274	1.67E-131	NK cells CD56-	GZMM
7.52E-123	1.151129634	0.382	0.07	1.45E-118	NK cells CD56-	KLRD1
5.54E-115	1.069669402	0.917	0.631	1.07E-110	NK cells CD56-	HCST
1.63E-109	1.903575301	0.273	0.041	3.15E-105	NK cells CD56-	TRDC
1.93E-107	1.218479807	0.849	0.592	3.74E-103	NK cells CD56-	PPP2R5C
2.63E-107	0.469816928	1	0.992	5.08E-103	NK cells CD56-	B2M
2.33E-102	0.736431758	0.464	0.121	4.50E-98	NK cells CD56-	PRF1
4.62E-102	1.044448508	0.429	0.114	8.93E-98	NK cells CD56-	CTSW
1.48E-101	1.236205292	0.27	0.045	2.87E-97	NK cells CD56-	TRGC1
6.77E-96	1.524028964	0.748	0.408	1.31E-91	NK cells CD56-	ANXA1
3.78E-89	0.519155337	0.997	0.975	7.30E-85	NK cells CD56-	HLA-B
6.45E-85	0.574569314	0.997	0.968	1.25E-80	NK cells CD56-	HLA-A
9.76E-82	0.914458995	0.376	0.109	1.89E-77	NK cells CD56-	SAMD3
1.66E-79	0.579754256	0.997	0.968	3.20E-75	NK cells CD56-	HLA-C
7.41E-79	1.092439984	0.623	0.304	1.43E-74	NK cells CD56-	SYNE2
1.27E-74	1.026362688	0.729	0.475	2.45E-70	NK cells CD56-	CD99
8.19E-73	0.439780279	0.998	0.993	1.58E-68	NK cells CD56-	TMSB4X
1.15E-71	0.974470878	0.446	0.166	2.23E-67	NK cells CD56-	SH2D1A
8.07E-69	0.919266032	0.807	0.523	1.56E-64	NK cells CD56-	S100A4
2.68E-68	0.699685081	0.957	0.877	5.18E-64	NK cells CD56-	PTPRC
2.87E-66	0.850802025	0.811	0.59	5.55E-62	NK cells CD56-	RARRES3
3.14E-64	1.124459754	0.788	0.505	6.07E-60	NK cells CD56-	IL7R
6.07E-64	1.212869701	0.626	0.373	1.17E-59	NK cells CD56-	PIK3R1
8.58E-61	0.90423378	0.43	0.17	1.66E-56	NK cells CD56-	GPR171
1.94E-58	1.083790842	0.451	0.188	3.76E-54	NK cells CD56-	CD8A
1.60E-57	0.828214637	0.92	0.788	3.10E-53	NK cells CD56-	ZFP36L2
3.16E-57	0.863356369	0.379	0.14	6.10E-53	NK cells CD56-	PYHIN1
1.91E-56	0.749416399	0.783	0.471	3.69E-52	NK cells CD56-	CD2
3.26E-56	1.010649071	0.496	0.256	6.30E-52	NK cells CD56-	CLDND1
2.45E-53	0.87006642	0.583	0.336	4.74E-49	NK cells CD56-	RUNX3
2.34E-52	1.033906759	0.904	0.71	4.53E-48	NK cells CD56-	CD69
2.96E-51	0.56580871	0.366	0.132	5.73E-47	NK cells CD56-	LAG3
6.44E-51	0.841134262	0.563	0.309	1.24E-46	NK cells CD56-	FYN
1.08E-49	1.09045918	0.639	0.429	2.08E-45	NK cells CD56-	AC020916.1
5.67E-47	0.58646595	0.902	0.569	1.10E-42	NK cells CD56-	CD3D
8.52E-47	0.747884981	0.865	0.803	1.65E-42	NK cells CD56-	SRSF7
1.41E-45	0.77368679	0.929	0.84	2.73E-41	NK cells CD56-	DUSP1
1.46E-44	1.174706656	0.284	0.103	2.82E-40	NK cells CD56-	TNFSF9
1.73E-43	0.822715806	0.673	0.483	3.35E-39	NK cells CD56-	CLEC2B
8.94E-41	0.801697614	0.51	0.304	1.73E-36	NK cells CD56-	MBP
1.49E-40	0.818964601	0.414	0.211	2.88E-36	NK cells CD56-	STOM
1.17E-38	0.494773606	0.953	0.911	2.27E-34	NK cells CD56-	MYL12A
3.25E-38	0.532942521	0.961	0.917	6.28E-34	NK cells CD56-	JUND
1.88E-37	0.45899466	0.504	0.265	3.63E-33	NK cells CD56-	CCL4
8.41E-37	0.546965816	0.827	0.546	1.63E-32	NK cells CD56-	CD3E
1.53E-36	0.595879805	0.783	0.509	2.95E-32	NK cells CD56-	CD3G
2.97E-36	0.721706237	0.501	0.306	5.73E-32	NK cells CD56-	CKLF
4.00E-36	0.953617279	0.361	0.181	7.73E-32	NK cells CD56-	CMC1
8.87E-36	0.420030356	0.989	0.969	1.71E-31	NK cells CD56-	H3F3B
2.40E-35	0.600552599	0.772	0.54	4.63E-31	NK cells CD56-	GIMAP7
1.18E-34	0.587126737	0.95	0.848	2.28E-30	NK cells CD56-	CXCR4
1.50E-34	0.531465442	0.833	0.569	2.89E-30	NK cells CD56-	TRAC
6.68E-34	0.741728722	0.451	0.261	1.29E-29	NK cells CD56-	APOBEC3G
1.06E-33	0.443892317	0.97	0.921	2.05E-29	NK cells CD56-	CALM1
1.74E-33	0.639697581	0.881	0.789	3.35E-29	NK cells CD56-	TSC22D3
3.29E-33	0.876375239	0.464	0.286	6.36E-29	NK cells CD56-	AHNAK
3.60E-33	0.663283618	0.361	0.176	6.95E-29	NK cells CD56-	TC2N
1.41E-32	0.692840666	0.441	0.244	2.72E-28	NK cells CD56-	TRAT1
3.66E-32	0.567583735	0.758	0.559	7.08E-28	NK cells CD56-	GIMAP4
6.13E-32	0.657118071	0.655	0.508	1.19E-27	NK cells CD56-	PDCD4
2.22E-31	0.843423823	0.745	0.612	4.30E-27	NK cells CD56-	TNFAIP3
1.46E-30	0.749229301	0.578	0.425	2.83E-26	NK cells CD56-	MYADM
4.64E-30	0.935139477	0.788	0.686	8.96E-26	NK cells CD56-	JUN
3.95E-29	0.675691579	0.514	0.352	7.64E-25	NK cells CD56-	EMB
5.07E-29	0.535041676	0.846	0.684	9.80E-25	NK cells CD56-	KLF6
6.54E-29	0.665333064	0.708	0.574	1.27E-24	NK cells CD56-	ZFP36
8.50E-29	0.634417769	0.817	0.703	1.64E-24	NK cells CD56-	FOSB
1.05E-28	0.52349839	0.605	0.396	2.04E-24	NK cells CD56-	LCK
2.26E-28	0.378545549	0.926	0.85	4.38E-24	NK cells CD56-	SH3BGRL3
2.49E-28	0.545698479	0.753	0.563	4.81E-24	NK cells CD56-	ARL4C
2.51E-28	0.665204104	0.973	0.973	4.86E-24	NK cells CD56-	HSP90AA1
2.90E-28	0.695724884	0.456	0.282	5.60E-24	NK cells CD56-	RASGRP1
6.17E-28	0.485732455	0.912	0.876	1.19E-23	NK cells CD56-	UBB
1.23E-27	0.523422887	0.726	0.65	2.38E-23	NK cells CD56-	GUK1
1.88E-27	0.556953498	0.549	0.322	3.63E-23	NK cells CD56-	TRBC1
1.89E-27	0.648340742	0.281	0.134	3.66E-23	NK cells CD56-	MYO1F
2.67E-26	0.433239199	0.284	0.127	5.15E-22	NK cells CD56-	IL2RB
3.80E-26	0.525830463	0.722	0.564	7.35E-22	NK cells CD56-	STK17A
4.40E-26	0.72666801	0.437	0.278	8.50E-22	NK cells CD56-	GPR65
5.05E-26	0.596081581	0.286	0.139	9.76E-22	NK cells CD56-	PTPN4
1.18E-25	0.628426362	0.839	0.796	2.27E-21	NK cells CD56-	DNAJA1
1.81E-25	0.661687328	0.374	0.196	3.50E-21	NK cells CD56-	CD8B
4.76E-25	0.515922304	0.766	0.62	9.20E-21	NK cells CD56-	EVL
1.42E-24	0.531438063	0.899	0.874	2.74E-20	NK cells CD56-	HSPA8
4.34E-24	0.697376149	0.692	0.573	8.38E-20	NK cells CD56-	IER2
5.75E-24	0.37923081	0.939	0.925	1.11E-19	NK cells CD56-	DDX5
6.18E-24	0.68378091	0.454	0.305	1.19E-19	NK cells CD56-	ODF2L
1.32E-23	0.682675076	0.329	0.181	2.54E-19	NK cells CD56-	GPRIN3
3.18E-23	0.6787758	0.878	0.828	6.15E-19	NK cells CD56-	FOS
2.26E-22	0.50865666	0.769	0.701	4.37E-18	NK cells CD56-	RNF213
3.02E-22	0.57455377	0.348	0.204	5.84E-18	NK cells CD56-	PARP8
3.18E-22	0.317694037	0.982	0.96	6.16E-18	NK cells CD56-	HLA-E
3.84E-22	0.607302612	0.424	0.29	7.43E-18	NK cells CD56-	PIP4K2A
6.77E-22	0.351370178	0.995	0.926	1.31E-17	NK cells CD56-	BTG1
8.23E-22	0.711630591	0.825	0.735	1.59E-17	NK cells CD56-	DNAJB1
1.27E-21	0.444086722	0.708	0.6	2.45E-17	NK cells CD56-	CD44
1.30E-21	0.503246571	0.807	0.747	2.50E-17	NK cells CD56-	IFITM2
2.04E-21	0.611663977	0.342	0.206	3.93E-17	NK cells CD56-	SLC9A3R1
5.18E-21	0.471640962	0.74	0.689	1.00E-16	NK cells CD56-	7-Sep
1.02E-20	0.552694473	0.342	0.204	1.97E-16	NK cells CD56-	ARAP2
1.75E-20	0.691164892	0.358	0.222	3.38E-16	NK cells CD56-	RORA
1.88E-20	0.604238803	0.437	0.301	3.63E-16	NK cells CD56-	PAXX
2.47E-20	0.397764844	0.926	0.853	4.78E-16	NK cells CD56-	TXNIP
6.67E-20	0.461342188	0.78	0.735	1.29E-15	NK cells CD56-	HLA-F
8.16E-20	0.554289747	0.323	0.19	1.58E-15	NK cells CD56-	RAB27A
1.22E-19	0.592612786	0.279	0.155	2.36E-15	NK cells CD56-	GCHFR
2.20E-19	0.482123309	0.73	0.683	4.26E-15	NK cells CD56-	DDX24
2.34E-19	0.572142542	0.474	0.328	4.52E-15	NK cells CD56-	IKZF3
3.34E-19	0.504408882	0.493	0.334	6.45E-15	NK cells CD56-	ID2
4.10E-19	0.325248176	0.278	0.137	7.93E-15	NK cells CD56-	TIGIT
3.33E-18	0.316026178	0.998	0.979	6.43E-14	NK cells CD56-	MALAT1
3.49E-18	0.497992229	0.318	0.186	6.74E-14	NK cells CD56-	SYTL3
5.30E-18	0.58363557	0.44	0.323	1.03E-13	NK cells CD56-	ABHD17A
5.75E-18	0.462319104	0.273	0.151	1.11E-13	NK cells CD56-	ZAP70
6.64E-18	0.564633294	0.343	0.215	1.28E-13	NK cells CD56-	PRKCH
7.65E-18	0.473536007	0.573	0.456	1.48E-13	NK cells CD56-	ACAP1
7.96E-18	0.516331791	0.35	0.219	1.54E-13	NK cells CD56-	PTPN22
9.17E-18	0.479702724	0.337	0.205	1.77E-13	NK cells CD56-	CD96
1.19E-17	0.412252719	0.825	0.779	2.30E-13	NK cells CD56-	MYL12B
1.25E-17	0.417064403	0.713	0.613	2.42E-13	NK cells CD56-	LCP1
1.88E-17	0.461428542	0.732	0.683	3.64E-13	NK cells CD56-	RSRP1
2.07E-17	0.518696463	0.571	0.484	4.00E-13	NK cells CD56-	TERF2IP
2.21E-17	0.70639306	0.506	0.394	4.28E-13	NK cells CD56-	TUBA4A
2.80E-17	0.508243315	0.263	0.148	5.41E-13	NK cells CD56-	STAT4
2.87E-17	0.523533813	0.3	0.177	5.56E-13	NK cells CD56-	CBLB
4.11E-16	0.448181025	0.637	0.575	7.95E-12	NK cells CD56-	CDC42SE2
4.22E-16	0.35621047	0.852	0.762	8.15E-12	NK cells CD56-	CORO1A
1.59E-15	0.438978437	0.263	0.154	3.07E-11	NK cells CD56-	LINC00623
2.02E-15	0.538092159	0.395	0.282	3.90E-11	NK cells CD56-	PTPN7
2.99E-15	0.482347563	0.254	0.147	5.77E-11	NK cells CD56-	PSTPIP1
3.70E-15	0.389411397	0.872	0.762	7.14E-11	NK cells CD56-	CD52
4.12E-15	0.390648246	0.783	0.782	7.97E-11	NK cells CD56-	EIF4A2
4.40E-15	0.468039364	0.274	0.164	8.50E-11	NK cells CD56-	CDC42EP3
4.83E-15	0.514860556	0.385	0.272	9.33E-11	NK cells CD56-	FLNA
7.15E-15	0.435445139	0.457	0.329	1.38E-10	NK cells CD56-	CD247
8.00E-15	0.281401601	0.889	0.877	1.55E-10	NK cells CD56-	HMGB1
8.10E-15	0.472281716	0.258	0.152	1.57E-10	NK cells CD56-	ERN1
1.03E-14	0.545637703	0.299	0.191	1.98E-10	NK cells CD56-	SYNE1
1.18E-14	0.52585491	0.557	0.472	2.28E-10	NK cells CD56-	IDS
2.55E-14	0.370773213	0.607	0.518	4.93E-10	NK cells CD56-	CD81
3.18E-14	0.253901789	0.909	0.865	6.14E-10	NK cells CD56-	ITM2B
3.97E-14	0.830466368	0.596	0.502	7.67E-10	NK cells CD56-	HSPA1A
4.47E-14	0.500671171	0.502	0.411	8.64E-10	NK cells CD56-	UTRN
5.84E-14	0.460327163	0.621	0.569	1.13E-09	NK cells CD56-	KMT2E
8.00E-14	0.515290419	0.363	0.25	1.55E-09	NK cells CD56-	CD84
9.12E-14	0.422526653	0.7	0.675	1.76E-09	NK cells CD56-	SRSF2
1.02E-13	0.478272047	0.392	0.287	1.97E-09	NK cells CD56-	OPTN
1.41E-13	0.554243997	0.506	0.398	2.72E-09	NK cells CD56-	RGS2
1.44E-13	0.494194049	0.546	0.483	2.78E-09	NK cells CD56-	UBE2S
1.61E-13	0.456755973	0.69	0.636	3.10E-09	NK cells CD56-	MCL1
2.04E-13	0.261781307	0.92	0.903	3.94E-09	NK cells CD56-	PFN1
2.05E-13	0.33977706	0.782	0.714	3.96E-09	NK cells CD56-	RAC2
2.15E-13	0.3463099	0.77	0.749	4.16E-09	NK cells CD56-	N4BP2L2
2.21E-13	0.409691499	0.705	0.647	4.26E-09	NK cells CD56-	EMP3
2.63E-13	0.460787962	0.681	0.624	5.07E-09	NK cells CD56-	PPP1R15A
2.93E-13	0.495917083	0.425	0.324	5.66E-09	NK cells CD56-	RNF19A
3.21E-13	0.362171492	0.795	0.74	6.20E-09	NK cells CD56-	PSMB9
3.27E-13	0.258682397	0.992	0.969	6.33E-09	NK cells CD56-	MT-ND1
4.17E-13	0.732772285	0.573	0.493	8.06E-09	NK cells CD56-	HSPA1B
4.63E-13	0.392787632	0.578	0.467	8.94E-09	NK cells CD56-	ETS1
5.57E-13	0.440967236	0.567	0.495	1.08E-08	NK cells CD56-	WIPF1
6.04E-13	0.286914562	0.976	0.957	1.17E-08	NK cells CD56-	MT-ND2
9.33E-13	0.409107151	0.376	0.269	1.80E-08	NK cells CD56-	SUN2
1.10E-12	0.498744464	0.339	0.241	2.13E-08	NK cells CD56-	ITGAL
1.11E-12	0.471724339	0.305	0.205	2.15E-08	NK cells CD56-	BTN3A1
1.22E-12	0.545143026	0.424	0.317	2.36E-08	NK cells CD56-	ALOX5AP
1.56E-12	0.354136941	0.7	0.665	3.02E-08	NK cells CD56-	APRT
1.76E-12	0.437565321	0.52	0.448	3.40E-08	NK cells CD56-	MYH9
2.96E-12	0.359259435	0.6	0.501	5.73E-08	NK cells CD56-	SLFN5
2.99E-12	0.370025891	0.774	0.787	5.77E-08	NK cells CD56-	PSME1
4.38E-12	0.568738033	0.788	0.757	8.46E-08	NK cells CD56-	BTG2
4.48E-12	0.492399041	0.347	0.254	8.67E-08	NK cells CD56-	CCSER2
5.09E-12	0.518775633	0.669	0.606	9.83E-08	NK cells CD56-	NFKBIA
5.34E-12	0.363524594	0.599	0.467	1.03E-07	NK cells CD56-	CD7
9.15E-12	0.430786648	0.411	0.316	1.77E-07	NK cells CD56-	AKNA
9.17E-12	0.364173662	0.66	0.619	1.77E-07	NK cells CD56-	JAK1
9.86E-12	0.429828211	0.591	0.554	1.91E-07	NK cells CD56-	CIB1
1.03E-11	0.463358885	0.299	0.203	1.99E-07	NK cells CD56-	GNG2
1.15E-11	0.367728103	0.347	0.239	2.23E-07	NK cells CD56-	SKAP1
1.24E-11	0.307132711	0.65	0.59	2.39E-07	NK cells CD56-	LDHA
1.67E-11	0.367315791	0.493	0.372	3.22E-07	NK cells CD56-	ITM2A
1.69E-11	0.536084895	0.4	0.32	3.26E-07	NK cells CD56-	ARPC5L
1.82E-11	0.35283759	0.637	0.527	3.51E-07	NK cells CD56-	CLEC2D
1.87E-11	0.401153917	0.647	0.592	3.62E-07	NK cells CD56-	KIAA1551
2.31E-11	0.519439471	0.392	0.306	4.47E-07	NK cells CD56-	ADGRE5
2.74E-11	0.499606161	0.44	0.353	5.30E-07	NK cells CD56-	INTS6
2.93E-11	0.44383195	0.377	0.289	5.66E-07	NK cells CD56-	BIN2
3.02E-11	0.326310183	0.759	0.741	5.84E-07	NK cells CD56-	STK4
3.62E-11	0.441888918	0.323	0.228	6.99E-07	NK cells CD56-	SPN
4.02E-11	0.343038496	0.915	0.93	7.77E-07	NK cells CD56-	HSP90AB1
9.01E-11	0.410432972	0.509	0.426	1.74E-06	NK cells CD56-	AC245297.3
1.10E-10	0.436902914	0.319	0.228	2.13E-06	NK cells CD56-	RAB29
1.41E-10	0.47324234	0.652	0.585	2.72E-06	NK cells CD56-	NR4A2
1.49E-10	0.444536937	0.424	0.349	2.88E-06	NK cells CD56-	SYNRG
2.94E-10	0.388269376	0.559	0.514	5.69E-06	NK cells CD56-	IL2RG
3.32E-10	0.426495999	0.323	0.231	6.42E-06	NK cells CD56-	TENT5C
3.80E-10	0.36939333	0.634	0.617	7.34E-06	NK cells CD56-	HNRNPH1
6.53E-10	0.399261092	0.324	0.229	1.26E-05	NK cells CD56-	CYTOR
1.48E-09	0.297046481	0.838	0.703	2.87E-05	NK cells CD56-	KLF2
1.70E-09	0.354903508	0.644	0.623	3.28E-05	NK cells CD56-	TAPBP
1.86E-09	0.45182972	0.424	0.345	3.59E-05	NK cells CD56-	DENND2D
1.94E-09	0.354767559	0.571	0.515	3.74E-05	NK cells CD56-	CAST
2.24E-09	0.347654828	0.449	0.355	4.34E-05	NK cells CD56-	GIMAP1
2.56E-09	0.421541978	0.305	0.226	4.96E-05	NK cells CD56-	SIGIRR
2.62E-09	0.309510427	0.809	0.775	5.06E-05	NK cells CD56-	ISG20
4.24E-09	0.568706766	0.337	0.26	8.19E-05	NK cells CD56-	OASL
4.88E-09	0.380123556	0.299	0.213	9.43E-05	NK cells CD56-	TTC39C
6.13E-09	0.431896781	0.276	0.2	0.000118545	NK cells CD56-	HERPUD2
7.51E-09	0.302384607	0.65	0.623	0.000145113	NK cells CD56-	PPIB
1.16E-08	0.360120122	0.262	0.181	0.00022421	NK cells CD56-	RASAL3
1.47E-08	0.308583714	0.632	0.568	0.000284709	NK cells CD56-	COTL1
1.51E-08	0.437623838	0.327	0.251	0.000292241	NK cells CD56-	DOK2
1.57E-08	0.40042182	0.453	0.401	0.000303038	NK cells CD56-	DDX6
1.72E-08	0.389640571	0.409	0.335	0.00033214	NK cells CD56-	SLA
2.94E-08	0.397198989	0.551	0.522	0.000569011	NK cells CD56-	DDX3X
3.26E-08	0.490208243	0.368	0.299	0.000629451	NK cells CD56-	C1orf56
4.05E-08	0.399493624	0.27	0.195	0.000783373	NK cells CD56-	GPR174
4.32E-08	0.311109862	0.61	0.569	0.000835566	NK cells CD56-	MSN
6.46E-08	0.405801837	0.323	0.258	0.001248779	NK cells CD56-	DHRS7
7.68E-08	0.304225382	0.448	0.379	0.001484492	NK cells CD56-	ITGB2
9.52E-08	0.371078307	0.421	0.36	0.0018394	NK cells CD56-	TBC1D10C
1.08E-07	0.405599299	0.536	0.494	0.002094198	NK cells CD56-	TAGAP
1.27E-07	0.306512345	0.48	0.42	0.002451018	NK cells CD56-	SLC38A1
1.53E-07	0.383492591	0.474	0.409	0.00296137	NK cells CD56-	SOCS1
1.69E-07	0.450581223	0.313	0.24	0.003270835	NK cells CD56-	TSPYL2
1.76E-07	0.385261304	0.308	0.242	0.003396072	NK cells CD56-	CASP8
1.80E-07	0.302689773	0.433	0.369	0.003486714	NK cells CD56-	HMGB2
2.22E-07	0.428343385	0.4	0.346	0.00428956	NK cells CD56-	CNOT6L
2.25E-07	0.341282549	0.573	0.541	0.004354654	NK cells CD56-	GCC2
2.27E-07	0.352685976	0.356	0.284	0.004382571	NK cells CD56-	LPIN2
2.54E-07	0.339356333	0.429	0.362	0.004902336	NK cells CD56-	IER5
3.38E-07	0.261745491	0.43	0.338	0.006531669	NK cells CD56-	SPOCK2
3.53E-07	0.306016791	0.584	0.573	0.006820687	NK cells CD56-	VAMP2
3.88E-07	0.343896078	0.268	0.196	0.007510047	NK cells CD56-	PHACTR2
3.91E-07	0.274775088	0.719	0.729	0.00756529	NK cells CD56-	UBL5
4.17E-07	0.324233933	0.56	0.549	0.008069593	NK cells CD56-	GSTK1
4.66E-07	0.361619352	0.4	0.341	0.009015931	NK cells CD56-	PCSK7
7.32E-07	0.357428327	0.31	0.238	0.014155711	NK cells CD56-	LYST
8.03E-07	0.369990873	0.52	0.51	0.015521318	NK cells CD56-	GTF3A
8.36E-07	0.294012709	0.504	0.441	0.016152623	NK cells CD56-	AAK1
8.65E-07	0.389924798	0.433	0.395	0.016723761	NK cells CD56-	CLK1
8.88E-07	0.418995795	0.281	0.223	0.017162482	NK cells CD56-	NLRC5
1.24E-06	0.346011753	0.461	0.416	0.023973423	NK cells CD56-	CNN2
1.34E-06	0.318559834	0.552	0.532	0.025865228	NK cells CD56-	AKAP13
1.52E-06	0.346963512	0.308	0.246	0.029368576	NK cells CD56-	PRKACB
1.75E-06	0.367281979	0.274	0.215	0.033777997	NK cells CD56-	CHST12
1.84E-06	0.306007969	0.281	0.216	0.035475247	NK cells CD56-	CDKN2D
1.97E-06	0.334308491	0.366	0.312	0.038097927	NK cells CD56-	IL10RA
2.48E-06	0.30870704	0.265	0.201	0.047893204	NK cells CD56-	S1PR4
2.76E-06	0.312703938	0.518	0.486	0.053365821	NK cells CD56-	IQGAP1
3.31E-06	0.353623166	0.535	0.483	0.063908928	NK cells CD56-	TUBA1A
3.43E-06	0.374558551	0.371	0.322	0.066285146	NK cells CD56-	MACF1
3.88E-06	0.343894922	0.408	0.361	0.074971548	NK cells CD56-	SERTAD1
4.08E-06	0.2550796	0.445	0.387	0.078871478	NK cells CD56-	OCIAD2
4.09E-06	0.332837572	0.387	0.342	0.079012106	NK cells CD56-	SHISA5
4.60E-06	0.321141529	0.408	0.366	0.088867582	NK cells CD56-	PCM1
6.32E-06	0.28813995	0.504	0.48	0.122168692	NK cells CD56-	EZR
6.83E-06	0.366315522	0.422	0.389	0.131966543	NK cells CD56-	TUBB4B
6.85E-06	0.310646394	0.266	0.204	0.132429393	NK cells CD56-	TNRC6C
7.68E-06	0.292637178	0.319	0.259	0.14847061	NK cells CD56-	MGAT4A
7.81E-06	0.328424414	0.681	0.665	0.151034305	NK cells CD56-	IRF1
7.94E-06	0.270213403	0.523	0.488	0.153541147	NK cells CD56-	ARID4B
8.09E-06	0.33691219	0.294	0.238	0.156425648	NK cells CD56-	DGKZ
8.70E-06	0.346274719	0.48	0.455	0.168118918	NK cells CD56-	PRPF38B
9.16E-06	0.411274574	0.294	0.238	0.177140122	NK cells CD56-	IQGAP2
9.47E-06	0.258989109	0.652	0.651	0.183026799	NK cells CD56-	PPDPF
1.17E-05	0.267145009	0.65	0.686	0.226615205	NK cells CD56-	UQCR11
1.18E-05	0.377533628	0.305	0.252	0.228487247	NK cells CD56-	ITGA4
1.25E-05	0.37857809	0.491	0.452	0.242045784	NK cells CD56-	DDIT4
1.35E-05	0.305159281	0.552	0.559	0.261223816	NK cells CD56-	CCNL1
1.58E-05	0.411286514	0.485	0.49	0.304886637	NK cells CD56-	BRD2
1.60E-05	0.263791924	0.596	0.572	0.309789442	NK cells CD56-	FAM107B
1.82E-05	0.395268415	0.305	0.256	0.351430953	NK cells CD56-	APOBEC3C
2.41E-05	0.257089613	0.568	0.534	0.465317196	NK cells CD56-	ATM
2.41E-05	0.324297922	0.356	0.306	0.465539311	NK cells CD56-	EPB41
2.63E-05	0.332550841	0.531	0.491	0.507895	NK cells CD56-	CREM
2.73E-05	0.363261763	0.345	0.308	0.527031272	NK cells CD56-	DIAPH1
2.90E-05	0.394705608	0.286	0.24	0.559707538	NK cells CD56-	B4GALT1
3.19E-05	0.372338514	0.422	0.407	0.617494047	NK cells CD56-	REX1BD
3.33E-05	0.362821809	0.414	0.392	0.644662766	NK cells CD56-	CHMP4A
3.43E-05	0.258575141	0.596	0.586	0.663101916	NK cells CD56-	SCAF11
3.43E-05	0.253534462	0.642	0.644	0.663334658	NK cells CD56-	NUCKS1
3.56E-05	0.330164609	0.39	0.369	0.688393529	NK cells CD56-	POLR2K
3.59E-05	0.316001556	0.281	0.228	0.694778119	NK cells CD56-	RHOF
3.68E-05	0.301825098	0.334	0.288	0.710575881	NK cells CD56-	TLE4
3.74E-05	0.289055988	0.594	0.621	0.72280861	NK cells CD56-	TRMT112
4.36E-05	0.282738576	0.66	0.706	0.842776634	NK cells CD56-	SRSF5
5.20E-05	0.320210297	0.258	0.211	1	NK cells CD56-	SELPLG
5.28E-05	0.311066772	0.485	0.487	1	NK cells CD56-	WDR83OS
5.46E-05	0.308462472	0.374	0.34	1	NK cells CD56-	TGFB1
5.60E-05	0.312991807	0.507	0.506	1	NK cells CD56-	DAD1
6.01E-05	0.338062657	0.536	0.551	1	NK cells CD56-	SF3B1
6.09E-05	0.296958338	0.356	0.314	1	NK cells CD56-	ARHGAP15
6.72E-05	0.258066165	0.335	0.289	1	NK cells CD56-	KIF2A
6.95E-05	0.350818621	0.268	0.219	1	NK cells CD56-	C16orf54
8.68E-05	0.373676305	0.26	0.217	1	NK cells CD56-	CCDC88C
9.36E-05	0.327089336	0.35	0.312	1	NK cells CD56-	C19orf66
0.000103302	0.317905347	0.446	0.43	1	NK cells CD56-	CDC42SE1
0.000107883	0.287687381	0.433	0.414	1	NK cells CD56-	DDX46
0.000111206	0.34238121	0.319	0.279	1	NK cells CD56-	PLP2
0.000121566	0.282137291	0.408	0.375	1	NK cells CD56-	ICAM3
0.000133369	0.287652207	0.308	0.26	1	NK cells CD56-	GIMAP2
0.000157103	0.272547368	0.441	0.421	1	NK cells CD56-	C9orf78
0.000172702	0.332854708	0.427	0.425	1	NK cells CD56-	GABARAPL2
0.000194175	0.322261309	0.308	0.268	1	NK cells CD56-	BTN3A2
0.000196523	0.258847968	0.618	0.637	1	NK cells CD56-	SP100
0.000214028	0.276295629	0.449	0.439	1	NK cells CD56-	ORMDL1
0.000222716	0.301440585	0.597	0.635	1	NK cells CD56-	SRRM2
0.000238795	0.268336954	0.47	0.472	1	NK cells CD56-	NDUFA3
0.000268541	0.318091734	0.483	0.486	1	NK cells CD56-	SELENOW
0.000292055	0.305647205	0.404	0.376	1	NK cells CD56-	EML4
0.000409365	0.317828366	0.345	0.313	1	NK cells CD56-	CITED2
0.000429722	0.286238679	0.393	0.37	1	NK cells CD56-	WNK1
0.000462557	0.318971083	0.26	0.217	1	NK cells CD56-	HELB
0.000485498	0.322035536	0.457	0.439	1	NK cells CD56-	H1FX
0.00048975	0.256852402	0.491	0.488	1	NK cells CD56-	BZW1
0.000555311	0.337208848	0.279	0.248	1	NK cells CD56-	HSPB11
0.00059742	0.258190315	0.453	0.408	1	NK cells CD56-	GADD45B
0.000617766	0.370226187	0.273	0.239	1	NK cells CD56-	ZBTB38
0.000923575	0.344932023	0.348	0.339	1	NK cells CD56-	MRPL33
0.000958067	0.29305874	0.343	0.326	1	NK cells CD56-	STUB1
0.000961565	0.357912313	0.324	0.303	1	NK cells CD56-	N4BP1
0.001034113	0.284527554	0.396	0.385	1	NK cells CD56-	TLN1
0.001050903	0.328523762	0.345	0.316	1	NK cells CD56-	IRF9
0.00129911	0.265745375	0.417	0.406	1	NK cells CD56-	NKTR
0.001341285	0.288771534	0.425	0.426	1	NK cells CD56-	EIF4A1
0.001484179	0.337910853	0.469	0.459	1	NK cells CD56-	HSPH1
0.001493017	0.287439743	0.382	0.372	1	NK cells CD56-	NUFIP2
0.001600175	0.321435972	0.308	0.286	1	NK cells CD56-	STK10
0.001700109	0.272846239	0.597	0.62	1	NK cells CD56-	XAF1
0.001779752	0.258062713	0.265	0.232	1	NK cells CD56-	ORAI1
0.002603567	0.280028413	0.255	0.225	1	NK cells CD56-	CCDC66
0.002644153	0.293569258	0.371	0.352	1	NK cells CD56-	MT-ND6
0.003062015	0.269077898	0.26	0.234	1	NK cells CD56-	METTL26
0.003541792	0.303265474	0.321	0.291	1	NK cells CD56-	ARID5B
0.00371685	0.301433586	0.3	0.283	1	NK cells CD56-	IRF3
0.003802606	0.330644679	0.348	0.337	1	NK cells CD56-	MIDN
0.004169014	0.286320475	0.273	0.248	1	NK cells CD56-	TES
0.004463145	0.251650906	0.438	0.433	1	NK cells CD56-	KMT2A
0.004831408	0.257679751	0.364	0.35	1	NK cells CD56-	DDX3Y
0.005001953	0.254566835	0.396	0.388	1	NK cells CD56-	MIER1
0.005537002	0.279414549	0.369	0.37	1	NK cells CD56-	TMCO1
0.005725165	0.272340146	0.289	0.266	1	NK cells CD56-	RPS6KA3
0.006098099	0.270996518	0.35	0.336	1	NK cells CD56-	SH3KBP1
0.00715074	0.261019209	0.319	0.297	1	NK cells CD56-	DDIT3
0.00757301	0.260994522	0.486	0.496	1	NK cells CD56-	ATRX
0.00777186	0.270857718	0.441	0.454	1	NK cells CD56-	EID1
0.008109592	0.313304155	0.287	0.272	1	NK cells CD56-	MECP2
0.008127556	0.253028665	0.335	0.321	1	NK cells CD56-	ARHGAP30
0.009571637	0.286877503	0.348	0.331	1	NK cells CD56-	GOLGB1
0	4.863184957	0.978	0.091	0	Monocytes	LYZ
0	4.801757272	0.697	0.102	0	Monocytes	CCL8
0	4.714272228	0.8	0.144	0	Monocytes	CCL2
0	4.665633054	0.847	0.128	0	Monocytes	CXCL10
0	4.446789545	0.93	0.11	0	Monocytes	C15orf48
0	4.233032652	0.879	0.121	0	Monocytes	CTSL
0	4.11985202	0.903	0.124	0	Monocytes	S100A9
0	4.114529063	0.874	0.026	0	Monocytes	IL1RN
0	3.739554236	0.951	0.316	0	Monocytes	CTSD
0	3.728056225	0.905	0.175	0	Monocytes	CCL3
0	3.690396351	0.659	0.025	0	Monocytes	CXCL8
0	3.599202766	0.959	0.125	0	Monocytes	GLUL
0	3.523657841	0.977	0.207	0	Monocytes	SOD2
0	3.480162216	0.712	0.048	0	Monocytes	S100A8
0	3.441640892	0.987	0.115	0	Monocytes	CST3
0	3.427083287	0.605	0.02	0	Monocytes	CXCL11
0	3.407238643	0.546	0.014	0	Monocytes	IL1B
0	3.40259148	0.987	0.182	0	Monocytes	TYROBP
0	3.388249295	0.975	0.138	0	Monocytes	FCER1G
0	3.329498089	0.96	0.196	0	Monocytes	CTSB
0	3.317473245	0.899	0.123	0	Monocytes	MARCKS
0	3.263888601	0.51	0.009	0	Monocytes	INHBA
0	3.238756988	0.955	0.083	0	Monocytes	CD68
0	3.107140626	0.757	0.023	0	Monocytes	CD14
0	3.062695496	0.986	0.299	0	Monocytes	PSAP
0	3.035683456	0.937	0.179	0	Monocytes	BCL2A1
0	3.026090125	0.861	0.107	0	Monocytes	WARS
0	3.00291206	0.996	0.313	0	Monocytes	IFITM3
0	2.96192644	0.926	0.203	0	Monocytes	NAMPT
0	2.946886841	0.843	0.143	0	Monocytes	IER3
0	2.906577348	0.584	0.051	0	Monocytes	CXCL9
0	2.893923396	0.995	0.551	0	Monocytes	S100A11
0	2.817034044	0.879	0.036	0	Monocytes	PLAUR
0	2.801024725	0.845	0.037	0	Monocytes	IL4I1
0	2.75338179	0.915	0.147	0	Monocytes	LGALS3
0	2.73026222	0.923	0.145	0	Monocytes	SNX10
0	2.693942834	0.863	0.107	0	Monocytes	TIMP1
0	2.666973708	0.926	0.158	0	Monocytes	NINJ1
0	2.64597199	0.865	0.14	0	Monocytes	SGK1
0	2.640670294	0.964	0.211	0	Monocytes	PLEK
0	2.593251382	0.995	0.452	0	Monocytes	CTSS
0	2.585326088	0.625	0.069	0	Monocytes	TNF
0	2.579667572	0.892	0.043	0	Monocytes	SERPING1
0	2.557269033	0.982	0.277	0	Monocytes	AIF1
0	2.523390801	0.676	0.015	0	Monocytes	GPNMB
0	2.514114006	0.685	0.027	0	Monocytes	IDO1
0	2.501870684	0.827	0.042	0	Monocytes	IGSF6
0	2.485643172	0.823	0.079	0	Monocytes	FGL2
0	2.484949515	0.488	0.028	0	Monocytes	CCL3L1
0	2.482549524	0.877	0.087	0	Monocytes	MNDA
0	2.478953581	0.915	0.111	0	Monocytes	TNFSF13B
0	2.473865882	0.948	0.27	0	Monocytes	CEBPB
0	2.469316118	0.856	0.063	0	Monocytes	CCR1
0	2.446592495	0.732	0.02	0	Monocytes	MAFB
0	2.424355992	0.98	0.372	0	Monocytes	BRI3
0	2.422487667	0.888	0.106	0	Monocytes	CYBB
0	2.40260987	0.876	0.018	0	Monocytes	FCGR2A
0	2.398856028	0.975	0.231	0	Monocytes	ANXA5
0	2.398735403	0.872	0.053	0	Monocytes	LILRB4
0	2.392577423	0.932	0.171	0	Monocytes	GRN
0	2.355201111	0.703	0.045	0	Monocytes	FCGR3A
0	2.311203555	0.441	0.012	0	Monocytes	CXCL2
0	2.284000207	0.71	0.108	0	Monocytes	EGR1
0	2.283722928	0.843	0.014	0	Monocytes	SERPINA1
0	2.275696962	0.762	0.019	0	Monocytes	AC020656.1
0	2.254324065	0.953	0.265	0	Monocytes	LGALS1
0	2.240782763	0.688	0.006	0	Monocytes	FCN1
0	2.178806875	0.906	0.155	0	Monocytes	LYN
0	2.156229511	0.681	0.029	0	Monocytes	MS4A7
0	2.121282509	0.614	0.067	0	Monocytes	FBP1
0	2.096498023	0.786	0.034	0	Monocytes	TMEM176B
0	2.092721097	0.732	0.037	0	Monocytes	FNIP2
0	2.063059182	0.613	0.011	0	Monocytes	CD163
0	2.045402142	0.712	0.043	0	Monocytes	MS4A6A
0	2.033429113	0.742	0.026	0	Monocytes	KCTD12
0	2.023685872	0.928	0.191	0	Monocytes	ASAH1
0	2.01691207	0.692	0.019	0	Monocytes	PLA2G7
0	2.01157614	0.784	0.064	0	Monocytes	ICAM1
0	2.009837283	0.701	0.012	0	Monocytes	MSR1
0	2.008071391	0.872	0.171	0	Monocytes	ZEB2
0	2.004964622	0.721	0.016	0	Monocytes	ANKRD22
0	2.004143159	0.811	0.023	0	Monocytes	NCF2
0	1.997577259	0.944	0.248	0	Monocytes	ANXA2
0	1.982745718	0.717	0.026	0	Monocytes	ACSL1
0	1.968657131	0.775	0.094	0	Monocytes	ATF5
0	1.964109665	0.897	0.219	0	Monocytes	PLEKHO1
0	1.940151502	0.813	0.092	0	Monocytes	LST1
0	1.903603132	0.546	0.003	0	Monocytes	CD300E
0	1.885968659	0.858	0.072	0	Monocytes	SPI1
0	1.867702541	0.618	0.006	0	Monocytes	C5AR1
0	1.865879207	0.858	0.152	0	Monocytes	CTSH
0	1.863714781	0.746	0.035	0	Monocytes	DRAM1
0	1.863636751	0.75	0.069	0	Monocytes	CREG1
0	1.833062149	0.732	0.017	0	Monocytes	CLEC7A
0	1.798226426	0.67	0.025	0	Monocytes	TNFAIP2
0	1.789398126	0.874	0.165	0	Monocytes	MGAT1
0	1.786946674	0.605	0.011	0	Monocytes	FPR3
0	1.766338596	0.699	0.011	0	Monocytes	RGL1
0	1.743894264	0.732	0.027	0	Monocytes	TMEM176A
0	1.733572954	0.701	0.058	0	Monocytes	ETS2
0	1.733456409	0.605	0.006	0	Monocytes	FPR1
0	1.729405203	0.721	0.033	0	Monocytes	DSE
0	1.719919251	0.832	0.133	0	Monocytes	APLP2
0	1.716504181	0.569	0.026	0	Monocytes	MS4A4A
0	1.715273084	0.739	0.025	0	Monocytes	CXCL16
0	1.703616102	0.602	0.042	0	Monocytes	HMOX1
0	1.68860437	0.721	0.012	0	Monocytes	FCGR1A
0	1.683735561	0.524	0.044	0	Monocytes	DUSP6
0	1.671573807	0.677	0.022	0	Monocytes	CFD
0	1.668350404	0.728	0.015	0	Monocytes	PILRA
0	1.661311046	0.766	0.119	0	Monocytes	CDKN1A
0	1.650565519	0.67	0.026	0	Monocytes	DMXL2
0	1.649899084	0.791	0.105	0	Monocytes	ATP6V1B2
0	1.635733812	0.796	0.102	0	Monocytes	SCARB2
0	1.633796358	0.495	0.006	0	Monocytes	EMP1
0	1.627733316	0.641	0.004	0	Monocytes	AQP9
0	1.619466274	0.643	0.012	0	Monocytes	LILRB2
0	1.618391651	0.384	0.01	0	Monocytes	VCAN
0	1.612899845	0.724	0.046	0	Monocytes	TIMP2
0	1.598440695	0.697	0.007	0	Monocytes	LILRB3
0	1.591899035	0.456	0.006	0	Monocytes	TNFAIP6
0	1.587569287	0.537	0.007	0	Monocytes	SLC11A1
0	1.585534433	0.488	0.001	0	Monocytes	FFAR2
0	1.573540371	0.55	0.007	0	Monocytes	MIR3945HG
0	1.557822098	0.739	0.047	0	Monocytes	CD86
0	1.553026477	0.798	0.11	0	Monocytes	PIK3AP1
0	1.549162995	0.645	0.037	0	Monocytes	P2RX7
0	1.548639669	0.492	0.018	0	Monocytes	HBEGF
0	1.548420405	0.805	0.129	0	Monocytes	GRINA
0	1.547044246	0.654	0.038	0	Monocytes	CALHM6
0	1.53550306	0.685	0.092	0	Monocytes	GCH1
0	1.530086134	0.753	0.053	0	Monocytes	GNS
0	1.523751146	0.715	0.046	0	Monocytes	RBM47
0	1.513333542	0.627	0.029	0	Monocytes	CCRL2
0	1.48833416	0.668	0.045	0	Monocytes	GK
0	1.488310502	0.335	0.007	0	Monocytes	PTGS2
0	1.487733801	0.685	0.075	0	Monocytes	RIPK2
0	1.485229601	0.782	0.111	0	Monocytes	IFNGR2
0	1.479411631	0.569	0.023	0	Monocytes	ADAP2
0	1.466738732	0.384	0.004	0	Monocytes	OLR1
0	1.465131739	0.712	0.037	0	Monocytes	TFEC
0	1.453505001	0.481	0.021	0	Monocytes	LGALS2
0	1.451303711	0.8	0.125	0	Monocytes	GLIPR2
0	1.448635434	0.708	0.075	0	Monocytes	RNF130
0	1.439153628	0.593	0.049	0	Monocytes	IL18BP
0	1.435975432	0.432	0.014	0	Monocytes	ADM
0	1.434362285	0.627	0.005	0	Monocytes	SIGLEC1
0	1.432215648	0.532	0.011	0	Monocytes	LILRA5
0	1.427547198	0.483	0.033	0	Monocytes	EGR2
0	1.42373741	0.62	0.057	0	Monocytes	LILRB1
0	1.423703389	0.537	0.006	0	Monocytes	CLEC4E
0	1.412743216	0.589	0.018	0	Monocytes	LHFPL2
0	1.405816118	0.741	0.106	0	Monocytes	BLVRB
0	1.384245133	0.578	0.035	0	Monocytes	CD274
0	1.383103584	0.636	0.017	0	Monocytes	RAB20
0	1.377354494	0.737	0.085	0	Monocytes	LACTB
0	1.373442405	0.674	0.034	0	Monocytes	SLC31A2
0	1.361582036	0.665	0.063	0	Monocytes	P2RX4
0	1.360880752	0.679	0.087	0	Monocytes	SLC16A3
0	1.3591446	0.557	0.011	0	Monocytes	CSF1R
0	1.333184985	0.618	0.02	0	Monocytes	C3AR1
0	1.324701652	0.643	0.079	0	Monocytes	CYSTM1
0	1.294700153	0.58	0.004	0	Monocytes	TLR2
0	1.282931644	0.573	0.038	0	Monocytes	B4GALT5
0	1.275600908	0.505	0.008	0	Monocytes	RIN2
0	1.274378562	0.634	0.011	0	Monocytes	SIRPA
0	1.274091537	0.638	0.032	0	Monocytes	SLC15A3
0	1.273463415	0.647	0.052	0	Monocytes	KYNU
0	1.27105706	0.65	0.071	0	Monocytes	ABCA1
0	1.267630178	0.6	0.017	0	Monocytes	NECTIN2
0	1.265833225	0.631	0.041	0	Monocytes	RAB31
0	1.265072617	0.375	0.005	0	Monocytes	MRC1
0	1.264462246	0.571	0.007	0	Monocytes	PTAFR
0	1.26295062	0.596	0.022	0	Monocytes	SECTM1
0	1.259664236	0.537	0.006	0	Monocytes	SMIM25
0	1.22987594	0.605	0.024	0	Monocytes	EMILIN2
0	1.229710109	0.62	0.048	0	Monocytes	CSF2RB
0	1.202889836	0.508	0.025	0	Monocytes	DAB2
0	1.200960872	0.582	0.018	0	Monocytes	ITGAX
0	1.195603801	0.461	0.005	0	Monocytes	TREM1
0	1.19374166	0.569	0.021	0	Monocytes	SLC7A7
0	1.19041942	0.587	0.04	0	Monocytes	MPP1
0	1.18697071	0.573	0.018	0	Monocytes	PSTPIP2
0	1.166613381	0.456	0.021	0	Monocytes	HK2
0	1.133259692	0.454	0.005	0	Monocytes	CLEC12A
0	1.130164273	0.524	0.029	0	Monocytes	SLC31A1
0	1.117023502	0.629	0.055	0	Monocytes	SMCO4
0	1.108333	0.55	0.018	0	Monocytes	HCK
0	1.105029662	0.526	0.019	0	Monocytes	NPL
0	1.092079099	0.454	0.017	0	Monocytes	CMKLR1
0	1.083298945	0.477	0.004	0	Monocytes	ADGRE2
0	1.055968006	0.501	0.01	0	Monocytes	LRRC25
0	1.037070334	0.438	0.014	0	Monocytes	NRP2
0	1.036046785	0.533	0.015	0	Monocytes	RAB32
0	1.035938372	0.485	0.02	0	Monocytes	HNMT
0	1.025449072	0.505	0.007	0	Monocytes	SLAMF8
0	1.022963979	0.53	0.031	0	Monocytes	FGR
0	0.981971524	0.362	0.008	0	Monocytes	NLRP3
0	0.979640113	0.333	0.006	0	Monocytes	RETN
0	0.974761762	0.477	0.006	0	Monocytes	SLC8A1
0	0.957584421	0.468	0.008	0	Monocytes	EPB41L3
0	0.953929932	0.47	0.029	0	Monocytes	RASSF4
0	0.95284406	0.51	0.035	0	Monocytes	LMO2
0	0.952179645	0.393	0.005	0	Monocytes	IL27
0	0.950444364	0.456	0.006	0	Monocytes	LPCAT2
0	0.949734392	0.434	0.008	0	Monocytes	IRAK3
0	0.932745529	0.373	0.011	0	Monocytes	AC015912.3
0	0.923479727	0.411	0.011	0	Monocytes	CSTA
0	0.913032544	0.369	0.001	0	Monocytes	FPR2
0	0.911695771	0.432	0.004	0	Monocytes	TLR4
0	0.899469986	0.49	0.027	0	Monocytes	SLC43A3
0	0.879646572	0.297	0.003	0	Monocytes	KCNJ2
0	0.879410606	0.454	0.005	0	Monocytes	OSCAR
0	0.831928986	0.416	0.011	0	Monocytes	MYOF
0	0.822059872	0.409	0.014	0	Monocytes	ZNF385A
0	0.81690208	0.357	0.006	0	Monocytes	CSF3R
0	0.809291522	0.395	0.004	0	Monocytes	FCGR1B
0	0.809118856	0.386	0.009	0	Monocytes	TMEM51
0	0.80831079	0.294	0.002	0	Monocytes	APOBEC3A
0	0.807092024	0.357	0.003	0	Monocytes	ANPEP
0	0.805530683	0.353	0.002	0	Monocytes	GPR84
0	0.803534976	0.368	0.009	0	Monocytes	SPRED1
0	0.803234914	0.402	0.007	0	Monocytes	LRP1
0	0.759091001	0.378	0.012	0	Monocytes	ITGAM
0	0.758631251	0.355	0.004	0	Monocytes	PLXDC2
0	0.751878553	0.369	0.004	0	Monocytes	DOCK4
0	0.740980697	0.409	0.017	0	Monocytes	SRC
0	0.727964156	0.297	0.002	0	Monocytes	APOL4
0	0.71241465	0.355	0.005	0	Monocytes	B3GNT5
0	0.681888161	0.351	0.009	0	Monocytes	SPHK1
0	0.67168263	0.317	0.002	0	Monocytes	TLR8
0	0.640641841	0.326	0.002	0	Monocytes	LILRA6
6.45E-307	0.984472554	0.47	0.032	1.25E-302	Monocytes	SLC43A2
1.21E-306	1.363558506	0.586	0.056	2.34E-302	Monocytes	MPEG1
1.71E-306	2.513094964	0.973	0.377	3.31E-302	Monocytes	CD63
1.09E-305	1.279361504	0.64	0.081	2.11E-301	Monocytes	FNDC3B
1.20E-305	0.655141091	0.301	0.004	2.32E-301	Monocytes	CD300LF
1.23E-304	1.030672629	0.584	0.058	2.38E-300	Monocytes	OGFRL1
5.86E-303	1.94423242	0.782	0.142	1.13E-298	Monocytes	CAPG
8.05E-302	0.547653684	0.281	0.002	1.56E-297	Monocytes	LILRA2
2.64E-301	0.581461211	0.295	0.004	5.10E-297	Monocytes	BST1
8.04E-301	1.960112911	0.933	0.254	1.55E-296	Monocytes	CTSZ
3.30E-300	1.069298984	0.58	0.059	6.37E-296	Monocytes	GNB4
1.53E-298	3.283987244	1	0.992	2.96E-294	Monocytes	FTL
5.17E-297	1.108761298	0.586	0.062	1.00E-292	Monocytes	STX11
9.13E-297	1.122583425	0.641	0.078	1.77E-292	Monocytes	BLVRA
1.28E-296	0.84612766	0.413	0.023	2.47E-292	Monocytes	TCN2
1.93E-295	0.970804472	0.378	0.016	3.74E-291	Monocytes	MAP3K7CL
7.48E-295	0.952607323	0.557	0.053	1.45E-290	Monocytes	PLEKHO2
7.81E-294	0.700107717	0.346	0.011	1.51E-289	Monocytes	FMNL2
8.78E-293	0.868936885	0.427	0.025	1.70E-288	Monocytes	TGFBI
5.49E-292	2.707183674	1	0.992	1.06E-287	Monocytes	FTH1
5.82E-292	1.8994957	0.953	0.3	1.12E-287	Monocytes	NPC2
1.40E-291	1.012507886	0.4	0.021	2.71E-287	Monocytes	VEGFA
7.47E-290	1.506632198	0.789	0.145	1.44E-285	Monocytes	PTPRE
4.21E-289	1.398626846	0.807	0.154	8.14E-285	Monocytes	SQOR
4.47E-289	0.756475444	0.384	0.018	8.64E-285	Monocytes	SHTN1
3.85E-288	0.603315064	0.346	0.012	7.44E-284	Monocytes	ADAM9
5.33E-287	0.98990099	0.267	0.002	1.03E-282	Monocytes	S100A12
3.43E-286	0.953199739	0.306	0.006	6.64E-282	Monocytes	CPVL
5.20E-286	1.016060432	0.575	0.062	1.01E-281	Monocytes	ANXA4
2.17E-282	1.011143059	0.425	0.026	4.19E-278	Monocytes	IFI30
3.66E-282	0.950639014	0.434	0.029	7.08E-278	Monocytes	RNF144B
1.96E-281	0.986028226	0.387	0.02	3.79E-277	Monocytes	CD36
7.80E-281	1.178332084	0.694	0.103	1.51E-276	Monocytes	UBE2D1
4.10E-279	1.439487425	0.771	0.149	7.92E-275	Monocytes	ADA2
5.90E-279	2.553705941	1	0.793	1.14E-274	Monocytes	SAT1
6.03E-278	1.161601366	0.629	0.081	1.16E-273	Monocytes	FKBP15
6.22E-278	0.995800681	0.523	0.051	1.20E-273	Monocytes	RAPGEF2
3.49E-277	0.991236439	0.279	0.004	6.74E-273	Monocytes	DEFB1
4.47E-277	1.474608643	0.723	0.124	8.64E-273	Monocytes	BACH1
1.71E-276	1.223909368	0.706	0.106	3.30E-272	Monocytes	METRNL
3.12E-276	2.685090069	0.969	0.425	6.02E-272	Monocytes	GBP1
1.72E-274	1.027206894	0.598	0.071	3.32E-270	Monocytes	PTPN12
1.29E-273	2.004407291	0.332	0.012	2.50E-269	Monocytes	CXCL3
7.19E-272	1.829807629	0.917	0.301	1.39E-267	Monocytes	LAP3
3.26E-271	0.932846084	0.431	0.031	6.30E-267	Monocytes	ATP1B1
2.50E-270	2.337761447	0.982	0.462	4.83E-266	Monocytes	TYMP
1.95E-268	1.207015065	0.512	0.05	3.76E-264	Monocytes	CCR5
9.27E-268	0.568365936	0.268	0.004	1.79E-263	Monocytes	SASH1
1.38E-267	0.634112012	0.362	0.017	2.66E-263	Monocytes	SIRPB1
2.49E-266	1.047125335	0.495	0.047	4.81E-262	Monocytes	RNF19B
2.77E-266	2.916137133	0.49	0.05	5.35E-262	Monocytes	G0S2
3.74E-265	1.738004656	0.917	0.291	7.23E-261	Monocytes	GSTO1
6.93E-265	2.001720974	0.975	0.453	1.34E-260	Monocytes	SDCBP
4.74E-264	1.185897632	0.631	0.086	9.17E-260	Monocytes	ZFYVE16
3.39E-263	1.600003783	0.921	0.262	6.55E-259	Monocytes	EFHD2
2.18E-262	1.686930483	0.777	0.161	4.22E-258	Monocytes	SLAMF7
7.60E-261	1.383967787	0.609	0.085	1.47E-256	Monocytes	LIPA
7.21E-260	0.603928236	0.286	0.007	1.39E-255	Monocytes	MITF
5.75E-258	1.400864824	0.796	0.17	1.11E-253	Monocytes	RNF13
2.07E-257	0.634759859	0.286	0.007	4.00E-253	Monocytes	SMPDL3A
8.36E-257	0.654735893	0.328	0.013	1.62E-252	Monocytes	CD80
2.24E-256	0.711475799	0.344	0.016	4.32E-252	Monocytes	RRAGD
1.30E-255	0.705952453	0.389	0.025	2.51E-251	Monocytes	ITPRIPL2
1.37E-255	0.992552745	0.485	0.049	2.66E-251	Monocytes	RAB13
2.16E-255	3.107711126	0.948	0.409	4.18E-251	Monocytes	CSTB
3.52E-255	0.463837289	0.259	0.004	6.80E-251	Monocytes	ARHGEF10L
9.19E-255	0.968385187	0.56	0.07	1.78E-250	Monocytes	CORO1C
3.78E-253	1.485788717	0.625	0.088	7.30E-249	Monocytes	CEBPD
1.12E-252	1.177349117	0.523	0.059	2.17E-248	Monocytes	PFKFB3
8.43E-252	0.543631487	0.272	0.006	1.63E-247	Monocytes	SLC1A3
2.61E-251	0.968559378	0.438	0.037	5.04E-247	Monocytes	ACP2
1.20E-250	1.571236142	0.908	0.276	2.31E-246	Monocytes	H2AFY
1.22E-248	0.562988231	0.314	0.012	2.37E-244	Monocytes	MCTP1
1.84E-248	1.821231604	0.804	0.181	3.55E-244	Monocytes	ATF3
5.21E-246	3.50415649	0.55	0.077	1.01E-241	Monocytes	CCL7
3.66E-244	0.713402351	0.254	0.004	7.07E-240	Monocytes	CLEC10A
1.06E-243	0.565689875	0.254	0.004	2.06E-239	Monocytes	ASGR1
5.29E-242	0.964542704	0.29	0.01	1.02E-237	Monocytes	C2
6.13E-241	1.215035742	0.755	0.16	1.18E-236	Monocytes	LAMP2
1.37E-240	0.577617792	0.286	0.009	2.65E-236	Monocytes	TBC1D2
8.69E-240	1.113471644	0.661	0.11	1.68E-235	Monocytes	GCA
9.52E-240	0.619541227	0.292	0.01	1.84E-235	Monocytes	DHRS9
7.92E-239	2.184361863	1	0.439	1.53E-234	Monocytes	HLA-DRA
3.15E-236	2.598391397	0.895	0.32	6.10E-232	Monocytes	TNFSF10
5.23E-236	0.926830416	0.582	0.081	1.01E-231	Monocytes	ACOT9
1.13E-234	1.863881648	0.865	0.269	2.19E-230	Monocytes	ATOX1
2.06E-233	0.602983997	0.308	0.014	3.98E-229	Monocytes	GOLM1
1.27E-232	1.104644489	0.548	0.073	2.46E-228	Monocytes	SOAT1
4.46E-232	0.694902245	0.344	0.02	8.63E-228	Monocytes	SAMD4A
7.25E-232	0.991751507	0.631	0.095	1.40E-227	Monocytes	HAVCR2
2.24E-231	1.178809363	0.8	0.181	4.33E-227	Monocytes	TPP1
3.58E-231	1.997694089	0.924	0.388	6.92E-227	Monocytes	VAMP5
6.65E-231	0.922642177	0.258	0.006	1.29E-226	Monocytes	ADAMDEC1
9.26E-230	0.514292362	0.259	0.007	1.79E-225	Monocytes	SDSL
9.83E-230	1.100871598	0.495	0.059	1.90E-225	Monocytes	ABL2
1.34E-229	0.814858222	0.44	0.04	2.60E-225	Monocytes	SCIMP
5.02E-228	0.555095863	0.29	0.011	9.70E-224	Monocytes	RHOU
4.17E-227	1.513547727	0.805	0.204	8.06E-223	Monocytes	CASP1
4.79E-227	0.668706906	0.366	0.025	9.26E-223	Monocytes	IL13RA1
5.33E-226	2.382474059	0.811	0.22	1.03E-221	Monocytes	IFIT2
1.33E-225	0.453141904	0.254	0.007	2.58E-221	Monocytes	ADAMTSL4
1.99E-224	1.109689882	0.546	0.077	3.85E-220	Monocytes	MFSD1
2.98E-224	0.720322444	0.36	0.025	5.77E-220	Monocytes	TTYH3
2.82E-223	1.205069974	0.636	0.108	5.45E-219	Monocytes	LAIR1
2.93E-223	0.627781897	0.341	0.021	5.67E-219	Monocytes	RXRA
6.33E-223	0.502832364	0.281	0.011	1.22E-218	Monocytes	LTBR
1.65E-222	2.257583324	0.814	0.234	3.19E-218	Monocytes	CCL4
2.26E-222	1.495669948	0.973	0.48	4.37E-218	Monocytes	RAC1
6.86E-220	1.253465436	0.791	0.196	1.33E-215	Monocytes	RAB1A
1.68E-219	0.781550542	0.396	0.034	3.25E-215	Monocytes	GAA
1.78E-218	1.210544701	0.674	0.135	3.44E-214	Monocytes	PDXK
4.38E-216	2.1134906	0.906	0.348	8.47E-212	Monocytes	CTSC
7.17E-216	1.428522738	0.706	0.155	1.39E-211	Monocytes	ERO1A
1.36E-214	1.110134503	0.695	0.129	2.63E-210	Monocytes	1-Mar
1.50E-214	1.011398679	0.629	0.11	2.91E-210	Monocytes	ATP6V1A
2.80E-214	0.915283022	0.544	0.08	5.42E-210	Monocytes	PGD
2.61E-213	1.09727213	0.703	0.143	5.05E-209	Monocytes	ARL8B
3.01E-212	0.717741696	0.373	0.031	5.81E-208	Monocytes	SULF2
3.98E-212	0.81337589	0.523	0.072	7.69E-208	Monocytes	CTNNA1
2.27E-211	1.105039846	0.618	0.109	4.38E-207	Monocytes	PPIF
1.15E-210	1.051581444	0.584	0.099	2.23E-206	Monocytes	HEXB
3.05E-210	2.371542331	0.532	0.088	5.90E-206	Monocytes	LGMN
1.48E-208	0.899783585	0.532	0.078	2.86E-204	Monocytes	PEA15
4.77E-208	0.635321322	0.371	0.031	9.22E-204	Monocytes	GNA15
3.08E-207	0.968417349	0.483	0.062	5.95E-203	Monocytes	EAF1
1.18E-206	3.371947688	0.443	0.056	2.28E-202	Monocytes	SPP1
1.46E-205	0.562289298	0.301	0.017	2.83E-201	Monocytes	PDCD1LG2
7.30E-205	0.613678006	0.268	0.011	1.41E-200	Monocytes	CLEC4A
8.12E-205	1.121757244	0.778	0.187	1.57E-200	Monocytes	QKI
8.61E-205	1.966892597	0.995	0.457	1.67E-200	Monocytes	HLA-DRB1
2.31E-204	0.751699143	0.409	0.043	4.46E-200	Monocytes	TNS3
1.77E-203	1.483785813	0.778	0.219	3.41E-199	Monocytes	LAMP1
8.69E-203	0.936648167	0.568	0.093	1.68E-198	Monocytes	ATP6V1C1
2.57E-202	0.922451693	0.542	0.085	4.97E-198	Monocytes	THEMIS2
2.74E-202	1.744467061	0.991	0.835	5.30E-198	Monocytes	SRGN
4.53E-202	0.790401088	0.44	0.05	8.76E-198	Monocytes	BCAT1
7.29E-202	1.085088519	0.697	0.146	1.41E-197	Monocytes	GNA13
5.45E-201	1.101484878	0.515	0.074	1.05E-196	Monocytes	KLF4
1.61E-200	1.399037023	0.903	0.307	3.11E-196	Monocytes	PLSCR1
1.83E-200	0.762931412	0.497	0.067	3.53E-196	Monocytes	TPMT
9.63E-200	0.692567656	0.386	0.036	1.86E-195	Monocytes	ITGA5
3.81E-198	1.186822203	0.672	0.136	7.37E-194	Monocytes	UPP1
1.43E-197	1.854213107	0.984	0.764	2.76E-193	Monocytes	VIM
1.74E-197	1.005101013	0.614	0.116	3.36E-193	Monocytes	ARHGAP18
8.42E-197	1.168539173	0.789	0.213	1.63E-192	Monocytes	ATG3
8.80E-197	0.551866079	0.292	0.017	1.70E-192	Monocytes	GAS7
2.66E-196	0.622412149	0.364	0.032	5.14E-192	Monocytes	DUSP3
8.20E-196	2.613749002	0.391	0.043	1.59E-191	Monocytes	RNASE1
3.81E-195	1.046700895	0.845	0.205	7.36E-191	Monocytes	CD83
4.29E-195	1.084407263	0.593	0.112	8.29E-191	Monocytes	GM2A
7.18E-195	0.840197078	0.546	0.088	1.39E-190	Monocytes	RHOQ
8.32E-195	0.56162707	0.281	0.015	1.61E-190	Monocytes	NCEH1
2.38E-194	0.916717802	0.605	0.11	4.60E-190	Monocytes	PICALM
2.66E-194	1.055544087	0.598	0.108	5.14E-190	Monocytes	CD40
6.00E-194	0.652527397	0.398	0.041	1.16E-189	Monocytes	MCOLN1
2.74E-193	1.163911276	0.481	0.072	5.29E-189	Monocytes	FCGR2B
3.61E-193	0.493034441	0.268	0.013	6.98E-189	Monocytes	OSBPL1A
8.20E-193	0.790952534	0.515	0.076	1.59E-188	Monocytes	TNFRSF1A
8.60E-193	0.455432765	0.267	0.013	1.66E-188	Monocytes	SIGLEC14
1.38E-192	0.81735269	0.413	0.049	2.67E-188	Monocytes	MGLL
6.42E-192	0.964824323	0.614	0.116	1.24E-187	Monocytes	STXBP2
7.28E-192	1.353114642	0.978	0.561	1.41E-187	Monocytes	ARPC5
8.24E-191	0.644195985	0.333	0.027	1.59E-186	Monocytes	PLXNB2
1.13E-190	1.730770789	0.975	0.45	2.18E-186	Monocytes	HLA-DPA1
4.17E-190	1.779822461	0.951	0.532	8.07E-186	Monocytes	S100A10
1.36E-189	1.556431078	0.914	0.424	2.64E-185	Monocytes	ATP6V1F
7.17E-189	0.668847888	0.29	0.018	1.39E-184	Monocytes	H1F0
9.94E-189	0.64073426	0.254	0.012	1.92E-184	Monocytes	NR1H3
7.26E-188	0.58537866	0.315	0.024	1.40E-183	Monocytes	GMPR
1.24E-186	1.376753698	0.683	0.159	2.40E-182	Monocytes	FCGRT
1.49E-186	0.971056841	0.638	0.133	2.87E-182	Monocytes	ATP6AP1
2.31E-186	1.572458292	0.591	0.121	4.46E-182	Monocytes	PLD3
7.33E-186	0.892655228	0.312	0.024	1.42E-181	Monocytes	ENPP2
3.88E-184	0.62474746	0.355	0.033	7.49E-180	Monocytes	TLR1
6.33E-184	0.655611655	0.384	0.039	1.22E-179	Monocytes	IL3RA
1.17E-182	1.11793294	0.706	0.166	2.26E-178	Monocytes	AP1S2
2.69E-181	1.617795201	0.402	0.048	5.21E-177	Monocytes	CCL4L2
1.45E-179	0.508011746	0.256	0.014	2.81E-175	Monocytes	PLBD1
2.07E-179	0.493643758	0.254	0.013	4.00E-175	Monocytes	ASCL2
1.38E-178	0.613395267	0.407	0.049	2.67E-174	Monocytes	SNX8
4.92E-178	0.891702702	0.614	0.124	9.50E-174	Monocytes	UNC93B1
1.38E-177	2.189784278	0.941	0.577	2.66E-173	Monocytes	NFKBIA
3.09E-177	1.989202229	0.886	0.35	5.97E-173	Monocytes	IFIT3
1.05E-176	1.710441407	0.852	0.305	2.04E-172	Monocytes	GBP5
1.23E-176	2.439685495	0.816	0.295	2.38E-172	Monocytes	RSAD2
1.67E-176	0.840337822	0.436	0.059	3.23E-172	Monocytes	GSN
3.53E-176	1.463090705	0.877	0.338	6.82E-172	Monocytes	TPM4
1.58E-175	1.475231453	0.903	0.289	3.06E-171	Monocytes	HLA-DQA1
1.52E-174	1.015528535	0.753	0.197	2.94E-170	Monocytes	RAB10
1.88E-173	0.641354537	0.431	0.056	3.63E-169	Monocytes	RALB
2.30E-172	1.27913901	0.892	0.355	4.45E-168	Monocytes	RTN4
2.99E-172	0.695739883	0.364	0.04	5.78E-168	Monocytes	ALCAM
9.27E-172	0.569093774	0.268	0.018	1.79E-167	Monocytes	FXYD6
1.02E-171	1.436188148	0.915	0.402	1.97E-167	Monocytes	TXN
1.49E-171	0.712371373	0.479	0.076	2.88E-167	Monocytes	NADK
1.62E-171	0.507536015	0.292	0.022	3.14E-167	Monocytes	SLC27A3
1.85E-171	0.943432825	0.663	0.148	3.58E-167	Monocytes	ARRB2
2.68E-171	0.508220413	0.267	0.017	5.17E-167	Monocytes	PHLDA2
1.81E-170	1.565572763	0.905	0.374	3.50E-166	Monocytes	VMP1
9.39E-170	0.616769396	0.351	0.037	1.81E-165	Monocytes	CPPED1
1.66E-169	2.036542931	0.739	0.223	3.21E-165	Monocytes	PLIN2
4.42E-169	0.804925242	0.476	0.077	8.55E-165	Monocytes	JAK2
1.69E-168	0.657208099	0.36	0.041	3.27E-164	Monocytes	SEMA4A
3.88E-168	0.723081383	0.479	0.075	7.51E-164	Monocytes	SLC25A24
4.84E-168	1.258269804	0.883	0.361	9.36E-164	Monocytes	ATP6V0B
2.09E-167	0.565214828	0.348	0.036	4.03E-163	Monocytes	RP2
5.52E-167	0.534551166	0.292	0.023	1.07E-162	Monocytes	CSF2RA
1.59E-166	1.673782304	0.295	0.025	3.08E-162	Monocytes	NUPR1
2.03E-166	0.855611031	0.447	0.068	3.93E-162	Monocytes	P4HA1
1.02E-165	1.144804609	0.796	0.243	1.97E-161	Monocytes	LGALS9
2.45E-165	1.66046635	0.971	0.758	4.74E-161	Monocytes	S100A6
1.39E-164	1.057176293	0.751	0.202	2.69E-160	Monocytes	LIMS1
1.38E-163	0.651263741	0.285	0.022	2.67E-159	Monocytes	AK4
4.28E-163	1.595123245	0.998	0.715	8.26E-159	Monocytes	CD74
2.23E-162	1.251546189	0.723	0.199	4.31E-158	Monocytes	BNIP3L
3.62E-162	0.680045706	0.429	0.062	7.00E-158	Monocytes	SH3BP2
3.87E-162	1.224771318	0.948	0.499	7.48E-158	Monocytes	POMP
2.12E-160	1.08337741	0.634	0.151	4.10E-156	Monocytes	NBN
2.72E-160	1.241327277	0.548	0.116	5.25E-156	Monocytes	MXD1
1.97E-159	0.88981538	0.69	0.171	3.80E-155	Monocytes	FLOT1
1.64E-158	1.005132721	0.665	0.166	3.17E-154	Monocytes	LEPROT
3.46E-158	0.97845283	0.396	0.054	6.70E-154	Monocytes	HES4
2.51E-157	0.986161027	0.643	0.153	4.85E-153	Monocytes	CTSA
6.04E-157	1.116966	0.425	0.061	1.17E-152	Monocytes	HSPA6
1.59E-156	0.774096764	0.488	0.087	3.07E-152	Monocytes	SCPEP1
2.01E-156	0.788681274	0.587	0.125	3.88E-152	Monocytes	PTTG1IP
2.78E-156	0.592646952	0.467	0.076	5.37E-152	Monocytes	VAMP3
1.15E-155	0.679992185	0.378	0.049	2.23E-151	Monocytes	SLC11A2
1.34E-155	1.048557391	0.829	0.289	2.60E-151	Monocytes	RAB7A
1.82E-155	0.867099079	0.582	0.123	3.51E-151	Monocytes	IFNGR1
4.73E-155	1.01483668	0.775	0.24	9.15E-151	Monocytes	CAPZA2
6.64E-155	0.543536135	0.286	0.025	1.28E-150	Monocytes	CPM
2.51E-154	1.047138683	0.596	0.129	4.85E-150	Monocytes	TENT5A
3.64E-154	0.680886672	0.407	0.059	7.04E-150	Monocytes	FAM49A
8.30E-154	0.925614298	0.674	0.173	1.60E-149	Monocytes	NCOA4
1.88E-153	0.546571776	0.335	0.038	3.63E-149	Monocytes	GBA
2.42E-153	0.506683648	0.323	0.034	4.68E-149	Monocytes	QSOX1
3.24E-153	1.178355741	0.919	0.422	6.27E-149	Monocytes	MOB1A
4.23E-153	1.369289305	0.923	0.451	8.18E-149	Monocytes	WSB1
1.49E-152	0.656881476	0.391	0.054	2.88E-148	Monocytes	TMEM106A
3.99E-152	2.203797906	0.991	0.825	7.72E-148	Monocytes	ISG15
3.94E-151	0.667844043	0.285	0.026	7.61E-147	Monocytes	HPSE
1.61E-150	1.014357905	0.805	0.268	3.11E-146	Monocytes	HSBP1
2.02E-150	0.550515767	0.254	0.019	3.91E-146	Monocytes	NRP1
3.07E-150	0.62653748	0.429	0.066	5.94E-146	Monocytes	TMBIM1
6.12E-150	1.178387627	0.946	0.506	1.18E-145	Monocytes	GNG5
8.49E-150	0.790301874	0.584	0.13	1.64E-145	Monocytes	TCIRG1
1.18E-149	0.471772803	0.274	0.024	2.29E-145	Monocytes	FGD4
1.71E-149	2.309220177	0.933	0.556	3.30E-145	Monocytes	MT2A
1.99E-149	0.509799522	0.344	0.041	3.85E-145	Monocytes	NAGA
3.06E-149	1.246905694	0.978	0.711	5.91E-145	Monocytes	LAPTM5
9.03E-149	0.724104811	0.532	0.106	1.75E-144	Monocytes	SYK
9.28E-149	0.752972662	0.524	0.103	1.79E-144	Monocytes	CCDC88A
2.83E-148	1.312701069	0.98	0.499	5.48E-144	Monocytes	HLA-DPB1
3.13E-148	0.975071085	0.64	0.167	6.05E-144	Monocytes	LY96
2.08E-146	0.489896626	0.281	0.027	4.02E-142	Monocytes	C19orf38
5.95E-146	0.868584081	0.62	0.152	1.15E-141	Monocytes	NAGK
8.22E-146	0.946863216	0.548	0.118	1.59E-141	Monocytes	BHLHE40
2.11E-145	0.438939553	0.259	0.021	4.07E-141	Monocytes	LACC1
3.64E-145	0.494481005	0.279	0.026	7.04E-141	Monocytes	AKT1S1
4.64E-145	0.518330861	0.332	0.04	8.97E-141	Monocytes	CD151
5.28E-143	0.501214121	0.326	0.038	1.02E-138	Monocytes	TOM1
2.22E-142	1.109011709	0.906	0.402	4.29E-138	Monocytes	PKM
2.34E-142	1.011637029	0.804	0.273	4.52E-138	Monocytes	RNH1
3.60E-142	0.898336453	0.928	0.306	6.95E-138	Monocytes	HLA-DQB1
3.90E-142	0.758419789	0.497	0.098	7.54E-138	Monocytes	RRAGC
5.63E-142	1.381538091	0.856	0.365	1.09E-137	Monocytes	GADD45B
2.40E-141	0.543557739	0.277	0.027	4.65E-137	Monocytes	SDC4
5.70E-141	0.999265482	0.847	0.285	1.10E-136	Monocytes	HLA-DMA
6.82E-141	1.053053405	0.993	0.853	1.32E-136	Monocytes	GAPDH
9.46E-141	0.570168888	0.371	0.052	1.83E-136	Monocytes	DENND5A
2.84E-140	0.53033664	0.342	0.045	5.49E-136	Monocytes	GLMP
6.59E-140	1.062036052	0.607	0.153	1.27E-135	Monocytes	BASP1
2.03E-139	0.600744748	0.337	0.044	3.92E-135	Monocytes	ALDH2
2.29E-139	0.553551392	0.314	0.035	4.43E-135	Monocytes	PTGER2
1.33E-138	1.114629034	0.971	0.613	2.58E-134	Monocytes	CLIC1
1.68E-138	1.185133959	0.804	0.288	3.24E-134	Monocytes	LCP2
2.10E-138	0.691501732	0.492	0.096	4.07E-134	Monocytes	ARL8A
2.31E-137	0.56334931	0.384	0.06	4.46E-133	Monocytes	BCKDK
6.47E-137	1.555859018	0.973	0.739	1.25E-132	Monocytes	NEAT1
1.02E-136	1.112233396	0.987	0.844	1.97E-132	Monocytes	SH3BGRL3
1.03E-136	0.609811164	0.395	0.063	2.00E-132	Monocytes	ATP6V0A1
1.46E-136	0.938165065	0.492	0.104	2.83E-132	Monocytes	ATP13A3
2.57E-136	0.653064595	0.459	0.085	4.98E-132	Monocytes	TPD52L2
3.20E-136	0.64666984	0.404	0.065	6.18E-132	Monocytes	TLNRD1
4.43E-136	0.678498144	0.404	0.067	8.56E-132	Monocytes	NFIL3
5.96E-135	0.867230894	0.685	0.185	1.15E-130	Monocytes	STOM
6.09E-135	0.471380433	0.283	0.029	1.18E-130	Monocytes	SLC30A1
8.27E-135	0.876411578	0.694	0.201	1.60E-130	Monocytes	ATP6V0D1
1.09E-134	0.447147606	0.263	0.025	2.11E-130	Monocytes	AP5B1
1.29E-134	0.89045379	0.587	0.146	2.50E-130	Monocytes	MYO1G
8.95E-134	0.656652338	0.265	0.026	1.73E-129	Monocytes	IL18
8.98E-134	2.274782758	0.472	0.102	1.74E-129	Monocytes	APOC1
9.53E-134	0.838325372	0.58	0.146	1.84E-129	Monocytes	TMEM30A
4.00E-133	1.40557861	0.84	0.351	7.74E-129	Monocytes	GBP4
1.51E-132	0.494246009	0.324	0.041	2.92E-128	Monocytes	AOAH
1.69E-132	1.055325123	0.838	0.327	3.27E-128	Monocytes	CMTM6
4.26E-132	0.596441759	0.425	0.075	8.24E-128	Monocytes	PITPNA
8.74E-132	0.775387791	0.562	0.131	1.69E-127	Monocytes	PPT1
1.22E-131	0.976651262	0.733	0.243	2.36E-127	Monocytes	RHEB
2.93E-131	1.152744563	0.55	0.138	5.67E-127	Monocytes	ATP2B1-AS1
8.71E-131	0.55944536	0.315	0.04	1.68E-126	Monocytes	OSGIN2
2.12E-130	1.318215304	0.946	0.592	4.11E-126	Monocytes	PRDX1
3.99E-130	0.531818284	0.323	0.043	7.72E-126	Monocytes	DOK3
1.48E-129	0.681861141	0.339	0.05	2.85E-125	Monocytes	CKAP4
2.97E-129	0.466809525	0.314	0.04	5.73E-125	Monocytes	GPD2
5.93E-129	0.943183424	0.75	0.233	1.15E-124	Monocytes	TNFRSF1B
5.98E-129	0.878544691	0.764	0.258	1.16E-124	Monocytes	RAB5C
8.28E-129	0.956396942	0.676	0.204	1.60E-124	Monocytes	CNDP2
1.85E-128	0.683102298	0.492	0.104	3.57E-124	Monocytes	ACSL4
3.06E-128	0.781431622	0.36	0.057	5.92E-124	Monocytes	KLF10
5.48E-128	0.620834763	0.427	0.077	1.06E-123	Monocytes	GNPDA1
6.43E-128	0.934942514	0.521	0.121	1.24E-123	Monocytes	ARL5B
7.51E-128	0.612543452	0.384	0.064	1.45E-123	Monocytes	SRGAP2
1.98E-127	0.805551335	0.578	0.144	3.83E-123	Monocytes	WDFY1
3.18E-127	0.505164359	0.315	0.041	6.15E-123	Monocytes	LIMK2
4.63E-127	0.678535742	0.568	0.135	8.96E-123	Monocytes	SKAP2
1.02E-126	0.589735675	0.346	0.05	1.98E-122	Monocytes	AHR
1.25E-126	1.028058777	0.712	0.233	2.41E-122	Monocytes	IFIH1
1.81E-126	0.980923359	0.939	0.533	3.51E-122	Monocytes	TPI1
3.38E-126	1.138114364	0.919	0.473	6.54E-122	Monocytes	EPSTI1
3.64E-126	0.470883932	0.288	0.033	7.04E-122	Monocytes	ALOX5
4.63E-126	0.735612312	0.465	0.096	8.95E-122	Monocytes	DDAH2
2.25E-125	0.625577027	0.362	0.057	4.35E-121	Monocytes	ALAS1
3.35E-125	1.059118452	0.714	0.227	6.47E-121	Monocytes	C1orf162
3.91E-125	1.042086581	0.867	0.384	7.56E-121	Monocytes	PSMA4
3.95E-125	0.512065138	0.362	0.056	7.64E-121	Monocytes	TMEM127
5.27E-125	1.366755081	0.968	0.673	1.02E-120	Monocytes	KLF6
7.66E-125	0.831148213	0.636	0.179	1.48E-120	Monocytes	MTHFD2
1.75E-124	0.546091117	0.342	0.051	3.39E-120	Monocytes	MBOAT7
4.47E-124	0.384671898	0.254	0.025	8.64E-120	Monocytes	RENBP
5.97E-124	1.157645099	0.937	0.546	1.15E-119	Monocytes	GPX4
6.11E-124	0.560611499	0.339	0.051	1.18E-119	Monocytes	ABHD12
6.23E-124	0.527849051	0.314	0.042	1.20E-119	Monocytes	GPR137B
7.23E-124	0.570567465	0.422	0.079	1.40E-119	Monocytes	MFSD12
1.19E-122	1.031825226	0.841	0.353	2.30E-118	Monocytes	CLTA
2.21E-122	0.794723897	0.55	0.136	4.28E-118	Monocytes	RUNX1
6.75E-122	0.948761534	0.67	0.209	1.30E-117	Monocytes	PIM3
1.20E-121	0.850096458	0.741	0.248	2.32E-117	Monocytes	NAPA
2.13E-121	0.938296074	0.753	0.255	4.11E-117	Monocytes	VASP
1.25E-120	0.545837298	0.481	0.098	2.41E-116	Monocytes	LY86
2.45E-120	0.548461819	0.366	0.061	4.73E-116	Monocytes	NT5C2
5.16E-120	0.665202302	0.503	0.119	9.98E-116	Monocytes	NCF4
6.29E-120	1.317411826	0.897	0.474	1.21E-115	Monocytes	LITAF
7.76E-120	0.518703928	0.29	0.037	1.50E-115	Monocytes	SLC2A6
9.03E-119	0.596952336	0.425	0.082	1.75E-114	Monocytes	SGK3
2.37E-118	0.958029764	0.96	0.58	4.59E-114	Monocytes	RHOA
3.35E-118	1.072090148	0.537	0.142	6.48E-114	Monocytes	RHOB
4.66E-118	0.89844265	0.751	0.266	9.00E-114	Monocytes	VDAC1
1.05E-117	0.4655293	0.272	0.032	2.03E-113	Monocytes	ENG
2.05E-117	0.938066965	0.739	0.254	3.96E-113	Monocytes	ATP1B3
2.25E-117	0.722026734	0.609	0.168	4.35E-113	Monocytes	ADPGK
2.52E-117	0.666597631	0.483	0.106	4.88E-113	Monocytes	C9orf72
4.17E-117	0.839766306	0.762	0.258	8.07E-113	Monocytes	NMI
1.15E-116	1.018545725	0.402	0.079	2.22E-112	Monocytes	NDRG1
1.35E-116	0.443080762	0.29	0.038	2.60E-112	Monocytes	IL15
1.61E-116	0.477132472	0.33	0.05	3.11E-112	Monocytes	SH2B3
2.41E-116	0.613166992	0.348	0.06	4.66E-112	Monocytes	CLIC4
7.45E-116	0.693696746	0.627	0.179	1.44E-111	Monocytes	TUBA1C
1.39E-115	0.421400026	0.268	0.032	2.69E-111	Monocytes	ACER3
3.19E-115	0.576806143	0.49	0.11	6.17E-111	Monocytes	DPH3
4.12E-115	0.589775205	0.481	0.105	7.96E-111	Monocytes	SERPINB6
5.75E-115	0.995539302	0.805	0.341	1.11E-110	Monocytes	AP2S1
9.96E-115	0.570648005	0.346	0.057	1.93E-110	Monocytes	SLFN11
1.99E-114	0.729983783	0.559	0.148	3.84E-110	Monocytes	BID
4.15E-114	0.74537339	0.521	0.128	8.03E-110	Monocytes	CSGALNACT2
2.15E-113	0.864515599	0.757	0.28	4.16E-109	Monocytes	LAPTM4A
1.13E-112	0.586449614	0.355	0.061	2.18E-108	Monocytes	NPC1
1.14E-112	0.792163934	0.541	0.14	2.20E-108	Monocytes	FAM129A
1.55E-112	0.630573864	0.503	0.12	3.00E-108	Monocytes	STX12
1.66E-112	0.539737074	0.369	0.065	3.20E-108	Monocytes	MAPK6
2.42E-112	0.426648448	0.286	0.039	4.67E-108	Monocytes	TUBB6
3.00E-112	0.536248604	0.326	0.052	5.80E-108	Monocytes	PRKCD
3.71E-112	0.804634802	0.995	0.899	7.16E-108	Monocytes	OAZ1
5.58E-112	0.738597094	0.555	0.146	1.08E-107	Monocytes	MYD88
1.16E-111	0.678971086	0.405	0.084	2.25E-107	Monocytes	ELL2
1.48E-111	1.001210752	0.748	0.273	2.87E-107	Monocytes	RBMS1
3.51E-111	0.825599397	0.631	0.2	6.79E-107	Monocytes	AKR1A1
5.24E-111	0.690809108	0.467	0.107	1.01E-106	Monocytes	EHBP1L1
5.76E-111	0.864956938	0.755	0.278	1.11E-106	Monocytes	SH3GLB1
9.50E-111	0.619552345	0.508	0.122	1.84E-106	Monocytes	VPS26A
1.16E-110	0.785961875	0.53	0.137	2.25E-106	Monocytes	TRIM25
2.41E-110	0.645209894	0.532	0.134	4.66E-106	Monocytes	EHD4
3.72E-110	1.21801166	0.768	0.305	7.19E-106	Monocytes	NCF1
9.28E-110	0.777572706	0.665	0.207	1.79E-105	Monocytes	UBE2J1
2.22E-109	0.610473252	0.456	0.1	4.29E-105	Monocytes	SUSD6
2.86E-109	0.863665046	0.741	0.255	5.53E-105	Monocytes	YBX3
4.82E-109	0.735401931	0.623	0.184	9.31E-105	Monocytes	UBE2Z
5.32E-109	0.565049959	0.416	0.087	1.03E-104	Monocytes	CGAS
7.23E-109	0.743414669	0.279	0.039	1.40E-104	Monocytes	SLC39A8
8.02E-109	0.706211805	0.533	0.137	1.55E-104	Monocytes	GPCPD1
4.72E-108	0.739582218	0.595	0.165	9.12E-104	Monocytes	CMPK2
8.32E-108	0.516232693	0.369	0.068	1.61E-103	Monocytes	PDLIM5
1.73E-107	0.505754487	0.305	0.046	3.34E-103	Monocytes	GSAP
[truncated: 7,516 more rows]
