# Supplementary material for: Single-Cell RNA Sequencing of Metastatic Testicular Seminoma Reveals the Cellular and Molecular Characteristics of Metastatic Cell Lineage
Source: Front Oncol. 2022 Apr 12;12:871489. doi: 10.3389/fonc.2022.871489 (PMC9039315; doi:10.3389/fonc.2022.871489)
Supplement: Supplementary file 4 [file Table_3.xls]

Table S3 Differential expression genes (DEGs) of each cluster in LN2 sample.
p_val	avg_log2FC	pct.1	pct.2	p_val_adj	cluster	gene
2.26E-299	1.389956091	0.783	0.214	4.12E-295	CD4+ Naive	LEF1
1.92E-255	0.672519074	0.999	0.994	3.50E-251	CD4+ Naive	RPS13
3.05E-247	0.539051781	0.999	0.996	5.55E-243	CD4+ Naive	RPL30
6.06E-246	0.577341469	0.999	0.998	1.10E-241	CD4+ Naive	RPS12
3.72E-242	0.555596627	0.999	0.998	6.77E-238	CD4+ Naive	RPL32
3.96E-242	1.137405291	0.575	0.113	7.22E-238	CD4+ Naive	TRABD2A
3.99E-233	0.529316278	1	0.998	7.26E-229	CD4+ Naive	RPL13
4.59E-217	0.545846839	1	0.994	8.36E-213	CD4+ Naive	RPS25
1.88E-207	1.095046588	0.875	0.392	3.43E-203	CD4+ Naive	TCF7
5.67E-207	0.989944574	0.956	0.667	1.03E-202	CD4+ Naive	LDHB
2.30E-204	0.572672841	0.999	0.997	4.18E-200	CD4+ Naive	RPL21
1.85E-202	1.36999726	0.557	0.128	3.37E-198	CD4+ Naive	CD8B
6.52E-200	0.528634914	0.998	0.995	1.19E-195	CD4+ Naive	RPL14
1.79E-199	1.0871658	0.854	0.441	3.26E-195	CD4+ Naive	RGS10
2.04E-195	0.573780776	0.999	0.995	3.71E-191	CD4+ Naive	RPS3A
1.31E-193	1.28982507	0.449	0.074	2.39E-189	CD4+ Naive	LINC02446
3.56E-189	0.970081254	0.494	0.104	6.49E-185	CD4+ Naive	ACTN1
1.70E-181	1.058106436	0.638	0.203	3.10E-177	CD4+ Naive	PDE3B
4.12E-180	0.474818304	0.998	0.995	7.49E-176	CD4+ Naive	RPS26
1.44E-179	0.471602009	1	0.996	2.63E-175	CD4+ Naive	RPL34
3.43E-177	0.499084933	0.999	0.994	6.24E-173	CD4+ Naive	RPL35A
4.23E-177	0.519299206	0.998	0.995	7.70E-173	CD4+ Naive	RPL9
4.56E-176	0.970236295	0.881	0.5	8.29E-172	CD4+ Naive	LEPROTL1
2.26E-173	0.997585511	0.836	0.407	4.12E-169	CD4+ Naive	AAK1
2.94E-173	1.058582211	0.778	0.334	5.35E-169	CD4+ Naive	BCL11B
3.25E-172	0.82157701	0.973	0.832	5.92E-168	CD4+ Naive	SARAF
4.14E-172	1.006945695	0.591	0.175	7.53E-168	CD4+ Naive	CAMK4
9.82E-172	0.478330867	0.998	0.997	1.79E-167	CD4+ Naive	RPS27A
4.76E-170	0.844674889	0.907	0.401	8.66E-166	CD4+ Naive	IL7R
1.54E-166	0.425220353	0.999	0.997	2.81E-162	CD4+ Naive	RPS28
8.13E-166	0.473672075	1	0.997	1.48E-161	CD4+ Naive	RPLP2
5.01E-163	0.922431213	0.92	0.459	9.13E-159	CD4+ Naive	CD3G
6.18E-163	0.984347029	0.693	0.278	1.13E-158	CD4+ Naive	NUCB2
9.21E-161	0.648234581	0.995	0.976	1.68E-156	CD4+ Naive	RPL23
4.88E-159	0.919450479	0.553	0.168	8.89E-155	CD4+ Naive	OXNAD1
2.98E-158	0.51646472	0.999	0.996	5.42E-154	CD4+ Naive	RPS6
3.26E-157	1.095473294	0.773	0.407	5.94E-153	CD4+ Naive	PRMT2
3.06E-153	0.430806803	1	0.997	5.57E-149	CD4+ Naive	RPS14
5.99E-152	0.911371168	0.506	0.138	1.09E-147	CD4+ Naive	LDLRAP1
8.18E-151	0.916868382	0.873	0.496	1.49E-146	CD4+ Naive	CCR7
5.07E-149	1.024741342	0.72	0.345	9.22E-145	CD4+ Naive	NOSIP
1.57E-146	0.561915076	0.993	0.978	2.85E-142	CD4+ Naive	RPL7
2.84E-146	0.529026997	0.998	0.989	5.16E-142	CD4+ Naive	RPL5
3.04E-146	0.521838192	0.998	0.986	5.53E-142	CD4+ Naive	RPL22
3.70E-143	1.001991677	0.807	0.396	6.73E-139	CD4+ Naive	RGCC
1.49E-142	0.803732621	0.972	0.566	2.72E-138	CD4+ Naive	FYB1
8.26E-137	0.904518616	0.663	0.281	1.50E-132	CD4+ Naive	ABLIM1
1.39E-136	0.97153014	0.704	0.322	2.53E-132	CD4+ Naive	PTGER4
2.54E-136	0.388702778	1	0.998	4.62E-132	CD4+ Naive	RPL11
8.78E-136	0.396785215	0.999	0.997	1.60E-131	CD4+ Naive	RPL37
8.98E-136	0.799864522	0.949	0.508	1.63E-131	CD4+ Naive	CD3E
3.54E-135	0.404525492	0.999	0.998	6.44E-131	CD4+ Naive	TPT1
1.02E-134	0.398578303	1	0.998	1.86E-130	CD4+ Naive	EEF1A1
2.71E-133	0.632292535	0.991	0.926	4.94E-129	CD4+ Naive	PABPC1
4.40E-132	0.386644222	0.999	0.996	8.01E-128	CD4+ Naive	RPS15A
8.18E-132	0.394620722	0.999	0.997	1.49E-127	CD4+ Naive	RPL19
1.22E-131	0.820137665	0.489	0.131	2.22E-127	CD4+ Naive	CD8A
2.93E-129	0.454312947	0.999	0.991	5.34E-125	CD4+ Naive	RPL38
5.07E-129	0.491508247	0.997	0.991	9.24E-125	CD4+ Naive	RPS20
2.65E-128	0.479452487	0.998	0.989	4.83E-124	CD4+ Naive	RPSA
3.92E-127	0.821935346	0.883	0.629	7.15E-123	CD4+ Naive	ATM
2.77E-126	0.405479387	1	0.997	5.05E-122	CD4+ Naive	RPS3
1.50E-124	0.507299206	1	0.992	2.74E-120	CD4+ Naive	MALAT1
1.89E-124	0.557639403	0.99	0.965	3.45E-120	CD4+ Naive	RPL31
3.57E-124	0.443220404	0.998	0.992	6.51E-120	CD4+ Naive	RPS21
5.45E-123	0.362028265	0.999	0.998	9.92E-119	CD4+ Naive	RPS15
9.13E-123	0.686269813	0.972	0.504	1.66E-118	CD4+ Naive	CD3D
1.54E-122	0.795457666	0.857	0.444	2.81E-118	CD4+ Naive	GIMAP7
9.34E-122	0.778285928	0.472	0.143	1.70E-117	CD4+ Naive	TXK
1.77E-119	0.432935623	0.998	0.995	3.22E-115	CD4+ Naive	RPL3
2.49E-118	0.388752803	0.998	0.997	4.54E-114	CD4+ Naive	RPS16
5.31E-117	0.83011131	0.657	0.307	9.67E-113	CD4+ Naive	PIK3IP1
1.43E-116	0.496369681	0.506	0.173	2.61E-112	CD4+ Naive	AIF1
6.99E-116	0.340245496	1	0.996	1.27E-111	CD4+ Naive	RPS29
4.15E-111	0.633015238	0.96	0.866	7.56E-107	CD4+ Naive	RPS4Y1
8.53E-111	0.77552709	0.706	0.361	1.55E-106	CD4+ Naive	SATB1
1.79E-109	0.832471454	0.727	0.424	3.25E-105	CD4+ Naive	NDFIP1
1.59E-107	0.780880714	0.655	0.316	2.90E-103	CD4+ Naive	RCAN3
2.28E-106	0.324836875	1	0.999	4.15E-102	CD4+ Naive	RPS27
1.18E-105	0.868050361	0.587	0.265	2.15E-101	CD4+ Naive	TOB1
1.92E-102	0.656639129	0.324	0.075	3.49E-98	CD4+ Naive	NELL2
2.60E-102	0.762904915	0.523	0.21	4.73E-98	CD4+ Naive	MGAT4A
2.64E-101	0.531548115	0.8	0.396	4.80E-97	CD4+ Naive	CD7
1.85E-100	0.630608123	0.302	0.065	3.37E-96	CD4+ Naive	LYPD3
4.20E-99	0.390703421	0.998	0.995	7.65E-95	CD4+ Naive	RPL24
1.33E-98	0.294330014	1	0.999	2.41E-94	CD4+ Naive	RPL28
2.45E-97	0.35883511	0.999	0.997	4.47E-93	CD4+ Naive	RPL36
3.24E-97	0.69879901	0.631	0.289	5.91E-93	CD4+ Naive	GIMAP1
4.80E-95	0.349960793	1	0.999	8.74E-91	CD4+ Naive	RPS18
6.48E-93	0.642114946	0.407	0.134	1.18E-88	CD4+ Naive	PRKCA
9.84E-93	0.750845764	0.611	0.309	1.79E-88	CD4+ Naive	RBL2
2.56E-92	0.668264542	0.339	0.095	4.66E-88	CD4+ Naive	ITGA6
6.01E-92	0.403253571	0.998	0.991	1.09E-87	CD4+ Naive	RPL10A
3.02E-91	0.30916741	1	0.998	5.51E-87	CD4+ Naive	RPL10
2.50E-88	0.602010602	0.417	0.141	4.55E-84	CD4+ Naive	MAL
6.08E-87	0.337314911	0.998	0.995	1.11E-82	CD4+ Naive	RPL37A
1.47E-86	0.624114591	0.388	0.128	2.68E-82	CD4+ Naive	THEMIS
4.05E-86	0.625947299	0.403	0.139	7.38E-82	CD4+ Naive	SERINC5
3.69E-84	0.382673349	0.997	0.986	6.72E-80	CD4+ Naive	NACA
4.60E-84	0.620001801	0.37	0.119	8.37E-80	CD4+ Naive	LINC01550
2.86E-83	0.322812981	0.999	0.996	5.22E-79	CD4+ Naive	RPL18
1.08E-81	0.344660719	1	0.997	1.97E-77	CD4+ Naive	RPS8
1.48E-76	0.617558835	0.939	0.766	2.69E-72	CD4+ Naive	KLF2
2.05E-76	0.577014653	0.957	0.812	3.73E-72	CD4+ Naive	ZFP36L2
9.46E-76	0.656148115	0.845	0.575	1.72E-71	CD4+ Naive	ARL4C
2.21E-75	0.36977958	0.997	0.986	4.03E-71	CD4+ Naive	RPS5
2.60E-75	0.685499791	0.555	0.285	4.74E-71	CD4+ Naive	IL6ST
9.02E-75	0.634514163	0.814	0.574	1.64E-70	CD4+ Naive	CD55
1.67E-73	0.559572159	0.287	0.081	3.04E-69	CD4+ Naive	AC013264.1
2.91E-73	0.579641839	0.332	0.11	5.29E-69	CD4+ Naive	RETREG1
2.08E-72	0.556261951	0.858	0.601	3.79E-68	CD4+ Naive	TRBC2
1.76E-71	0.626103594	0.82	0.621	3.21E-67	CD4+ Naive	IKZF1
2.55E-71	0.334295564	0.998	0.994	4.65E-67	CD4+ Naive	RPS4X
2.94E-71	0.617478362	0.319	0.106	5.36E-67	CD4+ Naive	SCML1
3.31E-71	0.552063937	0.28	0.079	6.03E-67	CD4+ Naive	CHRM3-AS2
1.87E-68	0.301388702	0.999	0.995	3.41E-64	CD4+ Naive	RPL29
4.16E-68	0.561223892	0.903	0.786	7.57E-64	CD4+ Naive	SF1
2.34E-67	0.30192411	0.997	0.995	4.26E-63	CD4+ Naive	RPL27A
3.10E-67	0.283341638	0.999	0.996	5.65E-63	CD4+ Naive	RPS23
4.06E-66	0.591008483	0.423	0.176	7.39E-62	CD4+ Naive	LINC00861
4.63E-66	0.512215334	0.934	0.828	8.43E-62	CD4+ Naive	EIF3E
5.22E-66	0.316958974	0.998	0.995	9.51E-62	CD4+ Naive	RPL12
3.20E-65	0.5895172	0.859	0.634	5.82E-61	CD4+ Naive	FOXP1
9.32E-64	0.570678192	0.771	0.531	1.70E-59	CD4+ Naive	C6orf48
3.75E-63	0.34844813	0.995	0.986	6.83E-59	CD4+ Naive	RPL27
5.52E-63	0.328127298	0.917	0.556	1.01E-58	CD4+ Naive	TRAC
6.81E-62	0.448136364	0.804	0.469	1.24E-57	CD4+ Naive	GIMAP4
1.32E-61	0.286184149	0.998	0.997	2.40E-57	CD4+ Naive	RPS9
4.84E-60	0.261536187	1	0.998	8.81E-56	CD4+ Naive	RPL39
7.53E-60	0.400984536	0.985	0.945	1.37E-55	CD4+ Naive	EEF1B2
3.86E-58	0.267411645	1	0.998	7.02E-54	CD4+ Naive	RPL13A
7.10E-58	0.291394771	1	0.994	1.29E-53	CD4+ Naive	UBA52
1.03E-57	0.583125646	0.478	0.246	1.87E-53	CD4+ Naive	FAM102A
2.70E-57	0.442158942	0.593	0.311	4.92E-53	CD4+ Naive	LAT
8.00E-56	0.302358098	0.998	0.991	1.46E-51	CD4+ Naive	RACK1
5.76E-55	0.509488367	0.441	0.207	1.05E-50	CD4+ Naive	TC2N
1.06E-54	0.588826605	0.559	0.321	1.93E-50	CD4+ Naive	SC5D
1.16E-54	0.449994218	0.924	0.81	2.10E-50	CD4+ Naive	UQCRB
3.02E-54	0.55996125	0.469	0.24	5.51E-50	CD4+ Naive	KLF3
5.82E-53	0.483095361	0.878	0.675	1.06E-48	CD4+ Naive	CLEC2D
6.36E-53	0.525296733	0.341	0.142	1.16E-48	CD4+ Naive	FLT3LG
7.44E-52	0.259144514	0.999	0.995	1.36E-47	CD4+ Naive	RPS24
5.13E-50	0.540843079	0.492	0.27	9.33E-46	CD4+ Naive	MAML2
1.16E-49	0.478283804	0.371	0.168	2.11E-45	CD4+ Naive	SCML4
4.20E-49	0.42174362	0.697	0.435	7.64E-45	CD4+ Naive	LCK
4.64E-49	0.473845438	0.768	0.528	8.45E-45	CD4+ Naive	SLFN5
5.98E-49	0.372807604	0.976	0.929	1.09E-44	CD4+ Naive	RPL4
6.31E-49	0.51206147	0.472	0.252	1.15E-44	CD4+ Naive	SORL1
3.54E-48	0.598359722	0.557	0.317	6.44E-44	CD4+ Naive	TRBC1
1.48E-47	0.468318173	0.447	0.227	2.69E-43	CD4+ Naive	CD6
2.03E-47	0.346382453	0.964	0.921	3.70E-43	CD4+ Naive	NPM1
1.80E-46	0.32534607	0.726	0.453	3.28E-42	CD4+ Naive	CD27
2.08E-46	0.549901611	0.46	0.251	3.79E-42	CD4+ Naive	TNRC6C
2.19E-46	0.45750353	0.845	0.696	3.99E-42	CD4+ Naive	CYTIP
2.69E-46	0.444302753	0.595	0.356	4.89E-42	CD4+ Naive	DENND2D
3.11E-46	0.353429505	0.617	0.354	5.67E-42	CD4+ Naive	SPOCK2
7.05E-46	0.397977191	0.942	0.863	1.28E-41	CD4+ Naive	NOP53
5.70E-45	0.445434086	0.489	0.253	1.04E-40	CD4+ Naive	TRAT1
4.07E-44	0.457687851	0.343	0.159	7.42E-40	CD4+ Naive	GRAP2
2.85E-43	0.328661391	0.981	0.934	5.18E-39	CD4+ Naive	CALM1
2.78E-42	0.48354758	0.432	0.232	5.06E-38	CD4+ Naive	SNRK
5.19E-42	0.487656942	0.371	0.186	9.45E-38	CD4+ Naive	BCL9L
7.48E-42	0.381755412	0.876	0.733	1.36E-37	CD4+ Naive	AES
1.46E-40	0.409459378	0.483	0.267	2.66E-36	CD4+ Naive	GPR155
8.64E-39	0.389689562	0.32	0.148	1.57E-34	CD4+ Naive	PITPNC1
1.09E-38	0.260094312	0.998	0.993	1.99E-34	CD4+ Naive	RPL6
3.35E-38	0.361248054	0.4	0.204	6.11E-34	CD4+ Naive	CD96
1.02E-37	0.418432004	0.878	0.725	1.85E-33	CD4+ Naive	SLC2A3
1.13E-37	0.420617035	0.39	0.199	2.05E-33	CD4+ Naive	IPCEF1
1.31E-37	0.330545939	0.994	0.979	2.39E-33	CD4+ Naive	MT-ND2
1.54E-37	0.441755146	0.399	0.214	2.81E-33	CD4+ Naive	CHD3
2.03E-37	0.250983792	0.523	0.289	3.69E-33	CD4+ Naive	GZMM
2.33E-37	0.461402172	0.333	0.167	4.25E-33	CD4+ Naive	SH3YL1
2.48E-37	0.36797579	0.42	0.217	4.51E-33	CD4+ Naive	PRKCH
3.24E-37	0.445995346	0.746	0.568	5.90E-33	CD4+ Naive	C12orf57
7.48E-37	0.470281821	0.462	0.276	1.36E-32	CD4+ Naive	ATP1A1
7.66E-37	0.447018335	0.471	0.281	1.40E-32	CD4+ Naive	SPTBN1
1.81E-36	0.402157006	0.316	0.149	3.30E-32	CD4+ Naive	DIP2A
2.60E-36	0.422659187	0.599	0.395	4.73E-32	CD4+ Naive	CCND3
3.24E-36	0.435312273	0.45	0.259	5.91E-32	CD4+ Naive	GIMAP2
5.22E-36	0.363583501	0.306	0.143	9.50E-32	CD4+ Naive	RGL4
1.07E-35	0.390262658	0.316	0.151	1.96E-31	CD4+ Naive	MLLT3
1.53E-35	0.476212572	0.671	0.504	2.78E-31	CD4+ Naive	TTC3
1.72E-33	0.388803412	0.729	0.543	3.14E-29	CD4+ Naive	LBH
2.00E-33	0.382278076	0.288	0.135	3.65E-29	CD4+ Naive	RNF125
2.35E-33	0.404068685	0.753	0.585	4.27E-29	CD4+ Naive	TRAF3IP3
2.70E-33	0.403100448	0.365	0.198	4.92E-29	CD4+ Naive	ITPKB
1.14E-32	0.365397389	0.493	0.297	2.08E-28	CD4+ Naive	PAG1
2.07E-32	0.402425879	0.712	0.556	3.77E-28	CD4+ Naive	GYPC
5.75E-32	0.373584599	0.258	0.118	1.05E-27	CD4+ Naive	CENPK
1.46E-31	0.39842679	0.447	0.272	2.66E-27	CD4+ Naive	SEMA4D
2.17E-31	0.278625594	0.536	0.319	3.95E-27	CD4+ Naive	CD247
7.25E-31	0.376218283	0.741	0.599	1.32E-26	CD4+ Naive	PDCD4
7.57E-31	0.42608906	0.535	0.356	1.38E-26	CD4+ Naive	TGFBR2
1.49E-30	0.3962973	0.714	0.562	2.71E-26	CD4+ Naive	EIF4B
1.50E-30	0.367224832	0.397	0.227	2.72E-26	CD4+ Naive	FKBP5
1.69E-30	0.377894414	0.324	0.17	3.07E-26	CD4+ Naive	ANXA2R
3.34E-30	0.341301049	0.272	0.129	6.08E-26	CD4+ Naive	SGTB
4.81E-30	0.285062069	0.948	0.897	8.75E-26	CD4+ Naive	RPS10
2.35E-29	0.383338828	0.4	0.233	4.27E-25	CD4+ Naive	DGKA
3.65E-29	0.359106237	0.368	0.208	6.64E-25	CD4+ Naive	TSPAN14
1.20E-28	0.395763022	0.537	0.354	2.18E-24	CD4+ Naive	GPR18
7.86E-28	0.252192857	0.89	0.727	1.43E-23	CD4+ Naive	VIM
8.58E-28	0.333636996	0.268	0.133	1.56E-23	CD4+ Naive	THEM4
2.08E-27	0.367809177	0.768	0.644	3.79E-23	CD4+ Naive	GCC2
2.54E-27	0.357489947	0.363	0.207	4.63E-23	CD4+ Naive	DYRK2
8.59E-27	0.326647967	0.719	0.552	1.56E-22	CD4+ Naive	ETS1
9.15E-27	0.359403344	0.328	0.184	1.67E-22	CD4+ Naive	STK38
9.86E-27	0.375663616	0.471	0.325	1.79E-22	CD4+ Naive	ALKBH7
1.04E-26	0.378517431	0.304	0.169	1.89E-22	CD4+ Naive	MLXIP
1.58E-26	0.342994291	0.871	0.772	2.87E-22	CD4+ Naive	YPEL5
2.68E-26	0.312469082	0.534	0.348	4.88E-22	CD4+ Naive	RASGRP1
3.50E-26	0.265594974	0.958	0.899	6.37E-22	CD4+ Naive	ARHGDIB
3.78E-26	0.379022519	0.768	0.594	6.88E-22	CD4+ Naive	ZNF331
4.77E-26	0.334248714	0.265	0.137	8.68E-22	CD4+ Naive	INPP4A
5.10E-25	0.257463009	0.947	0.912	9.28E-21	CD4+ Naive	COX4I1
8.52E-25	0.289285931	0.875	0.711	1.55E-20	CD4+ Naive	RIPOR2
2.18E-24	0.350200087	0.549	0.391	3.97E-20	CD4+ Naive	EPB41
4.13E-24	0.266279158	0.952	0.926	7.53E-20	CD4+ Naive	TOMM7
6.56E-24	0.359208961	0.438	0.286	1.20E-19	CD4+ Naive	CITED2
1.26E-23	0.367575178	0.486	0.337	2.29E-19	CD4+ Naive	TECR
1.95E-23	0.349977183	0.629	0.487	3.54E-19	CD4+ Naive	C9orf78
2.23E-23	0.36782948	0.532	0.377	4.07E-19	CD4+ Naive	PDE7A
2.45E-23	0.360008327	0.333	0.197	4.47E-19	CD4+ Naive	TESPA1
2.47E-23	0.290239862	0.803	0.696	4.50E-19	CD4+ Naive	ANP32B
3.61E-23	0.328771355	0.325	0.192	6.57E-19	CD4+ Naive	CHMP7
1.04E-22	0.328246282	0.278	0.153	1.89E-18	CD4+ Naive	ARRDC2
1.04E-22	0.282592048	0.744	0.593	1.89E-18	CD4+ Naive	TMEM123
2.78E-22	0.309083388	0.756	0.632	5.06E-18	CD4+ Naive	STAT3
3.45E-22	0.258519665	0.328	0.187	6.28E-18	CD4+ Naive	BACH2
3.64E-22	0.266760768	0.354	0.208	6.62E-18	CD4+ Naive	ITK
3.91E-22	0.31476658	0.765	0.637	7.12E-18	CD4+ Naive	TNRC6B
4.68E-22	0.353022207	0.455	0.314	8.53E-18	CD4+ Naive	EVI2A
4.94E-22	0.250871806	0.275	0.145	9.00E-18	CD4+ Naive	CD5
9.34E-22	0.348495194	0.381	0.247	1.70E-17	CD4+ Naive	MTERF4
2.57E-21	0.314607108	0.267	0.146	4.68E-17	CD4+ Naive	RASA3
4.11E-21	0.271231814	0.307	0.176	7.48E-17	CD4+ Naive	SYTL3
4.25E-21	0.276087641	0.756	0.626	7.74E-17	CD4+ Naive	NDUFS5
4.90E-21	0.265244362	0.258	0.137	8.92E-17	CD4+ Naive	STAT4
5.26E-21	0.315841875	0.663	0.524	9.58E-17	CD4+ Naive	CDKN1B
7.93E-21	0.306032985	0.46	0.311	1.44E-16	CD4+ Naive	SUN2
3.36E-20	0.314625108	0.336	0.208	6.12E-16	CD4+ Naive	HIPK1
1.42E-19	0.279767365	0.666	0.515	2.59E-15	CD4+ Naive	AC245297.3
2.59E-19	0.330524512	0.495	0.37	4.72E-15	CD4+ Naive	KLF13
4.89E-19	0.34640628	0.442	0.317	8.91E-15	CD4+ Naive	GLG1
7.06E-19	0.322242654	0.493	0.364	1.28E-14	CD4+ Naive	MCUB
7.16E-19	0.311820026	0.67	0.545	1.30E-14	CD4+ Naive	SNHG8
7.68E-19	0.342264794	0.432	0.307	1.40E-14	CD4+ Naive	SVIP
1.02E-18	0.275132317	0.274	0.16	1.86E-14	CD4+ Naive	MFNG
1.42E-18	0.308452171	0.766	0.676	2.59E-14	CD4+ Naive	EIF3H
1.91E-18	0.254209602	0.271	0.153	3.47E-14	CD4+ Naive	TNIK
2.53E-18	0.307492182	0.748	0.644	4.60E-14	CD4+ Naive	NSA2
2.85E-18	0.372549383	0.31	0.194	5.18E-14	CD4+ Naive	GADD45A
3.34E-18	0.295035272	0.443	0.312	6.08E-14	CD4+ Naive	RASA2
5.02E-18	0.293732549	0.604	0.472	9.14E-14	CD4+ Naive	PSIP1
8.66E-18	0.278198002	0.456	0.32	1.58E-13	CD4+ Naive	CEMIP2
1.58E-17	0.287252823	0.252	0.149	2.88E-13	CD4+ Naive	NIPAL3
3.21E-17	0.275829917	0.709	0.592	5.85E-13	CD4+ Naive	UXT
1.58E-16	0.310720447	0.457	0.339	2.87E-12	CD4+ Naive	FAM177A1
3.30E-16	0.297217023	0.399	0.284	6.01E-12	CD4+ Naive	TBCC
4.26E-16	0.305818118	0.507	0.388	7.76E-12	CD4+ Naive	NSMCE3
8.34E-16	0.252503711	0.274	0.169	1.52E-11	CD4+ Naive	LINS1
3.25E-15	0.27158034	0.261	0.16	5.92E-11	CD4+ Naive	PLEKHA1
4.09E-15	0.27176822	0.32	0.213	7.44E-11	CD4+ Naive	HERC1
6.53E-15	0.292440829	0.646	0.545	1.19E-10	CD4+ Naive	ST13
9.52E-15	0.27480766	0.417	0.303	1.73E-10	CD4+ Naive	EPB41L4A-AS1
1.07E-14	0.272627048	0.294	0.193	1.94E-10	CD4+ Naive	LRRC75A
1.95E-14	0.268890743	0.263	0.168	3.55E-10	CD4+ Naive	CCNG1
2.52E-14	0.258509016	0.373	0.262	4.58E-10	CD4+ Naive	CCDC66
2.97E-14	0.289423093	0.377	0.268	5.40E-10	CD4+ Naive	C16orf54
8.98E-14	0.264823668	0.322	0.22	1.64E-09	CD4+ Naive	RNF216
1.58E-13	0.292310722	0.664	0.578	2.87E-09	CD4+ Naive	PPP1R2
3.20E-13	0.294101371	0.43	0.325	5.82E-09	CD4+ Naive	PTP4A1
3.71E-13	0.257178536	0.517	0.404	6.75E-09	CD4+ Naive	ARHGEF1
7.72E-13	0.27926365	0.358	0.261	1.41E-08	CD4+ Naive	CRLF3
1.69E-12	0.300778467	0.308	0.217	3.08E-08	CD4+ Naive	SPTY2D1
1.01E-11	0.259567105	0.304	0.213	1.85E-07	CD4+ Naive	NPAT
2.06E-11	0.279006571	0.43	0.336	3.74E-07	CD4+ Naive	TSPYL2
2.41E-11	0.252813349	0.343	0.253	4.40E-07	CD4+ Naive	HECA
5.38E-11	0.256088301	0.556	0.471	9.79E-07	CD4+ Naive	RSL1D1
2.67E-10	0.270516164	0.581	0.5	4.86E-06	CD4+ Naive	G3BP2
0	3.368005339	0.974	0.068	0	Memory B cell precursors	IGHD
0	2.749497447	0.853	0.045	0	Memory B cell precursors	TCL1A
0	2.703864069	0.988	0.16	0	Memory B cell precursors	IGHM
0	2.658116082	0.995	0.231	0	Memory B cell precursors	CD79A
0	2.44075707	1	0.382	0	Memory B cell precursors	HLA-DRB1
0	2.409163932	0.989	0.168	0	Memory B cell precursors	MS4A1
0	2.404810662	1	0.351	0	Memory B cell precursors	HLA-DRA
0	2.246538736	0.995	0.277	0	Memory B cell precursors	HLA-DQB1
0	2.198022679	0.994	0.24	0	Memory B cell precursors	HLA-DQA1
0	2.197499134	0.891	0.174	0	Memory B cell precursors	MEF2C
0	2.160736389	1	0.698	0	Memory B cell precursors	CD74
0	2.116331285	0.892	0.219	0	Memory B cell precursors	CD83
0	2.1069376	0.92	0.234	0	Memory B cell precursors	CD79B
0	2.096052535	0.932	0.134	0	Memory B cell precursors	BANK1
0	2.092606643	0.999	0.492	0	Memory B cell precursors	HLA-DPB1
0	2.005064586	0.811	0.139	0	Memory B cell precursors	VPREB3
0	1.924399598	0.995	0.42	0	Memory B cell precursors	HLA-DPA1
0	1.921072324	0.857	0.139	0	Memory B cell precursors	BCL11A
0	1.885584181	0.663	0.046	0	Memory B cell precursors	FCER2
0	1.877321537	0.749	0.122	0	Memory B cell precursors	HVCN1
0	1.729965944	0.84	0.188	0	Memory B cell precursors	HLA-DMB
0	1.715450167	0.736	0.103	0	Memory B cell precursors	CD22
0	1.705554449	0.789	0.156	0	Memory B cell precursors	TNFRSF13C
0	1.561159221	0.625	0.076	0	Memory B cell precursors	CD72
1.44E-306	1.62825343	0.6	0.074	2.62E-302	Memory B cell precursors	LINC02397
1.23E-305	1.499246952	0.657	0.095	2.23E-301	Memory B cell precursors	PAX5
5.72E-293	1.662454439	0.869	0.261	1.04E-288	Memory B cell precursors	HLA-DMA
4.34E-290	1.413304155	0.515	0.048	7.90E-286	Memory B cell precursors	FCRL1
5.93E-290	1.613388923	0.994	0.836	1.08E-285	Memory B cell precursors	CD37
8.73E-285	1.60611383	0.726	0.15	1.59E-280	Memory B cell precursors	RALGPS2
1.75E-280	1.549142195	0.624	0.098	3.19E-276	Memory B cell precursors	ADAM28
7.10E-268	1.683092056	0.753	0.197	1.29E-263	Memory B cell precursors	STX7
1.35E-266	1.473988531	0.699	0.142	2.45E-262	Memory B cell precursors	SWAP70
3.75E-264	1.515832437	0.541	0.071	6.82E-260	Memory B cell precursors	LINC00926
2.01E-256	1.622478101	0.584	0.091	3.67E-252	Memory B cell precursors	PHACTR1
2.14E-249	1.408612351	0.592	0.103	3.89E-245	Memory B cell precursors	AFF3
9.45E-246	1.611181951	0.854	0.351	1.72E-241	Memory B cell precursors	NCF1
8.74E-230	1.476158355	0.8	0.298	1.59E-225	Memory B cell precursors	SNX2
1.05E-215	1.293122019	0.525	0.086	1.92E-211	Memory B cell precursors	GAPT
2.10E-213	1.128480313	0.71	0.174	3.82E-209	Memory B cell precursors	TCF4
7.41E-210	1.212474247	0.55	0.104	1.35E-205	Memory B cell precursors	PDLIM1
2.24E-207	1.353020059	0.595	0.125	4.08E-203	Memory B cell precursors	1-Mar
1.01E-205	1.165464274	0.471	0.068	1.84E-201	Memory B cell precursors	FAM129C
3.48E-200	1.150818011	0.563	0.112	6.34E-196	Memory B cell precursors	LY86
1.35E-199	1.125304848	0.489	0.079	2.46E-195	Memory B cell precursors	TSPAN13
1.16E-196	1.149198395	0.498	0.09	2.10E-192	Memory B cell precursors	BTK
4.21E-196	1.196101535	0.615	0.138	7.67E-192	Memory B cell precursors	BASP1
2.61E-189	1.248711742	0.692	0.209	4.76E-185	Memory B cell precursors	SMIM14
7.91E-175	1.082067437	0.477	0.09	1.44E-170	Memory B cell precursors	CIITA
1.28E-164	1.282789708	0.636	0.22	2.32E-160	Memory B cell precursors	PLEKHA2
9.16E-164	0.962453874	0.993	0.895	1.67E-159	Memory B cell precursors	CD52
7.81E-160	0.981001035	0.43	0.077	1.42E-155	Memory B cell precursors	CD19
1.63E-158	0.96215786	0.414	0.071	2.97E-154	Memory B cell precursors	RUBCNL
6.95E-155	1.079063988	0.56	0.148	1.26E-150	Memory B cell precursors	LYN
3.01E-154	1.00127404	0.425	0.08	5.49E-150	Memory B cell precursors	HLA-DOB
2.94E-152	0.933031893	0.385	0.063	5.35E-148	Memory B cell precursors	HHEX
1.90E-150	0.992837315	0.463	0.103	3.46E-146	Memory B cell precursors	BLNK
7.08E-150	1.192495916	0.797	0.371	1.29E-145	Memory B cell precursors	POU2F2
2.16E-149	0.99384568	0.447	0.094	3.93E-145	Memory B cell precursors	LAT2
1.47E-148	0.983808946	0.445	0.094	2.68E-144	Memory B cell precursors	LYL1
6.05E-145	1.022642281	0.501	0.126	1.10E-140	Memory B cell precursors	CD40
4.25E-140	0.97873953	0.431	0.093	7.74E-136	Memory B cell precursors	PKIG
5.61E-136	1.187081517	0.514	0.153	1.02E-131	Memory B cell precursors	OTUD1
8.43E-136	1.117981108	0.539	0.172	1.53E-131	Memory B cell precursors	STRBP
9.14E-136	1.010660225	0.403	0.084	1.66E-131	Memory B cell precursors	CHPT1
2.40E-134	1.02120182	0.472	0.117	4.37E-130	Memory B cell precursors	CCR6
9.60E-134	1.288036719	0.673	0.298	1.75E-129	Memory B cell precursors	LY9
7.88E-133	0.955690039	0.419	0.095	1.44E-128	Memory B cell precursors	HLA-DOA
7.35E-131	0.959809793	0.435	0.107	1.34E-126	Memory B cell precursors	GNG7
2.24E-130	1.03248528	0.489	0.136	4.08E-126	Memory B cell precursors	APLP2
6.70E-130	0.824125597	0.398	0.08	1.22E-125	Memory B cell precursors	RNASE6
4.28E-127	1.115973872	0.564	0.188	7.79E-123	Memory B cell precursors	CHI3L2
4.76E-122	0.770223805	0.505	0.142	8.66E-118	Memory B cell precursors	IRF8
6.49E-122	0.897536627	0.381	0.083	1.18E-117	Memory B cell precursors	STAP1
9.72E-120	0.88995209	0.967	0.783	1.77E-115	Memory B cell precursors	LAPTM5
1.86E-116	0.956627885	0.351	0.069	3.38E-112	Memory B cell precursors	FAM30A
1.39E-115	0.912399915	0.414	0.098	2.53E-111	Memory B cell precursors	SPIB
5.06E-115	1.261979887	0.752	0.423	9.21E-111	Memory B cell precursors	HERPUD1
1.09E-114	1.084924439	0.86	0.595	1.99E-110	Memory B cell precursors	PARP14
2.14E-114	1.13222515	0.436	0.128	3.90E-110	Memory B cell precursors	PLPP5
2.88E-113	0.920715486	0.455	0.135	5.24E-109	Memory B cell precursors	TPD52
1.82E-111	0.826621375	0.353	0.077	3.32E-107	Memory B cell precursors	CDCA7L
3.08E-111	0.765660928	0.334	0.065	5.60E-107	Memory B cell precursors	FCRLA
2.34E-108	0.737284157	0.428	0.11	4.27E-104	Memory B cell precursors	CYBB
3.36E-105	0.472326448	1	0.992	6.11E-101	Memory B cell precursors	MT-CO1
1.80E-101	0.856213043	0.396	0.109	3.27E-97	Memory B cell precursors	GM2A
2.03E-101	0.775562941	0.334	0.075	3.69E-97	Memory B cell precursors	FGD2
4.62E-98	1.084331417	0.582	0.246	8.40E-94	Memory B cell precursors	YBX3
7.95E-98	0.76244653	0.335	0.073	1.45E-93	Memory B cell precursors	CD24
1.22E-96	0.662917015	0.295	0.057	2.23E-92	Memory B cell precursors	BLK
4.78E-96	0.694659098	0.287	0.055	8.70E-92	Memory B cell precursors	CR2
2.09E-95	0.964453406	0.542	0.226	3.80E-91	Memory B cell precursors	ORAI2
5.68E-95	0.831210609	0.348	0.088	1.03E-90	Memory B cell precursors	EAF2
5.83E-94	0.637284409	0.985	0.852	1.06E-89	Memory B cell precursors	CYBA
3.41E-92	0.416353622	1	0.996	6.22E-88	Memory B cell precursors	RPL18A
7.47E-91	0.781532763	0.972	0.9	1.36E-86	Memory B cell precursors	CXCR4
1.67E-90	0.877918279	0.486	0.182	3.04E-86	Memory B cell precursors	FCHSD2
1.99E-90	0.899695722	0.548	0.235	3.61E-86	Memory B cell precursors	ZCCHC7
8.45E-90	0.83555161	0.45	0.157	1.54E-85	Memory B cell precursors	GGA2
1.25E-88	0.858303586	0.771	0.515	2.28E-84	Memory B cell precursors	MTPN
1.36E-86	0.774565338	0.297	0.067	2.47E-82	Memory B cell precursors	BCL7A
2.29E-86	0.891109429	0.456	0.168	4.17E-82	Memory B cell precursors	PLEKHF2
1.12E-82	0.822089428	0.369	0.116	2.04E-78	Memory B cell precursors	SNX29
3.23E-82	0.645781623	0.276	0.06	5.88E-78	Memory B cell precursors	GNB4
5.30E-82	0.403694624	0.999	0.994	9.66E-78	Memory B cell precursors	RPL8
2.18E-80	0.835278596	0.822	0.582	3.96E-76	Memory B cell precursors	REL
3.94E-80	0.480156802	1	0.998	7.18E-76	Memory B cell precursors	RPS19
8.70E-78	0.874484696	0.667	0.394	1.58E-73	Memory B cell precursors	PDE4B
1.66E-77	0.675416742	0.353	0.105	3.03E-73	Memory B cell precursors	PIK3AP1
5.11E-77	0.706449655	0.377	0.12	9.30E-73	Memory B cell precursors	SYK
5.87E-77	0.841708246	0.451	0.173	1.07E-72	Memory B cell precursors	SKAP2
7.63E-75	0.717617189	0.405	0.142	1.39E-70	Memory B cell precursors	CYB561A3
5.34E-74	0.604182714	0.956	0.858	9.73E-70	Memory B cell precursors	ARPC3
2.03E-72	0.782282368	0.598	0.33	3.70E-68	Memory B cell precursors	SYPL1
3.94E-72	0.624632676	0.27	0.066	7.17E-68	Memory B cell precursors	PAWR
1.03E-71	0.729860204	0.376	0.132	1.87E-67	Memory B cell precursors	RAB30
7.53E-71	0.609191078	0.254	0.059	1.37E-66	Memory B cell precursors	MICAL3
1.27E-70	0.731979243	0.301	0.085	2.31E-66	Memory B cell precursors	ADAM19
1.31E-69	0.581188401	0.263	0.064	2.38E-65	Memory B cell precursors	WDFY4
7.22E-69	0.67298615	0.905	0.743	1.32E-64	Memory B cell precursors	IFI16
8.77E-69	0.560766479	0.273	0.07	1.60E-64	Memory B cell precursors	TSPAN33
3.23E-68	0.83124885	0.592	0.305	5.88E-64	Memory B cell precursors	NR4A1
1.24E-66	0.657799383	0.338	0.111	2.25E-62	Memory B cell precursors	PXK
5.89E-64	0.740109589	0.785	0.564	1.07E-59	Memory B cell precursors	FCMR
3.93E-63	0.353655206	1	0.992	7.15E-59	Memory B cell precursors	MT-CO2
5.89E-63	0.845746528	0.364	0.139	1.07E-58	Memory B cell precursors	ADK
6.45E-63	0.372181725	1	0.995	1.17E-58	Memory B cell precursors	RPS11
4.65E-62	0.701773806	0.324	0.11	8.46E-58	Memory B cell precursors	BTLA
7.44E-62	0.733991335	0.386	0.156	1.35E-57	Memory B cell precursors	DGKD
1.19E-61	0.783645278	0.649	0.41	2.17E-57	Memory B cell precursors	PTPN6
2.74E-61	0.789379412	0.74	0.531	4.98E-57	Memory B cell precursors	TRIM38
3.70E-61	0.728173373	0.392	0.16	6.73E-57	Memory B cell precursors	RB1
3.85E-61	0.660220361	0.301	0.095	7.01E-57	Memory B cell precursors	P2RX5
4.19E-61	0.705917244	0.695	0.488	7.64E-57	Memory B cell precursors	SNX3
7.25E-60	0.610481789	0.295	0.092	1.32E-55	Memory B cell precursors	VAV3
1.51E-58	0.623364622	0.278	0.085	2.76E-54	Memory B cell precursors	SAV1
7.11E-58	0.575465324	0.276	0.082	1.30E-53	Memory B cell precursors	CXCR5
7.21E-58	0.781410645	0.522	0.273	1.31E-53	Memory B cell precursors	AC004687.1
7.40E-58	0.623978705	0.321	0.113	1.35E-53	Memory B cell precursors	KDM4B
1.75E-57	0.802467822	0.45	0.217	3.18E-53	Memory B cell precursors	KIAA0040
2.14E-57	0.537103712	0.499	0.236	3.89E-53	Memory B cell precursors	CTSZ
1.08E-55	0.659438116	0.34	0.127	1.96E-51	Memory B cell precursors	CXXC5
5.15E-54	0.628406485	0.299	0.102	9.38E-50	Memory B cell precursors	COBLL1
3.59E-53	0.722443305	0.397	0.179	6.54E-49	Memory B cell precursors	CAMK2D
7.82E-53	0.402188019	0.994	0.987	1.42E-48	Memory B cell precursors	H3F3A
2.06E-52	0.343158284	1	0.99	3.76E-48	Memory B cell precursors	MT-ATP6
2.97E-52	0.688289245	0.553	0.311	5.40E-48	Memory B cell precursors	TENT5C
4.68E-52	0.715765298	0.732	0.564	8.51E-48	Memory B cell precursors	RHOH
4.35E-51	0.526777941	0.711	0.503	7.91E-47	Memory B cell precursors	CTSS
1.70E-50	0.542101739	0.776	0.539	3.09E-46	Memory B cell precursors	PLAC8
2.83E-50	0.704150706	0.404	0.189	5.15E-46	Memory B cell precursors	PPP3CA
7.84E-50	0.661255287	0.502	0.273	1.43E-45	Memory B cell precursors	MAP3K1
1.11E-49	0.521047718	0.4	0.167	2.02E-45	Memory B cell precursors	ZEB2
1.17E-49	0.633871079	0.373	0.166	2.14E-45	Memory B cell precursors	TSPAN3
1.25E-49	0.782110964	0.595	0.362	2.27E-45	Memory B cell precursors	GPR18
1.73E-49	0.612070639	0.291	0.107	3.16E-45	Memory B cell precursors	BTN2A2
3.28E-49	0.62806718	0.784	0.633	5.97E-45	Memory B cell precursors	SEC62
3.93E-49	0.600837765	0.319	0.124	7.15E-45	Memory B cell precursors	CAMK1D
7.97E-49	0.456817125	0.257	0.081	1.45E-44	Memory B cell precursors	SPI1
1.09E-48	0.732201281	0.608	0.396	1.98E-44	Memory B cell precursors	PRKCB
4.25E-48	0.854636726	0.572	0.356	7.73E-44	Memory B cell precursors	GBP4
6.08E-48	0.581986468	0.763	0.562	1.11E-43	Memory B cell precursors	BIRC3
6.98E-48	0.631949475	0.478	0.251	1.27E-43	Memory B cell precursors	PLEKHO1
6.47E-47	0.517380162	0.83	0.623	1.18E-42	Memory B cell precursors	CLIC1
2.32E-46	0.662723119	0.412	0.2	4.22E-42	Memory B cell precursors	TMEM154
3.33E-46	0.64691378	0.687	0.492	6.06E-42	Memory B cell precursors	MDM4
3.65E-46	0.612259918	0.711	0.538	6.65E-42	Memory B cell precursors	GRB2
3.76E-46	0.663778944	0.473	0.266	6.85E-42	Memory B cell precursors	BLOC1S2
5.86E-46	0.28168348	1	0.996	1.07E-41	Memory B cell precursors	RPS23
1.44E-44	0.630147975	0.736	0.538	2.63E-40	Memory B cell precursors	PPM1K
3.57E-44	0.563333604	0.252	0.088	6.51E-40	Memory B cell precursors	FAM126A
7.02E-44	0.671892556	0.549	0.332	1.28E-39	Memory B cell precursors	RASGEF1B
9.30E-44	0.602907724	0.41	0.206	1.69E-39	Memory B cell precursors	WASHC4
1.14E-43	0.603705079	0.329	0.14	2.07E-39	Memory B cell precursors	SMC6
1.66E-43	0.542339964	0.792	0.647	3.02E-39	Memory B cell precursors	CD53
1.84E-43	0.585553147	0.434	0.225	3.35E-39	Memory B cell precursors	DAPP1
4.31E-43	0.330796852	0.999	0.99	7.85E-39	Memory B cell precursors	MT-ND4
4.96E-43	0.586733713	0.271	0.1	9.03E-39	Memory B cell precursors	STAG3
8.82E-43	0.660856355	0.37	0.179	1.61E-38	Memory B cell precursors	TMEM156
1.04E-42	0.624078844	0.537	0.319	1.89E-38	Memory B cell precursors	SP140
1.05E-42	0.574681343	0.706	0.541	1.91E-38	Memory B cell precursors	SELENOH
1.43E-42	0.608578327	0.456	0.25	2.61E-38	Memory B cell precursors	APOBEC3C
4.46E-42	0.592872955	0.474	0.261	8.13E-38	Memory B cell precursors	SYNGR2
4.75E-42	0.566964203	0.742	0.561	8.65E-38	Memory B cell precursors	EZR
7.12E-42	0.588290505	0.657	0.485	1.30E-37	Memory B cell precursors	PARP1
1.49E-41	0.31352483	0.999	0.987	2.70E-37	Memory B cell precursors	RPS5
2.17E-41	0.737719932	0.322	0.143	3.96E-37	Memory B cell precursors	IL4R
3.08E-41	0.623244933	0.469	0.268	5.62E-37	Memory B cell precursors	APPL1
5.71E-41	0.277442326	1	0.997	1.04E-36	Memory B cell precursors	RPS9
3.29E-40	0.643459247	0.506	0.31	5.99E-36	Memory B cell precursors	RCSD1
5.12E-40	0.500561335	0.253	0.094	9.31E-36	Memory B cell precursors	RABEP2
5.47E-40	0.593641514	0.42	0.23	9.96E-36	Memory B cell precursors	DRAM2
9.06E-40	0.397351023	0.409	0.194	1.65E-35	Memory B cell precursors	CCDC50
1.23E-39	0.537614371	0.713	0.565	2.24E-35	Memory B cell precursors	TUBA1B
2.59E-39	0.267158025	1	0.996	4.72E-35	Memory B cell precursors	FAU
2.80E-39	0.608006608	0.705	0.54	5.10E-35	Memory B cell precursors	ARID1B
9.42E-39	0.596568527	0.439	0.24	1.72E-34	Memory B cell precursors	CHD9
1.30E-38	0.593760526	0.608	0.411	2.36E-34	Memory B cell precursors	NT5C3A
1.81E-38	0.322649939	0.998	0.987	3.29E-34	Memory B cell precursors	MT-ND3
2.72E-38	0.436458508	0.269	0.105	4.95E-34	Memory B cell precursors	POU2AF1
4.12E-38	0.585347441	0.414	0.225	7.50E-34	Memory B cell precursors	RERE
4.60E-38	0.529505207	0.311	0.136	8.38E-34	Memory B cell precursors	QRSL1
7.61E-38	0.540521173	0.297	0.129	1.39E-33	Memory B cell precursors	DMXL1
1.88E-37	0.429963736	0.995	0.978	3.42E-33	Memory B cell precursors	BTG1
1.59E-36	0.583772945	0.457	0.27	2.89E-32	Memory B cell precursors	ATP2B1
2.29E-36	0.607966455	0.568	0.399	4.18E-32	Memory B cell precursors	GDI2
1.48E-35	0.597996629	0.339	0.169	2.70E-31	Memory B cell precursors	FAM3C
2.99E-35	0.665610086	0.527	0.364	5.44E-31	Memory B cell precursors	EIF1AY
3.03E-35	0.525657379	0.507	0.303	5.52E-31	Memory B cell precursors	C1orf162
6.02E-35	0.468056404	0.834	0.695	1.10E-30	Memory B cell precursors	ZFP36L1
8.76E-35	0.414695642	0.961	0.929	1.60E-30	Memory B cell precursors	HMGB1
1.14E-34	0.524164514	0.553	0.354	2.07E-30	Memory B cell precursors	PMAIP1
1.16E-34	0.27668696	0.998	0.989	2.11E-30	Memory B cell precursors	MT-CO3
1.17E-34	0.549035874	0.355	0.188	2.13E-30	Memory B cell precursors	CCDC32
1.28E-34	0.684037962	0.369	0.194	2.33E-30	Memory B cell precursors	BACH2
1.55E-34	0.533144101	0.302	0.138	2.81E-30	Memory B cell precursors	ITPR1
3.37E-34	0.33664381	0.342	0.157	6.14E-30	Memory B cell precursors	CTSH
3.49E-34	0.479252795	0.279	0.121	6.36E-30	Memory B cell precursors	IFNGR2
4.43E-34	0.453919298	0.392	0.209	8.07E-30	Memory B cell precursors	PLCG2
5.25E-34	0.445766833	0.317	0.149	9.55E-30	Memory B cell precursors	SNX10
8.01E-34	0.319184006	0.979	0.928	1.46E-29	Memory B cell precursors	OAZ1
1.63E-33	0.482681169	0.848	0.719	2.97E-29	Memory B cell precursors	SP110
7.65E-33	0.598745122	0.464	0.294	1.39E-28	Memory B cell precursors	EBLN3P
9.77E-32	0.529816973	0.919	0.831	1.78E-27	Memory B cell precursors	CD69
1.29E-31	0.609429786	0.592	0.439	2.34E-27	Memory B cell precursors	PRDM2
1.51E-31	0.464756737	0.275	0.124	2.74E-27	Memory B cell precursors	UNC93B1
2.30E-31	0.490922331	0.571	0.399	4.20E-27	Memory B cell precursors	NCOA3
3.02E-31	0.52095878	0.28	0.131	5.50E-27	Memory B cell precursors	EIF4G3
3.68E-31	0.444548563	0.942	0.861	6.70E-27	Memory B cell precursors	TXNIP
4.75E-31	0.421403688	0.477	0.286	8.65E-27	Memory B cell precursors	RAB11FIP1
9.67E-31	0.498765056	0.762	0.622	1.76E-26	Memory B cell precursors	TRIM22
1.55E-30	0.520771388	0.652	0.538	2.81E-26	Memory B cell precursors	LSM7
1.95E-30	0.438793554	0.259	0.114	3.55E-26	Memory B cell precursors	SMAD3
3.71E-30	0.387344283	0.962	0.921	6.76E-26	Memory B cell precursors	FOS
4.71E-30	0.406912704	0.42	0.25	8.57E-26	Memory B cell precursors	MARCKSL1
1.06E-29	0.507908168	0.359	0.197	1.93E-25	Memory B cell precursors	BCAS4
1.17E-29	0.424708655	0.269	0.123	2.13E-25	Memory B cell precursors	CCNG2
1.58E-29	0.497792207	0.631	0.454	2.88E-25	Memory B cell precursors	IKZF3
2.72E-29	0.464372224	0.775	0.675	4.95E-25	Memory B cell precursors	SCAF11
9.88E-29	0.498721517	0.313	0.162	1.80E-24	Memory B cell precursors	CHD7
1.31E-28	0.468771633	0.314	0.163	2.39E-24	Memory B cell precursors	UVRAG
2.02E-28	0.494268337	0.318	0.164	3.67E-24	Memory B cell precursors	GNB5
4.10E-28	0.47221114	0.421	0.263	7.47E-24	Memory B cell precursors	NT5C
6.22E-28	0.510134239	0.608	0.461	1.13E-23	Memory B cell precursors	SETX
6.89E-28	0.543345546	0.762	0.613	1.25E-23	Memory B cell precursors	CD55
3.16E-27	0.559629675	0.544	0.391	5.76E-23	Memory B cell precursors	VPS37B
4.93E-27	0.387576303	0.269	0.127	8.98E-23	Memory B cell precursors	NCF4
1.65E-26	0.530728275	0.447	0.289	3.01E-22	Memory B cell precursors	SIAH2
3.02E-26	0.446016337	0.279	0.134	5.49E-22	Memory B cell precursors	SLAMF1
4.07E-26	0.482858355	0.636	0.479	7.41E-22	Memory B cell precursors	EPSTI1
2.47E-25	0.451635813	0.414	0.265	4.51E-21	Memory B cell precursors	SNX5
3.39E-25	0.552499628	0.539	0.39	6.17E-21	Memory B cell precursors	ARL4A
9.79E-25	0.474981663	0.873	0.782	1.78E-20	Memory B cell precursors	ISG20
2.41E-24	0.509749408	0.307	0.162	4.40E-20	Memory B cell precursors	TGIF1
2.44E-24	0.482977325	0.448	0.301	4.44E-20	Memory B cell precursors	RASGRP2
2.53E-24	0.342333744	0.258	0.123	4.61E-20	Memory B cell precursors	ENTPD1
2.67E-24	0.494163371	0.342	0.203	4.86E-20	Memory B cell precursors	AP3B1
2.68E-24	0.520686546	0.459	0.316	4.88E-20	Memory B cell precursors	ZNF791
2.80E-24	0.476710467	0.344	0.199	5.10E-20	Memory B cell precursors	SH3BP5
3.22E-24	0.425186527	0.295	0.159	5.87E-20	Memory B cell precursors	CYB5A
3.92E-24	0.498017447	0.405	0.266	7.13E-20	Memory B cell precursors	AIDA
5.85E-24	0.451330286	0.577	0.447	1.07E-19	Memory B cell precursors	CSK
6.79E-24	0.500191134	0.419	0.271	1.24E-19	Memory B cell precursors	STAT2
1.18E-23	0.512787459	0.514	0.388	2.15E-19	Memory B cell precursors	GTF2I
1.99E-23	0.444777435	0.646	0.535	3.62E-19	Memory B cell precursors	DBI
2.85E-23	0.436679691	0.259	0.133	5.18E-19	Memory B cell precursors	NUP88
4.29E-23	0.42559119	0.647	0.542	7.81E-19	Memory B cell precursors	CD47
4.50E-23	0.446335195	0.485	0.337	8.19E-19	Memory B cell precursors	ITGA4
4.85E-23	0.389234576	0.856	0.796	8.83E-19	Memory B cell precursors	ATP6V1G1
5.73E-23	0.418840268	0.403	0.259	1.04E-18	Memory B cell precursors	RGS19
7.93E-23	0.403279713	0.665	0.538	1.44E-18	Memory B cell precursors	UCP2
1.04E-22	0.446912344	0.386	0.227	1.89E-18	Memory B cell precursors	IFIT2
1.14E-22	0.407777775	0.367	0.223	2.08E-18	Memory B cell precursors	PARVG
1.42E-22	0.42084811	0.435	0.292	2.59E-18	Memory B cell precursors	DBNL
1.56E-22	0.495847805	0.612	0.508	2.84E-18	Memory B cell precursors	TSTD1
1.87E-22	0.32305927	0.446	0.299	3.40E-18	Memory B cell precursors	NPC2
3.65E-22	0.432018489	0.253	0.13	6.65E-18	Memory B cell precursors	SIPA1L1
1.24E-21	0.480493041	0.636	0.528	2.25E-17	Memory B cell precursors	WSB1
1.92E-21	0.43764148	0.28	0.156	3.49E-17	Memory B cell precursors	BACH1
3.95E-21	0.404805685	0.579	0.46	7.20E-17	Memory B cell precursors	LAMTOR5
5.59E-21	0.454311208	0.48	0.347	1.02E-16	Memory B cell precursors	MAP4K4
2.26E-20	0.453724798	0.334	0.204	4.11E-16	Memory B cell precursors	LRMP
2.51E-20	0.404110624	0.651	0.545	4.57E-16	Memory B cell precursors	NSD3
5.64E-20	0.361069004	0.695	0.589	1.03E-15	Memory B cell precursors	TAF1D
7.68E-20	0.50379154	0.665	0.543	1.40E-15	Memory B cell precursors	SAMD9L
8.85E-20	0.380824969	0.402	0.263	1.61E-15	Memory B cell precursors	INPP5D
1.46E-19	0.433503685	0.318	0.196	2.66E-15	Memory B cell precursors	MEF2A
2.03E-19	0.451816446	0.569	0.457	3.70E-15	Memory B cell precursors	RPL22L1
2.93E-19	0.458844752	0.355	0.237	5.33E-15	Memory B cell precursors	ACBD3
8.95E-19	0.336531501	0.85	0.813	1.63E-14	Memory B cell precursors	SET
2.13E-18	0.422355851	0.555	0.459	3.88E-14	Memory B cell precursors	SELENOF
3.45E-18	0.441852566	0.435	0.317	6.29E-14	Memory B cell precursors	ST6GAL1
4.26E-18	0.346219568	0.819	0.769	7.76E-14	Memory B cell precursors	PSMB9
1.70E-17	0.389589378	0.317	0.206	3.10E-13	Memory B cell precursors	RTCB
1.75E-17	0.522302959	0.447	0.328	3.18E-13	Memory B cell precursors	GABPB1-AS1
2.08E-17	0.333194146	0.754	0.691	3.78E-13	Memory B cell precursors	ERP29
2.15E-17	0.404195957	0.399	0.278	3.92E-13	Memory B cell precursors	CNPY3
3.57E-17	0.324765756	0.402	0.273	6.51E-13	Memory B cell precursors	LGALS9
4.11E-17	0.450993672	0.442	0.326	7.48E-13	Memory B cell precursors	MBD4
4.63E-17	0.392952595	0.287	0.176	8.44E-13	Memory B cell precursors	NIPA2
2.59E-16	0.362301819	0.456	0.337	4.71E-12	Memory B cell precursors	LYSMD2
3.09E-16	0.378642278	0.482	0.368	5.62E-12	Memory B cell precursors	HIF1A
3.25E-16	0.458748886	0.425	0.314	5.91E-12	Memory B cell precursors	SKIL
6.67E-16	0.363062913	0.258	0.154	1.22E-11	Memory B cell precursors	UTP6
1.01E-15	0.367860812	0.33	0.218	1.85E-11	Memory B cell precursors	ELOVL5
1.21E-15	0.328530721	0.254	0.146	2.21E-11	Memory B cell precursors	MAP3K8
1.26E-15	0.346457687	0.604	0.527	2.29E-11	Memory B cell precursors	PAPOLA
1.33E-15	0.501393438	0.348	0.241	2.42E-11	Memory B cell precursors	AC025164.1
2.91E-15	0.407967596	0.582	0.492	5.30E-11	Memory B cell precursors	BOD1L1
3.77E-15	0.378475237	0.253	0.153	6.86E-11	Memory B cell precursors	CEPT1
3.79E-15	0.421854196	0.394	0.286	6.91E-11	Memory B cell precursors	USP8
4.38E-15	0.430064754	0.263	0.163	7.97E-11	Memory B cell precursors	IFT57
4.97E-15	0.342017738	0.488	0.377	9.05E-11	Memory B cell precursors	CASP4
5.00E-15	0.393907648	0.284	0.18	9.11E-11	Memory B cell precursors	SECISBP2L
6.70E-15	0.368548693	0.279	0.173	1.22E-10	Memory B cell precursors	AL121944.1
6.83E-15	0.37152616	0.823	0.741	1.24E-10	Memory B cell precursors	RIPOR2
7.95E-15	0.414052257	0.332	0.224	1.45E-10	Memory B cell precursors	C7orf50
8.09E-15	0.393789735	0.329	0.226	1.47E-10	Memory B cell precursors	ZBED5
9.59E-15	0.408049768	0.495	0.393	1.75E-10	Memory B cell precursors	SNHG7
9.74E-15	0.291250412	0.786	0.738	1.77E-10	Memory B cell precursors	HMGN2
1.04E-14	0.410874745	0.253	0.145	1.90E-10	Memory B cell precursors	ATF3
1.17E-14	0.383510238	0.334	0.231	2.13E-10	Memory B cell precursors	CNDP2
1.19E-14	0.379838074	0.256	0.157	2.16E-10	Memory B cell precursors	USF3
1.21E-14	0.413406296	0.383	0.284	2.21E-10	Memory B cell precursors	LSM10
1.60E-14	0.325461784	0.736	0.667	2.91E-10	Memory B cell precursors	MYCBP2
1.86E-14	0.466012503	0.257	0.158	3.38E-10	Memory B cell precursors	WDFY2
1.87E-14	0.344695998	0.283	0.181	3.41E-10	Memory B cell precursors	PRKD3
3.63E-14	0.35014791	0.253	0.157	6.60E-10	Memory B cell precursors	LTA4H
5.77E-14	0.354554714	0.34	0.234	1.05E-09	Memory B cell precursors	TRAF5
7.84E-14	0.412110927	0.361	0.255	1.43E-09	Memory B cell precursors	MIS18BP1
8.21E-14	0.251754163	0.894	0.831	1.50E-09	Memory B cell precursors	LIMD2
9.67E-14	0.432219004	0.489	0.395	1.76E-09	Memory B cell precursors	IDI1
1.32E-13	0.361606289	0.506	0.412	2.40E-09	Memory B cell precursors	VPS13C
2.18E-13	0.352855137	0.58	0.501	3.97E-09	Memory B cell precursors	JMJD1C
2.32E-13	0.404464237	0.666	0.578	4.22E-09	Memory B cell precursors	TUBA1A
2.51E-13	0.369612742	0.259	0.166	4.57E-09	Memory B cell precursors	DNAJC10
2.62E-13	0.348659718	0.287	0.189	4.77E-09	Memory B cell precursors	SEL1L3
4.93E-13	0.355524504	0.382	0.275	8.97E-09	Memory B cell precursors	MYLIP
6.66E-13	0.32592669	0.284	0.185	1.21E-08	Memory B cell precursors	ATP2B1-AS1
7.35E-13	0.362578145	0.281	0.19	1.34E-08	Memory B cell precursors	CSNK1G3
1.39E-12	0.348557699	0.397	0.3	2.52E-08	Memory B cell precursors	OFD1
1.40E-12	0.345593827	0.443	0.351	2.55E-08	Memory B cell precursors	TRIM44
1.53E-12	0.339253113	0.403	0.304	2.78E-08	Memory B cell precursors	RBM38
1.64E-12	0.35164385	0.458	0.368	2.99E-08	Memory B cell precursors	ANXA6
2.22E-12	0.356014658	0.399	0.306	4.05E-08	Memory B cell precursors	VPS35
2.55E-12	0.330855849	0.324	0.231	4.64E-08	Memory B cell precursors	DEGS1
2.79E-12	0.377280266	0.478	0.393	5.08E-08	Memory B cell precursors	RNASEH2B
2.89E-12	0.496456037	0.455	0.338	5.26E-08	Memory B cell precursors	IFIT3
3.05E-12	0.320597719	0.29	0.197	5.55E-08	Memory B cell precursors	ATP2A3
3.61E-12	0.307267542	0.495	0.398	6.57E-08	Memory B cell precursors	CMTM6
5.73E-12	0.324995349	0.408	0.313	1.04E-07	Memory B cell precursors	DCK
6.63E-12	0.30463459	0.646	0.584	1.21E-07	Memory B cell precursors	SMAP2
1.65E-11	0.308603171	0.553	0.481	3.01E-07	Memory B cell precursors	NASP
2.11E-11	0.334861911	0.314	0.225	3.84E-07	Memory B cell precursors	NGLY1
2.88E-11	0.395388684	0.292	0.211	5.24E-07	Memory B cell precursors	FAM96A
1.26E-10	0.334628263	0.259	0.179	2.29E-06	Memory B cell precursors	FDFT1
1.30E-10	0.356544382	0.515	0.447	2.37E-06	Memory B cell precursors	UBE2L6
1.48E-10	0.290885477	0.259	0.172	2.70E-06	Memory B cell precursors	RPS6KA5
3.07E-10	0.320020166	0.55	0.484	5.58E-06	Memory B cell precursors	EVI2B
3.96E-10	0.299232323	0.471	0.399	7.20E-06	Memory B cell precursors	RBM6
4.80E-10	0.316314729	0.285	0.2	8.75E-06	Memory B cell precursors	ANKRD13A
7.95E-10	0.322149945	0.329	0.247	1.45E-05	Memory B cell precursors	ZNF652
7.98E-10	0.304703611	0.35	0.274	1.45E-05	Memory B cell precursors	RPA3
8.19E-10	0.297193334	0.29	0.21	1.49E-05	Memory B cell precursors	SNAP23
8.26E-10	0.329925193	0.403	0.332	1.50E-05	Memory B cell precursors	RNASEH2C
9.78E-10	0.328055964	0.29	0.21	1.78E-05	Memory B cell precursors	RABEP1
1.42E-09	0.327680111	0.571	0.512	2.59E-05	Memory B cell precursors	UTRN
2.95E-09	0.256236872	0.337	0.255	5.37E-05	Memory B cell precursors	USF2
3.45E-09	0.285733667	0.391	0.32	6.28E-05	Memory B cell precursors	PTEN
5.62E-09	0.291090704	0.268	0.194	0.000102343	Memory B cell precursors	FNIP1
5.73E-09	0.313315597	0.299	0.224	0.000104245	Memory B cell precursors	RIOK3
5.84E-09	0.302521592	0.413	0.34	0.000106339	Memory B cell precursors	ITSN2
6.12E-09	0.292893585	0.335	0.26	0.000111369	Memory B cell precursors	HSH2D
6.36E-09	0.281297782	0.335	0.26	0.000115858	Memory B cell precursors	ECHDC1
6.38E-09	0.281197103	0.302	0.225	0.000116122	Memory B cell precursors	SIPA1
9.39E-09	0.285278695	0.424	0.353	0.000170999	Memory B cell precursors	NFATC3
1.15E-08	0.252509865	0.667	0.619	0.000209408	Memory B cell precursors	CAP1
2.25E-08	0.265258407	0.326	0.252	0.000409586	Memory B cell precursors	SHOC2
2.55E-08	0.277244386	0.285	0.204	0.000464445	Memory B cell precursors	ID3
3.67E-08	0.263164791	0.256	0.186	0.000669057	Memory B cell precursors	TMEM131L
3.93E-08	0.286370895	0.402	0.335	0.000715588	Memory B cell precursors	DDX27
4.14E-08	0.33207799	0.4	0.335	0.000754131	Memory B cell precursors	CNTRL
4.59E-08	0.292352608	0.435	0.368	0.000835267	Memory B cell precursors	P2RY10
4.87E-08	0.313440059	0.313	0.247	0.00088716	Memory B cell precursors	HSPA4
5.57E-08	0.253230247	0.286	0.216	0.001013554	Memory B cell precursors	TBC1D1
6.66E-08	0.267208418	0.611	0.576	0.001213157	Memory B cell precursors	DOCK8
7.91E-08	0.307722114	0.31	0.247	0.001441141	Memory B cell precursors	FAM214A
8.44E-08	0.268914821	0.301	0.23	0.001537226	Memory B cell precursors	PTK2B
1.39E-07	0.265341481	0.31	0.24	0.002529348	Memory B cell precursors	FOXO1
1.50E-07	0.267276799	0.299	0.231	0.002737596	Memory B cell precursors	ATP6V0D1
1.69E-07	0.310858852	0.71	0.691	0.003073597	Memory B cell precursors	IRF1
2.34E-07	0.294717977	0.49	0.449	0.004260773	Memory B cell precursors	MT-ND4L
2.41E-07	0.286217842	0.339	0.275	0.004383275	Memory B cell precursors	SP140L
3.27E-07	0.255680367	0.485	0.441	0.005952669	Memory B cell precursors	IRF2
5.99E-07	0.278552192	0.456	0.394	0.01090453	Memory B cell precursors	TGFBR2
8.02E-07	0.270948212	0.517	0.486	0.01459448	Memory B cell precursors	EIF1B
9.12E-07	0.262598436	0.262	0.201	0.016597888	Memory B cell precursors	USP22
9.21E-07	0.267626883	0.284	0.222	0.016769505	Memory B cell precursors	FAM111A
9.42E-07	0.314738514	0.435	0.38	0.017153878	Memory B cell precursors	CDC40
1.03E-06	0.282172227	0.326	0.268	0.018792573	Memory B cell precursors	PNPLA8
1.53E-06	0.273933435	0.27	0.212	0.027778428	Memory B cell precursors	PHKB
1.63E-06	0.256948281	0.258	0.199	0.029664297	Memory B cell precursors	SPG11
1.86E-06	0.292066327	0.424	0.37	0.033882309	Memory B cell precursors	CDK13
1.98E-06	0.274914922	0.31	0.255	0.036088606	Memory B cell precursors	SSH2
2.10E-06	0.286992932	0.416	0.369	0.038249586	Memory B cell precursors	ACAP2
2.13E-06	0.274349872	0.26	0.202	0.038865276	Memory B cell precursors	HIST1H1C
2.91E-06	0.262655559	0.281	0.227	0.053041593	Memory B cell precursors	OSER1
4.56E-06	0.251592221	0.297	0.243	0.083116619	Memory B cell precursors	AFTPH
4.63E-06	0.251082081	0.289	0.233	0.08435576	Memory B cell precursors	SZRD1
5.62E-06	0.266188907	0.333	0.282	0.102259518	Memory B cell precursors	ADD1
1.16E-05	0.266632784	0.337	0.283	0.212118919	Memory B cell precursors	ALG13
1.17E-05	0.255813383	0.297	0.246	0.213602878	Memory B cell precursors	BLOC1S6
1.30E-05	0.29136393	0.329	0.283	0.235963853	Memory B cell precursors	RPAIN
1.56E-05	0.253813482	0.361	0.312	0.283447673	Memory B cell precursors	SPEN
1.56E-05	0.279175639	0.26	0.209	0.28351087	Memory B cell precursors	GIT2
0.000523146	0.278120408	0.463	0.444	1	Memory B cell precursors	BAX
8.09E-132	1.728381844	0.769	0.298	1.47E-127	CD4+ Activated	ANXA1
4.58E-105	1.407422168	0.898	0.493	8.35E-101	CD4+ Activated	IL7R
2.40E-79	0.954426627	0.898	0.512	4.36E-75	CD4+ Activated	GIMAP7
2.53E-78	0.774726098	0.397	0.101	4.60E-74	CD4+ Activated	CD40LG
9.22E-74	1.197635857	0.565	0.24	1.68E-69	CD4+ Activated	ITGB1
4.45E-73	0.827992088	0.975	0.638	8.11E-69	CD4+ Activated	FYB1
7.35E-73	0.511408056	0.953	0.573	1.34E-68	CD4+ Activated	IL32
1.89E-72	0.702430397	0.315	0.07	3.45E-68	CD4+ Activated	CMTM8
4.10E-66	0.871307329	0.474	0.166	7.47E-62	CD4+ Activated	AP3M2
1.29E-63	0.86470138	0.611	0.279	2.34E-59	CD4+ Activated	TRAT1
1.25E-61	0.701026824	0.964	0.615	2.28E-57	CD4+ Activated	TRAC
1.39E-61	0.865925859	0.672	0.335	2.53E-57	CD4+ Activated	SYNE2
6.41E-61	0.956268845	0.776	0.462	1.17E-56	CD4+ Activated	GPR183
1.79E-58	0.680424268	0.351	0.097	3.26E-54	CD4+ Activated	MAF
2.22E-58	0.672502041	0.715	0.409	4.05E-54	CD4+ Activated	S100A11
1.53E-56	0.309121448	1	0.999	2.79E-52	CD4+ Activated	B2M
3.68E-56	0.758464698	0.97	0.834	6.69E-52	CD4+ Activated	LTB
4.11E-53	0.629759428	0.869	0.51	7.48E-49	CD4+ Activated	CD2
5.27E-50	0.727252688	0.852	0.523	9.59E-46	CD4+ Activated	GIMAP4
5.02E-49	0.316031721	1	0.998	9.13E-45	CD4+ Activated	TMSB4X
3.86E-46	0.68253432	0.865	0.688	7.02E-42	CD4+ Activated	PPP2R5C
7.81E-45	0.693062682	0.319	0.11	1.42E-40	CD4+ Activated	AQP3
1.96E-44	0.714692037	0.757	0.493	3.58E-40	CD4+ Activated	SOCS3
2.15E-44	0.566594597	0.934	0.589	3.91E-40	CD4+ Activated	CD3E
1.37E-43	0.359312867	1	0.989	2.50E-39	CD4+ Activated	FTH1
1.39E-43	0.692412422	0.877	0.619	2.53E-39	CD4+ Activated	ARL4C
3.05E-43	0.611432613	0.972	0.899	5.55E-39	CD4+ Activated	HSPA8
5.23E-42	1.024249654	0.727	0.482	9.53E-38	CD4+ Activated	MT2A
5.54E-42	0.575432376	0.979	0.949	1.01E-37	CD4+ Activated	JUNB
1.73E-41	0.701928345	0.294	0.096	3.15E-37	CD4+ Activated	TSHZ2
3.40E-40	0.56269143	0.899	0.727	6.19E-36	CD4+ Activated	LDHB
1.47E-39	0.27646833	0.996	0.997	2.68E-35	CD4+ Activated	RPS29
1.99E-39	0.493222737	0.896	0.696	3.62E-35	CD4+ Activated	S100A6
2.77E-39	0.754397978	0.744	0.501	5.04E-35	CD4+ Activated	S100A4
4.39E-39	0.532944874	0.894	0.545	8.00E-35	CD4+ Activated	CD3G
9.95E-39	0.620492952	0.302	0.106	1.81E-34	CD4+ Activated	ANK3
5.76E-38	0.581887022	0.419	0.184	1.05E-33	CD4+ Activated	INPP4B
7.58E-38	0.662318568	0.943	0.84	1.38E-33	CD4+ Activated	ZFP36L2
4.36E-37	0.557221957	0.795	0.489	7.93E-33	CD4+ Activated	TCF7
4.39E-37	0.454655173	0.975	0.943	7.99E-33	CD4+ Activated	CALM1
6.88E-37	0.539183345	0.378	0.151	1.25E-32	CD4+ Activated	CD4
7.22E-36	0.605522831	0.93	0.769	1.32E-31	CD4+ Activated	DNAJB1
7.23E-34	0.482155418	0.939	0.592	1.32E-29	CD4+ Activated	CD3D
1.58E-33	0.525439438	0.664	0.405	2.88E-29	CD4+ Activated	ITM2A
7.22E-33	0.605394803	0.414	0.191	1.31E-28	CD4+ Activated	GPRIN3
1.17E-32	0.524277657	0.446	0.215	2.14E-28	CD4+ Activated	CD28
1.45E-32	0.595308632	0.892	0.722	2.64E-28	CD4+ Activated	KLF6
2.05E-32	0.438935721	0.989	0.938	3.73E-28	CD4+ Activated	MYL12A
7.76E-32	0.509859449	0.29	0.11	1.41E-27	CD4+ Activated	LINC02273
8.46E-32	0.724277889	0.526	0.292	1.54E-27	CD4+ Activated	AHNAK
2.30E-31	0.558763849	0.446	0.214	4.18E-27	CD4+ Activated	ICOS
1.91E-30	0.611917228	0.748	0.565	3.47E-26	CD4+ Activated	GSTK1
3.94E-30	0.627178244	0.457	0.245	7.17E-26	CD4+ Activated	OPTN
1.70E-29	0.396617528	0.954	0.902	3.10E-25	CD4+ Activated	ITM2B
1.86E-29	0.555064399	0.696	0.486	3.39E-25	CD4+ Activated	S100A10
6.17E-29	0.564858628	0.81	0.676	1.12E-24	CD4+ Activated	FXYD5
9.99E-29	0.455977951	0.761	0.494	1.82E-24	CD4+ Activated	AAK1
5.84E-28	0.425111066	0.958	0.859	1.06E-23	CD4+ Activated	SARAF
1.13E-27	0.506780152	0.454	0.242	2.07E-23	CD4+ Activated	TTC39C
1.18E-27	0.476304749	0.294	0.123	2.14E-23	CD4+ Activated	CDC14A
2.35E-27	0.497473228	0.789	0.569	4.28E-23	CD4+ Activated	RARRES3
4.64E-27	0.535443176	0.583	0.357	8.44E-23	CD4+ Activated	GIMAP1
5.61E-27	0.521100578	0.391	0.195	1.02E-22	CD4+ Activated	IQGAP2
9.71E-27	0.362956338	0.996	0.952	1.77E-22	CD4+ Activated	PTPRC
1.01E-26	0.490873298	0.472	0.254	1.84E-22	CD4+ Activated	RORA
1.04E-26	0.529361094	0.583	0.378	1.89E-22	CD4+ Activated	VMP1
1.66E-26	0.458765156	0.319	0.144	3.03E-22	CD4+ Activated	IL6R
1.75E-26	0.49722821	0.843	0.649	3.18E-22	CD4+ Activated	TRBC2
2.99E-26	0.520993094	0.894	0.816	5.44E-22	CD4+ Activated	TSC22D3
4.53E-26	0.477252903	0.687	0.426	8.24E-22	CD4+ Activated	BCL11B
5.18E-26	0.528576162	0.385	0.194	9.44E-22	CD4+ Activated	MAL
6.83E-26	0.471765022	0.797	0.58	1.24E-21	CD4+ Activated	LEPROTL1
8.65E-26	0.541152316	0.573	0.353	1.58E-21	CD4+ Activated	SAMHD1
1.48E-25	0.41749739	0.973	0.922	2.70E-21	CD4+ Activated	FOS
2.24E-25	0.711497528	0.592	0.418	4.08E-21	CD4+ Activated	PIK3R1
2.98E-25	0.574829947	0.385	0.208	5.42E-21	CD4+ Activated	TRADD
3.87E-25	0.591333231	0.731	0.537	7.05E-21	CD4+ Activated	TNFAIP3
1.05E-24	0.518196991	0.421	0.225	1.90E-20	CD4+ Activated	ITK
2.28E-24	0.533875933	0.397	0.209	4.15E-20	CD4+ Activated	LIMS1
4.92E-24	0.755186663	0.491	0.301	8.95E-20	CD4+ Activated	IFIT1
6.17E-24	0.431593557	0.281	0.121	1.12E-19	CD4+ Activated	CD226
9.48E-24	0.478018974	0.858	0.761	1.73E-19	CD4+ Activated	VIM
1.75E-23	0.442216521	0.588	0.376	3.19E-19	CD4+ Activated	ALOX5AP
4.75E-23	0.673418872	0.611	0.442	8.65E-19	CD4+ Activated	MX2
5.79E-23	0.515207171	0.472	0.286	1.05E-18	CD4+ Activated	PBXIP1
9.32E-23	0.586623756	0.414	0.234	1.70E-18	CD4+ Activated	AC058791.1
6.98E-22	0.559618236	0.56	0.383	1.27E-17	CD4+ Activated	ODF2L
1.08E-21	0.373394287	0.977	0.921	1.96E-17	CD4+ Activated	DUSP1
1.37E-21	0.722704911	0.879	0.758	2.49E-17	CD4+ Activated	ISG15
1.05E-20	0.51457349	0.693	0.485	1.91E-16	CD4+ Activated	RGCC
1.31E-20	0.535496302	0.812	0.706	2.38E-16	CD4+ Activated	SMCHD1
1.61E-20	0.423929988	0.581	0.383	2.93E-16	CD4+ Activated	FYN
1.67E-20	0.451183923	0.748	0.573	3.05E-16	CD4+ Activated	SLFN5
1.97E-20	0.446589648	0.657	0.484	3.59E-16	CD4+ Activated	CD99
2.92E-20	0.46198755	0.471	0.296	5.31E-16	CD4+ Activated	CCND2
5.39E-20	0.486318042	0.309	0.155	9.81E-16	CD4+ Activated	GATA3
6.82E-20	0.682097874	0.554	0.36	1.24E-15	CD4+ Activated	TRBC1
6.89E-20	0.342209425	0.975	0.939	1.26E-15	CD4+ Activated	PABPC1
9.37E-20	0.475301063	0.653	0.489	1.71E-15	CD4+ Activated	IFITM1
3.27E-19	0.399014081	0.317	0.163	5.96E-15	CD4+ Activated	CD5
3.40E-19	0.381197399	0.867	0.76	6.18E-15	CD4+ Activated	AES
3.45E-19	0.382501048	0.939	0.874	6.29E-15	CD4+ Activated	SRSF7
7.18E-19	0.517494202	0.598	0.426	1.31E-14	CD4+ Activated	APOL6
7.92E-19	0.398414719	0.565	0.377	1.44E-14	CD4+ Activated	RASGRP1
1.13E-18	0.612506493	0.528	0.359	2.05E-14	CD4+ Activated	SOCS1
2.84E-18	0.390073666	0.345	0.181	5.18E-14	CD4+ Activated	PHACTR2
4.18E-18	0.358882832	0.317	0.157	7.61E-14	CD4+ Activated	PYHIN1
5.84E-18	0.488833031	0.459	0.298	1.06E-13	CD4+ Activated	ICAM2
6.78E-18	0.365004756	0.448	0.268	1.23E-13	CD4+ Activated	CAMK4
1.06E-17	0.421612448	0.577	0.407	1.93E-13	CD4+ Activated	SPOCK2
1.33E-17	0.382816015	0.926	0.846	2.43E-13	CD4+ Activated	BTG2
1.34E-17	0.347153173	0.268	0.131	2.44E-13	CD4+ Activated	TNFRSF25
2.65E-17	0.408220384	0.562	0.389	4.82E-13	CD4+ Activated	RCAN3
2.92E-17	0.503532462	0.696	0.581	5.32E-13	CD4+ Activated	IDS
3.83E-17	0.40970891	0.454	0.289	6.98E-13	CD4+ Activated	SAMSN1
6.68E-17	0.458211819	0.628	0.482	1.22E-12	CD4+ Activated	CYLD
7.06E-17	0.528827318	0.66	0.526	1.28E-12	CD4+ Activated	CREM
8.51E-17	0.609235969	0.715	0.587	1.55E-12	CD4+ Activated	IFI6
1.01E-16	0.293293928	0.991	0.98	1.83E-12	CD4+ Activated	H3F3B
1.33E-16	0.532687563	0.311	0.173	2.42E-12	CD4+ Activated	SPATS2L
1.96E-16	0.414058191	0.391	0.233	3.56E-12	CD4+ Activated	IPCEF1
3.77E-16	0.396488388	0.431	0.269	6.86E-12	CD4+ Activated	CD6
4.40E-16	0.606898847	0.431	0.282	8.01E-12	CD4+ Activated	HERC5
5.42E-16	0.283873653	0.928	0.836	9.87E-12	CD4+ Activated	CD69
5.85E-16	0.38835459	0.584	0.419	1.07E-11	CD4+ Activated	MBP
6.93E-16	0.400550607	0.4	0.242	1.26E-11	CD4+ Activated	CRIP1
7.87E-16	0.426530108	0.571	0.416	1.43E-11	CD4+ Activated	EPB41
1.10E-15	0.453671801	0.336	0.196	2.00E-11	CD4+ Activated	AL365361.1
1.35E-15	0.591610143	0.66	0.513	2.46E-11	CD4+ Activated	RGS1
1.38E-15	0.414182985	0.746	0.637	2.52E-11	CD4+ Activated	EMP3
1.57E-15	0.312339957	0.558	0.366	2.87E-11	CD4+ Activated	LAT
1.66E-15	0.448916418	0.577	0.408	3.02E-11	CD4+ Activated	PTGER4
1.73E-15	0.555316036	0.321	0.187	3.15E-11	CD4+ Activated	OASL
2.20E-15	0.515861869	0.507	0.363	4.01E-11	CD4+ Activated	NABP1
2.75E-15	0.538389355	0.457	0.309	5.00E-11	CD4+ Activated	GPR155
3.29E-15	0.35867995	0.769	0.668	6.00E-11	CD4+ Activated	CDC42SE2
4.04E-15	0.409647207	0.408	0.254	7.35E-11	CD4+ Activated	TC2N
4.22E-15	0.407568442	0.818	0.742	7.68E-11	CD4+ Activated	ANKRD12
8.23E-15	0.320990886	0.679	0.484	1.50E-10	CD4+ Activated	LCK
1.12E-14	0.366005177	0.442	0.294	2.04E-10	CD4+ Activated	GIMAP2
2.83E-14	0.288501706	0.884	0.797	5.15E-10	CD4+ Activated	GMFG
3.08E-14	0.367490293	0.342	0.207	5.60E-10	CD4+ Activated	SPATA13
5.81E-14	0.349059566	0.364	0.217	1.06E-09	CD4+ Activated	TESPA1
8.07E-14	0.513910435	0.696	0.592	1.47E-09	CD4+ Activated	SAMD9
8.75E-14	0.36520962	0.277	0.152	1.59E-09	CD4+ Activated	STOM
1.58E-13	0.335596377	0.778	0.662	2.87E-09	CD4+ Activated	IKZF1
1.62E-13	0.60375602	0.408	0.272	2.95E-09	CD4+ Activated	RSAD2
1.64E-13	0.368987472	0.725	0.622	2.99E-09	CD4+ Activated	TMEM123
1.92E-13	0.3829149	0.406	0.262	3.50E-09	CD4+ Activated	DGKA
2.16E-13	0.424961802	0.258	0.137	3.93E-09	CD4+ Activated	GPR171
2.20E-13	0.337239059	0.846	0.768	4.01E-09	CD4+ Activated	EVL
2.82E-13	0.365375181	0.86	0.755	5.14E-09	CD4+ Activated	SLC2A3
3.35E-13	0.437098085	0.712	0.591	6.10E-09	CD4+ Activated	TAGAP
3.43E-13	0.349047692	0.427	0.287	6.24E-09	CD4+ Activated	PLP2
4.21E-13	0.268552609	0.935	0.895	7.67E-09	CD4+ Activated	TMA7
7.76E-13	0.264022133	0.945	0.904	1.41E-08	CD4+ Activated	CD48
8.46E-13	0.445302083	0.683	0.585	1.54E-08	CD4+ Activated	EIF2AK2
9.92E-13	0.304792523	0.774	0.678	1.81E-08	CD4+ Activated	SOD1
1.43E-12	0.367701888	0.744	0.645	2.61E-08	CD4+ Activated	TNFAIP8
1.64E-12	0.511736963	0.472	0.344	2.99E-08	CD4+ Activated	IFIT3
2.18E-12	0.379860913	0.552	0.415	3.97E-08	CD4+ Activated	GBP1
2.38E-12	0.344840304	0.273	0.156	4.34E-08	CD4+ Activated	S1PR1
2.74E-12	0.388628927	0.491	0.363	4.99E-08	CD4+ Activated	IFI44
3.63E-12	0.369187439	0.471	0.321	6.61E-08	CD4+ Activated	ARID5B
3.83E-12	0.370742175	0.406	0.277	6.97E-08	CD4+ Activated	IL10RA
4.68E-12	0.427698069	0.423	0.299	8.53E-08	CD4+ Activated	LPIN2
5.79E-12	0.366850726	0.324	0.205	1.05E-07	CD4+ Activated	HELZ2
6.24E-12	0.359433325	0.421	0.293	1.14E-07	CD4+ Activated	RNF149
6.39E-12	0.259083395	0.776	0.685	1.16E-07	CD4+ Activated	PPP1R15A
7.47E-12	0.355670359	0.285	0.172	1.36E-07	CD4+ Activated	LGALS8
1.11E-11	0.328973995	0.49	0.363	2.01E-07	CD4+ Activated	TECR
1.27E-11	0.39110503	0.814	0.74	2.31E-07	CD4+ Activated	LY6E
1.53E-11	0.441278725	0.326	0.21	2.79E-07	CD4+ Activated	DDX58
1.55E-11	0.303407911	0.884	0.839	2.83E-07	CD4+ Activated	YWHAB
2.12E-11	0.405382804	0.302	0.191	3.86E-07	CD4+ Activated	AC016831.5
2.78E-11	0.39644521	0.645	0.552	5.06E-07	CD4+ Activated	CDKN1B
2.85E-11	0.265171605	0.304	0.183	5.18E-07	CD4+ Activated	FLT3LG
3.39E-11	0.320677749	0.825	0.725	6.18E-07	CD4+ Activated	IFI44L
3.63E-11	0.318675461	0.298	0.184	6.61E-07	CD4+ Activated	LINS1
4.07E-11	0.32041034	0.7	0.584	7.42E-07	CD4+ Activated	ETS1
4.50E-11	0.264871211	0.892	0.854	8.19E-07	CD4+ Activated	STK4
5.80E-11	0.320518927	0.383	0.254	1.06E-06	CD4+ Activated	CD84
6.13E-11	0.314635001	0.262	0.156	1.12E-06	CD4+ Activated	SGTB
7.11E-11	0.318462731	0.264	0.158	1.29E-06	CD4+ Activated	THEM4
8.46E-11	0.307272415	0.277	0.167	1.54E-06	CD4+ Activated	RASA3
8.90E-11	0.320800348	0.408	0.287	1.62E-06	CD4+ Activated	SUSD3
1.17E-10	0.332409918	0.77	0.71	2.14E-06	CD4+ Activated	ELF1
1.28E-10	0.350554713	0.29	0.183	2.33E-06	CD4+ Activated	WWP1
1.49E-10	0.318597328	0.746	0.688	2.71E-06	CD4+ Activated	CNBP
1.54E-10	0.279056857	0.264	0.155	2.80E-06	CD4+ Activated	PRKX
1.93E-10	0.320190108	0.822	0.77	3.52E-06	CD4+ Activated	RNF213
2.88E-10	0.376374511	0.383	0.274	5.24E-06	CD4+ Activated	DDX60L
3.34E-10	0.358051327	0.516	0.405	6.08E-06	CD4+ Activated	PRDX2
3.47E-10	0.408458697	0.302	0.195	6.32E-06	CD4+ Activated	OAS3
3.70E-10	0.252403115	0.507	0.362	6.73E-06	CD4+ Activated	CD247
4.39E-10	0.291835959	0.315	0.205	7.99E-06	CD4+ Activated	TRIM14
4.59E-10	0.463253046	0.469	0.36	8.36E-06	CD4+ Activated	OAS1
5.91E-10	0.38343285	0.863	0.825	1.08E-05	CD4+ Activated	DNAJA1
6.95E-10	0.317759594	0.727	0.653	1.27E-05	CD4+ Activated	NDUFS5
7.85E-10	0.308502483	0.442	0.316	1.43E-05	CD4+ Activated	LCP2
9.63E-10	0.274217489	0.748	0.675	1.75E-05	CD4+ Activated	MCL1
9.78E-10	0.362891499	0.393	0.286	1.78E-05	CD4+ Activated	N4BP1
9.97E-10	0.334546987	0.905	0.801	1.82E-05	CD4+ Activated	KLF2
1.02E-09	0.327811602	0.579	0.458	1.85E-05	CD4+ Activated	AC020916.1
1.02E-09	0.326930705	0.471	0.352	1.86E-05	CD4+ Activated	DDX60
1.05E-09	0.321745859	0.355	0.249	1.91E-05	CD4+ Activated	NECAP2
1.17E-09	0.342644856	0.594	0.486	2.14E-05	CD4+ Activated	ADD3
1.27E-09	0.545391905	0.677	0.594	2.32E-05	CD4+ Activated	MX1
1.72E-09	0.30582998	0.429	0.314	3.14E-05	CD4+ Activated	ATP1A1
1.80E-09	0.274262106	0.309	0.198	3.27E-05	CD4+ Activated	SERINC5
1.94E-09	0.297836871	0.858	0.813	3.53E-05	CD4+ Activated	SF1
2.00E-09	0.336741979	0.537	0.427	3.64E-05	CD4+ Activated	TUBA4A
2.86E-09	0.266502961	0.258	0.16	5.20E-05	CD4+ Activated	KDSR
3.72E-09	0.345246066	0.573	0.479	6.78E-05	CD4+ Activated	SELENOW
4.24E-09	0.338553511	0.304	0.203	7.73E-05	CD4+ Activated	FGD3
4.58E-09	0.276972203	0.588	0.465	8.34E-05	CD4+ Activated	MYADM
4.66E-09	0.353033926	0.801	0.727	8.48E-05	CD4+ Activated	JUN
4.68E-09	0.307138327	0.321	0.217	8.52E-05	CD4+ Activated	HERC6
4.76E-09	0.364504672	0.565	0.475	8.67E-05	CD4+ Activated	EMB
5.53E-09	0.31416456	0.596	0.516	0.000100718	CD4+ Activated	C9orf78
7.35E-09	0.411810564	0.351	0.249	0.000133849	CD4+ Activated	HELB
7.92E-09	0.315093814	0.264	0.169	0.000144249	CD4+ Activated	PLK3
1.13E-08	0.286724421	0.507	0.39	0.000205458	CD4+ Activated	PIK3IP1
1.35E-08	0.260086993	0.808	0.77	0.000245119	CD4+ Activated	DDX24
1.39E-08	0.293545114	0.355	0.252	0.000253007	CD4+ Activated	ZNFX1
1.45E-08	0.27300641	0.837	0.794	0.00026394	CD4+ Activated	YPEL5
2.04E-08	0.314807154	0.302	0.206	0.000372162	CD4+ Activated	TBC1D15
2.09E-08	0.319218077	0.412	0.3	0.000380202	CD4+ Activated	SORL1
2.20E-08	0.275925163	0.309	0.205	0.000400046	CD4+ Activated	DOK2
2.34E-08	0.305865718	0.567	0.479	0.000425461	CD4+ Activated	DYNLT1
2.71E-08	0.26749992	0.596	0.503	0.000493949	CD4+ Activated	LDHA
2.79E-08	0.292809978	0.567	0.467	0.000507827	CD4+ Activated	OCIAD2
3.09E-08	0.32617424	0.38	0.281	0.000561893	CD4+ Activated	CCDC66
3.40E-08	0.350972758	0.772	0.729	0.000619104	CD4+ Activated	SP100
4.47E-08	0.330670934	0.85	0.792	0.000814627	CD4+ Activated	ISG20
4.88E-08	0.30929926	0.615	0.542	0.00088782	CD4+ Activated	PPP1CB
5.81E-08	0.315070367	0.67	0.607	0.001057279	CD4+ Activated	SELENOK
6.59E-08	0.379622929	0.505	0.412	0.001200394	CD4+ Activated	DDIT4
6.62E-08	0.26263428	0.385	0.282	0.001205901	CD4+ Activated	CCSER2
8.89E-08	0.310163469	0.516	0.403	0.001618911	CD4+ Activated	H1FX
9.19E-08	0.282299777	0.38	0.283	0.001672756	CD4+ Activated	DNMT1
9.62E-08	0.291495658	0.324	0.23	0.001750903	CD4+ Activated	CRYBG1
1.03E-07	0.285616564	0.288	0.198	0.001883169	CD4+ Activated	DSTN
1.22E-07	0.336735273	0.624	0.548	0.002215895	CD4+ Activated	MYH9
1.32E-07	0.309883811	0.497	0.405	0.002397445	CD4+ Activated	SBDS
1.42E-07	0.34706467	0.3	0.213	0.00259431	CD4+ Activated	CLIP1
1.62E-07	0.256165061	0.731	0.658	0.002955406	CD4+ Activated	STAT3
1.96E-07	0.331309416	0.319	0.228	0.003577746	CD4+ Activated	ZCCHC2
2.00E-07	0.311709655	0.404	0.315	0.003632761	CD4+ Activated	C19orf66
2.05E-07	0.325918695	0.531	0.437	0.003741195	CD4+ Activated	NOSIP
2.13E-07	0.279913298	0.721	0.644	0.003872451	CD4+ Activated	XAF1
2.30E-07	0.261158982	0.332	0.233	0.004195084	CD4+ Activated	LINC00861
3.30E-07	0.302119251	0.313	0.225	0.006002205	CD4+ Activated	RILPL2
3.35E-07	0.28623558	0.419	0.331	0.006107441	CD4+ Activated	SVIP
3.41E-07	0.270779818	0.444	0.348	0.006204376	CD4+ Activated	IL6ST
3.55E-07	0.287421361	0.793	0.728	0.006466155	CD4+ Activated	STAT1
4.61E-07	0.260908812	0.332	0.241	0.008394036	CD4+ Activated	SFXN1
5.02E-07	0.263825872	0.56	0.462	0.009135478	CD4+ Activated	PRMT9
6.27E-07	0.343755152	0.279	0.2	0.011425214	CD4+ Activated	USP18
6.60E-07	0.28715261	0.3	0.215	0.012016247	CD4+ Activated	HIVEP2
7.17E-07	0.255975387	0.586	0.498	0.013061227	CD4+ Activated	PSIP1
8.21E-07	0.386701317	0.425	0.339	0.014951709	CD4+ Activated	GLIPR1
1.10E-06	0.267476028	0.397	0.305	0.01999264	CD4+ Activated	CLDND1
1.21E-06	0.304999898	0.425	0.341	0.022095738	CD4+ Activated	PAG1
1.30E-06	0.284971791	0.514	0.426	0.023746673	CD4+ Activated	CNOT6L
1.31E-06	0.27028343	0.387	0.306	0.023767143	CD4+ Activated	TBCC
1.49E-06	0.253666532	0.361	0.274	0.027094462	CD4+ Activated	CFAP97
1.66E-06	0.284421127	0.393	0.311	0.030308054	CD4+ Activated	CRBN
1.72E-06	0.25924621	0.393	0.309	0.031308999	CD4+ Activated	JAK3
1.81E-06	0.253155799	0.503	0.411	0.032897105	CD4+ Activated	DENND2D
2.33E-06	0.261652785	0.548	0.488	0.042425679	CD4+ Activated	ATP5PD
3.46E-06	0.288620491	0.491	0.407	0.063036542	CD4+ Activated	PARP9
3.64E-06	0.283975127	0.488	0.411	0.066274456	CD4+ Activated	ARHGAP15
3.91E-06	0.250876154	0.543	0.464	0.071152487	CD4+ Activated	UBE2S
4.27E-06	0.509094958	0.404	0.326	0.077815956	CD4+ Activated	TNFSF10
4.91E-06	0.256881648	0.309	0.226	0.089334398	CD4+ Activated	ARHGEF3
6.06E-06	0.282318945	0.658	0.62	0.110314518	CD4+ Activated	ADAR
6.10E-06	0.257373836	0.528	0.457	0.110992102	CD4+ Activated	NR3C1
7.29E-06	0.33555658	0.4	0.318	0.13268856	CD4+ Activated	CITED2
1.41E-05	0.251625723	0.44	0.365	0.255954652	CD4+ Activated	DNAJB9
2.03E-05	0.266270586	0.662	0.612	0.369812915	CD4+ Activated	CYCS
2.37E-05	0.252439223	0.463	0.384	0.431914415	CD4+ Activated	MACF1
2.78E-05	0.414626844	0.497	0.44	0.505488515	CD4+ Activated	NT5C3A
3.29E-05	0.30509293	0.465	0.405	0.599105563	CD4+ Activated	OAS2
4.35E-05	0.253745767	0.296	0.233	0.792588768	CD4+ Activated	HERPUD2
4.93E-05	0.272028418	0.531	0.488	0.898102168	CD4+ Activated	SNX6
5.65E-05	0.283127902	0.38	0.313	1	CD4+ Activated	PIM2
5.78E-05	0.282401091	0.334	0.269	1	CD4+ Activated	TRANK1
7.67E-05	0.378314922	0.529	0.465	1	CD4+ Activated	AREG
0.000151661	0.29231663	0.311	0.254	1	CD4+ Activated	IFIH1
0.000219564	0.31366949	0.311	0.249	1	CD4+ Activated	IFIT2
0.000296151	0.259706945	0.605	0.56	1	CD4+ Activated	SAMD9L
0.001171074	0.256555417	0.56	0.501	1	CD4+ Activated	EPSTI1
0	1.449136006	0.514	0.017	0	B cells	TNFRSF13B
0	1.21812156	0.501	0.023	0	B cells	AIM2
5.37E-264	1.827778087	0.974	0.2	9.77E-260	B cells	BANK1
7.12E-237	1.040143128	0.455	0.032	1.30E-232	B cells	CLECL1
1.59E-220	1.796291079	0.985	0.241	2.90E-216	B cells	MS4A1
6.67E-217	1.464713047	0.374	0.02	1.21E-212	B cells	LINC01781
5.94E-215	1.546221186	0.888	0.19	1.08E-210	B cells	VPREB3
5.55E-176	1.509664218	0.991	0.307	1.01E-171	B cells	HLA-DQA1
1.96E-172	1.299694083	0.825	0.209	3.57E-168	B cells	TCF4
4.22E-172	1.56633679	0.989	0.341	7.69E-168	B cells	HLA-DQB1
4.93E-162	1.177331397	0.823	0.208	8.97E-158	B cells	TNFRSF13C
3.47E-161	0.823663724	0.512	0.075	6.31E-157	B cells	MARCKS
1.81E-157	1.231168054	0.777	0.195	3.29E-153	B cells	RALGPS2
5.43E-157	1.088300643	0.51	0.077	9.89E-153	B cells	CD24
8.18E-156	1.082425509	0.67	0.14	1.49E-151	B cells	LY86
1.50E-155	1.244076067	0.98	0.3	2.73E-151	B cells	CD79A
5.37E-153	0.836440704	0.455	0.059	9.79E-149	B cells	TLR10
2.47E-151	1.174016485	0.926	0.294	4.50E-147	B cells	CD79B
7.63E-148	0.785589563	0.4	0.046	1.39E-143	B cells	ARHGAP24
1.78E-146	1.09320916	0.694	0.155	3.24E-142	B cells	1-Mar
2.61E-146	0.969384184	0.676	0.143	4.76E-142	B cells	PAX5
1.61E-145	1.564074812	0.998	0.409	2.94E-141	B cells	HLA-DRA
8.58E-143	1.003157303	0.753	0.185	1.56E-138	B cells	SWAP70
4.72E-141	1.026675331	0.711	0.17	8.59E-137	B cells	BASP1
3.35E-139	1.352876356	0.991	0.471	6.10E-135	B cells	HLA-DPA1
1.31E-138	0.602682605	0.35	0.04	2.38E-134	B cells	IGHA1
1.42E-137	1.428036368	0.991	0.537	2.58E-133	B cells	HLA-DPB1
3.09E-135	0.936687808	0.711	0.162	5.63E-131	B cells	CD22
2.27E-133	1.283208936	0.779	0.242	4.13E-129	B cells	SMIM14
5.79E-133	0.980263655	0.856	0.241	1.05E-128	B cells	MEF2C
5.88E-132	0.95918151	0.853	0.244	1.07E-127	B cells	HLA-DMB
2.73E-129	0.953510625	0.51	0.095	4.97E-125	B cells	COBLL1
5.73E-129	0.983545896	0.613	0.143	1.04E-124	B cells	CTSH
1.65E-128	0.943027236	0.792	0.21	3.00E-124	B cells	BCL11A
1.88E-128	1.027109248	0.379	0.05	3.42E-124	B cells	LINC01857
9.05E-128	0.895571654	0.381	0.051	1.65E-123	B cells	SCIMP
2.74E-127	0.915714406	0.608	0.137	4.99E-123	B cells	PDLIM1
4.82E-126	1.302702107	0.996	0.437	8.78E-122	B cells	HLA-DRB1
3.89E-120	0.717244427	0.335	0.04	7.09E-116	B cells	CR1
2.54E-118	0.838735182	0.51	0.1	4.63E-114	B cells	CD19
2.63E-117	0.653416201	0.319	0.037	4.78E-113	B cells	DOK3
5.25E-117	0.890766659	0.549	0.123	9.56E-113	B cells	SYK
1.71E-116	0.801391476	0.352	0.048	3.12E-112	B cells	CPNE5
2.39E-116	0.83011662	0.486	0.095	4.36E-112	B cells	POU2AF1
1.02E-115	0.750315869	0.442	0.076	1.87E-111	B cells	FCRLA
1.57E-115	1.378802781	0.998	0.725	2.85E-111	B cells	CD74
2.49E-115	1.048576331	0.993	0.85	4.53E-111	B cells	CD37
5.27E-115	0.684604396	0.322	0.039	9.59E-111	B cells	TBC1D9
5.04E-114	0.910993308	0.611	0.146	9.18E-110	B cells	ADAM28
1.11E-111	1.029919131	0.648	0.186	2.03E-107	B cells	CCDC50
4.81E-111	0.656761468	0.315	0.038	8.75E-107	B cells	OSBPL10
7.51E-107	0.958109429	0.864	0.315	1.37E-102	B cells	HLA-DMA
5.32E-106	0.825148101	0.409	0.07	9.68E-102	B cells	MNDA
5.65E-104	0.677484219	0.394	0.067	1.03E-99	B cells	BLK
2.18E-103	0.723207466	0.521	0.114	3.96E-99	B cells	SPIB
2.47E-103	0.763139956	0.512	0.114	4.50E-99	B cells	PKIG
2.98E-101	0.662191988	0.339	0.05	5.44E-97	B cells	FCRL2
1.24E-100	0.710875616	0.484	0.104	2.25E-96	B cells	HLA-DOB
4.85E-98	0.698027888	0.584	0.149	8.84E-94	B cells	CD40
1.66E-97	0.70653554	0.534	0.126	3.02E-93	B cells	CYBB
1.50E-89	0.709618739	0.512	0.129	2.73E-85	B cells	BLNK
3.32E-89	0.866256616	0.805	0.288	6.04E-85	B cells	CD83
1.45E-84	0.660454936	0.508	0.127	2.65E-80	B cells	GAPT
4.42E-84	1.039767448	0.847	0.403	8.05E-80	B cells	POU2F2
6.37E-84	0.580951143	0.492	0.118	1.16E-79	B cells	LINC00926
1.19E-83	0.704385113	0.611	0.179	2.17E-79	B cells	LYN
5.73E-83	0.562480073	0.313	0.051	1.04E-78	B cells	EBF1
8.26E-82	0.684780635	0.481	0.121	1.50E-77	B cells	LYL1
1.78E-79	0.533160281	0.575	0.166	3.24E-75	B cells	IRF8
8.29E-79	0.587477871	0.492	0.127	1.51E-74	B cells	BTK
9.28E-76	0.622906535	0.499	0.132	1.69E-71	B cells	LINC02397
5.09E-75	0.804400898	0.565	0.195	9.27E-71	B cells	SMARCB1
3.01E-72	0.681897113	0.659	0.241	5.48E-68	B cells	CTSZ
3.62E-71	0.705128778	0.845	0.396	6.58E-67	B cells	NCF1
6.16E-71	0.646166479	0.508	0.144	1.12E-66	B cells	CCR6
4.08E-69	0.608427791	0.457	0.124	7.42E-65	B cells	LAT2
2.20E-67	0.60297272	0.389	0.098	4.00E-63	B cells	ZDHHC21
5.63E-67	0.513259143	0.324	0.068	1.03E-62	B cells	CD180
1.40E-65	0.658983887	0.455	0.133	2.54E-61	B cells	CXXC5
4.94E-64	0.703833863	0.654	0.26	9.00E-60	B cells	SYNGR2
9.19E-64	0.494599023	0.379	0.093	1.67E-59	B cells	HHEX
1.87E-63	0.681046076	0.656	0.257	3.40E-59	B cells	STX7
4.08E-63	0.542156809	0.324	0.071	7.43E-59	B cells	CR2
4.78E-63	0.415771644	0.254	0.045	8.71E-59	B cells	ALOX5
5.08E-63	0.804103444	0.705	0.319	9.25E-59	B cells	SP140
1.39E-62	0.466421716	0.252	0.045	2.52E-58	B cells	LRRK2
3.96E-61	0.556083238	0.444	0.128	7.21E-57	B cells	CIITA
2.62E-60	0.942077959	0.694	0.329	4.77E-56	B cells	LY9
6.40E-60	0.622516746	0.545	0.187	1.17E-55	B cells	SKAP2
1.39E-59	0.673373806	0.591	0.228	2.53E-55	B cells	DRAM2
2.27E-59	0.603473766	0.392	0.108	4.13E-55	B cells	PARP15
2.53E-59	0.6135816	0.759	0.347	4.61E-55	B cells	SNX2
4.62E-59	0.649592726	0.44	0.137	8.41E-55	B cells	QRSL1
1.74E-58	0.485706263	0.295	0.066	3.16E-54	B cells	FCGR2B
3.05E-58	0.331019247	0.256	0.049	5.55E-54	B cells	PLD4
4.20E-57	0.703758576	0.729	0.339	7.65E-53	B cells	SYPL1
6.98E-57	0.595226116	0.44	0.136	1.27E-52	B cells	CYSLTR1
1.53E-56	0.781719272	0.411	0.129	2.79E-52	B cells	MIR29B2CHG
2.82E-56	0.491889607	0.569	0.198	5.13E-52	B cells	HVCN1
1.13E-55	0.623917138	0.53	0.192	2.06E-51	B cells	BCAS4
3.77E-55	0.579983359	0.354	0.095	6.86E-51	B cells	FGD2
6.05E-55	0.482091414	0.319	0.078	1.10E-50	B cells	PAWR
1.02E-54	0.616073149	0.551	0.203	1.86E-50	B cells	TMEM154
6.57E-54	0.50060155	0.311	0.076	1.20E-49	B cells	WDFY4
7.31E-54	0.554442797	0.407	0.124	1.33E-49	B cells	NCF4
8.53E-54	0.451358285	0.313	0.077	1.55E-49	B cells	GRK3
1.46E-53	0.507781633	0.374	0.105	2.67E-49	B cells	RUBCNL
6.10E-53	0.746263516	0.635	0.273	1.11E-48	B cells	IGHM
7.03E-53	0.458985503	0.298	0.072	1.28E-48	B cells	SETBP1
1.09E-52	0.421377189	0.274	0.062	1.99E-48	B cells	DENND5B
1.25E-52	0.520827368	0.429	0.137	2.27E-48	B cells	GNG7
1.79E-52	0.729483072	0.427	0.146	3.25E-48	B cells	ACP5
1.65E-51	0.452148049	0.379	0.109	3.00E-47	B cells	STAP1
2.21E-51	0.607021923	0.985	0.864	4.02E-47	B cells	CYBA
6.59E-51	0.780526872	0.624	0.283	1.20E-46	B cells	AC004687.1
2.39E-49	0.491385453	0.383	0.113	4.36E-45	B cells	FAM129C
7.21E-49	0.679887693	0.269	0.065	1.31E-44	B cells	FCRL5
5.92E-48	0.463987084	0.344	0.098	1.08E-43	B cells	RABEP2
6.36E-48	0.521283161	0.617	0.255	1.16E-43	B cells	PLEKHO1
1.82E-47	0.927664313	0.731	0.416	3.31E-43	B cells	ZBTB20
3.60E-47	0.522781822	0.403	0.134	6.55E-43	B cells	GM2A
3.12E-46	0.695392881	0.523	0.21	5.69E-42	B cells	PLCG2
6.78E-46	0.68534321	0.904	0.647	1.23E-41	B cells	CD53
9.57E-46	0.727935401	0.311	0.088	1.74E-41	B cells	TNFSF9
2.13E-44	0.361097205	0.996	0.995	3.88E-40	B cells	RPL8
9.55E-44	0.570917863	0.462	0.178	1.74E-39	B cells	SEL1L3
2.12E-43	0.384128378	0.304	0.084	3.86E-39	B cells	TSPAN33
7.97E-43	0.461923538	0.372	0.122	1.45E-38	B cells	ENTPD1
1.06E-42	0.729237344	0.654	0.323	1.93E-38	B cells	NR4A1
1.19E-42	0.494609121	0.383	0.129	2.17E-38	B cells	CD82
1.76E-42	0.574752677	0.757	0.398	3.21E-38	B cells	PRKCB
1.80E-42	0.376168284	0.256	0.065	3.28E-38	B cells	TFEB
2.80E-42	0.509739971	0.571	0.25	5.11E-38	B cells	ORAI2
6.26E-42	0.540305553	0.484	0.191	1.14E-37	B cells	PLEKHF2
1.25E-41	0.453509702	0.317	0.095	2.27E-37	B cells	CXCR5
3.08E-41	0.666227697	0.267	0.073	5.60E-37	B cells	RGS16
3.66E-41	0.4340166	0.374	0.127	6.67E-37	B cells	CAPG
5.23E-41	0.378279489	0.265	0.07	9.52E-37	B cells	USP6NL
8.09E-41	0.310402137	0.311	0.09	1.47E-36	B cells	SPI1
5.05E-40	0.427185752	0.449	0.163	9.19E-36	B cells	AFF3
5.75E-39	0.491428588	0.422	0.153	1.05E-34	B cells	PHACTR1
8.21E-39	0.387543699	0.372	0.125	1.50E-34	B cells	PIK3AP1
1.02E-38	0.492765788	0.462	0.188	1.86E-34	B cells	ANKRD13A
4.36E-38	0.474514703	0.501	0.209	7.95E-34	B cells	STRBP
7.06E-38	0.517964626	0.363	0.132	1.29E-33	B cells	METTL8
7.90E-38	0.401902162	0.374	0.129	1.44E-33	B cells	HLA-DOA
9.47E-38	0.509043136	0.991	0.903	1.73E-33	B cells	CD52
2.02E-37	0.424223654	0.282	0.085	3.67E-33	B cells	RASGRP3
3.14E-37	0.412890302	0.298	0.094	5.71E-33	B cells	RHBDF2
3.31E-37	0.325320918	0.341	0.109	6.03E-33	B cells	FCRL1
9.84E-37	0.614540156	0.615	0.317	1.79E-32	B cells	MBD4
1.93E-36	0.496762046	0.81	0.51	3.52E-32	B cells	CTSS
2.55E-36	0.444472572	0.407	0.158	4.65E-32	B cells	DNAJC10
3.60E-36	0.560694327	0.306	0.099	6.56E-32	B cells	FAM30A
7.56E-36	0.301552609	0.998	0.997	1.38E-31	B cells	RPS23
2.85E-35	0.483940685	0.877	0.597	5.19E-31	B cells	REL
3.39E-35	0.339142658	0.411	0.149	6.18E-31	B cells	CD72
4.63E-35	0.40973321	0.425	0.164	8.42E-31	B cells	CYB561A3
5.69E-35	0.478696446	0.477	0.2	1.04E-30	B cells	PPP3CA
1.07E-34	0.549932311	0.442	0.189	1.95E-30	B cells	LMO4
4.02E-34	0.431605107	0.602	0.288	7.31E-30	B cells	RAB11FIP1
5.19E-34	0.371871626	0.3	0.098	9.45E-30	B cells	TMED8
9.31E-34	0.51313818	0.409	0.165	1.70E-29	B cells	CHD7
2.31E-33	0.510168971	0.834	0.53	4.20E-29	B cells	MTPN
4.22E-33	0.405500738	0.418	0.168	7.68E-29	B cells	TPD52
4.33E-33	0.462284944	0.442	0.184	7.89E-29	B cells	GGA2
9.71E-33	0.42523483	0.357	0.135	1.77E-28	B cells	PTPN18
1.31E-32	0.654366811	0.873	0.617	2.39E-28	B cells	PARP14
3.21E-32	0.511882212	0.757	0.462	5.85E-28	B cells	CHCHD10
6.01E-32	0.486611464	0.473	0.217	1.09E-27	B cells	WASHC4
9.15E-32	0.4227521	0.967	0.866	1.67E-27	B cells	ARPC3
1.06E-31	0.496057225	0.904	0.633	1.93E-27	B cells	CLIC1
1.39E-31	0.535992026	0.516	0.247	2.54E-27	B cells	MIS18BP1
3.09E-31	0.528641155	0.753	0.456	5.63E-27	B cells	IKZF3
6.03E-31	0.343365704	0.333	0.12	1.10E-26	B cells	CHPT1
1.12E-30	0.469000466	0.532	0.257	2.04E-26	B cells	RGS19
2.51E-30	0.517532538	0.534	0.261	4.58E-26	B cells	INPP5D
4.43E-30	0.259302456	0.363	0.144	8.06E-26	B cells	GRN
1.56E-29	0.310928785	0.998	0.993	2.84E-25	B cells	MT-CO1
2.50E-29	0.38209965	0.473	0.211	4.55E-25	B cells	FCHSD2
3.58E-29	0.408413212	0.313	0.118	6.51E-25	B cells	TMEM19
4.29E-29	0.329726051	0.993	0.992	7.81E-25	B cells	MT-ND4
5.31E-29	0.534429017	0.74	0.469	9.67E-25	B cells	EVI2B
7.18E-29	0.651635167	0.319	0.128	1.31E-24	B cells	RNGTT
1.22E-28	0.469020292	0.562	0.286	2.23E-24	B cells	MAP3K1
5.59E-28	0.33967201	0.306	0.113	1.02E-23	B cells	P2RX5
7.31E-28	0.495877019	0.315	0.125	1.33E-23	B cells	MRPL44
1.28E-27	0.283081127	0.998	0.995	2.32E-23	B cells	RPL27A
2.05E-27	0.264177793	1	0.998	3.73E-23	B cells	RPS2
3.20E-27	0.398371738	0.492	0.237	5.83E-23	B cells	DAPP1
3.26E-27	0.332405316	0.263	0.091	5.93E-23	B cells	AC027097.1
4.07E-27	0.410226647	0.368	0.157	7.41E-23	B cells	BACH1
4.62E-27	0.433126539	0.438	0.201	8.42E-23	B cells	SH3BP5
4.70E-27	0.424321933	0.405	0.181	8.56E-23	B cells	TSPAN3
5.15E-27	0.464975993	0.915	0.723	9.37E-23	B cells	SP110
5.67E-27	0.372554265	0.328	0.13	1.03E-22	B cells	KDM4B
1.36E-26	0.370908413	0.505	0.239	2.48E-22	B cells	SESN3
2.09E-26	0.433504832	0.438	0.204	3.81E-22	B cells	LRMP
2.70E-26	0.455043088	0.705	0.425	4.91E-22	B cells	PTPN6
3.22E-26	0.260254111	0.996	0.996	5.85E-22	B cells	RPL23A
5.57E-26	0.413069856	0.954	0.856	1.01E-21	B cells	EEF2
5.91E-26	0.257224786	0.376	0.157	1.08E-21	B cells	SNX10
8.88E-26	0.539940874	0.659	0.404	1.62E-21	B cells	NCOA3
1.24E-25	0.34733849	0.387	0.168	2.25E-21	B cells	UVRAG
2.15E-25	0.353063184	0.326	0.131	3.91E-21	B cells	UNC93B1
8.62E-25	0.465069566	0.726	0.455	1.57E-20	B cells	HERPUD1
9.40E-25	0.480266838	0.796	0.545	1.71E-20	B cells	ARID1B
9.92E-25	0.286667758	0.998	0.996	1.81E-20	B cells	RPS11
1.00E-24	0.501369511	0.751	0.5	1.83E-20	B cells	SNX3
1.11E-24	0.334585073	0.298	0.117	2.03E-20	B cells	EAF2
1.61E-24	0.261398148	0.996	0.994	2.93E-20	B cells	MT-CO2
1.70E-24	0.496542744	0.954	0.838	3.09E-20	B cells	LTB
4.08E-24	0.34882252	0.451	0.214	7.43E-20	B cells	ELOVL5
5.87E-24	0.31802269	0.265	0.1	1.07E-19	B cells	RHOQ
8.24E-24	0.471480405	0.466	0.232	1.50E-19	B cells	CHI3L2
1.27E-23	0.410158341	0.46	0.23	2.32E-19	B cells	TRAF5
1.34E-23	0.429476974	0.525	0.278	2.44E-19	B cells	ATP2B1
2.42E-23	0.446013062	0.654	0.388	4.42E-19	B cells	CMTM6
2.48E-23	0.34394749	0.368	0.162	4.52E-19	B cells	ST3GAL5
2.63E-23	0.459010983	0.689	0.442	4.78E-19	B cells	PRDM2
3.62E-23	0.372061591	0.35	0.155	6.59E-19	B cells	SMC6
5.00E-23	0.265814733	1	0.998	9.10E-19	B cells	RPS8
6.60E-23	0.486098575	0.969	0.866	1.20E-18	B cells	TXNIP
7.43E-23	0.351835561	0.335	0.147	1.35E-18	B cells	WDFY1
1.60E-22	0.347176215	0.322	0.137	2.91E-18	B cells	TBC1D5
3.22E-22	0.321138005	0.317	0.133	5.86E-18	B cells	PIKFYVE
3.56E-22	0.327027455	0.341	0.152	6.49E-18	B cells	CEPT1
4.12E-22	0.316511943	0.295	0.122	7.50E-18	B cells	ARHGAP17
4.14E-22	0.29298002	0.333	0.143	7.54E-18	B cells	RASSF2
7.58E-22	0.317816655	0.315	0.134	1.38E-17	B cells	PXK
1.19E-21	0.376308399	0.348	0.162	2.17E-17	B cells	IFT57
2.31E-21	0.338347122	0.322	0.141	4.20E-17	B cells	DMXL1
5.10E-21	0.293735378	0.263	0.103	9.28E-17	B cells	SAV1
7.08E-21	0.402615403	0.737	0.481	1.29E-16	B cells	MOB1A
9.27E-21	0.344659236	0.398	0.193	1.69E-16	B cells	TMEM156
1.71E-20	0.302826708	0.385	0.188	3.11E-16	B cells	VOPP1
1.77E-20	0.35662615	0.403	0.202	3.22E-16	B cells	PHKB
4.40E-20	0.342229316	0.466	0.239	8.01E-16	B cells	BCL2
5.87E-20	0.264527118	0.396	0.194	1.07E-15	B cells	BCL2A1
6.00E-20	0.365928801	0.556	0.309	1.09E-15	B cells	SKIL
1.17E-19	0.270556199	0.322	0.141	2.14E-15	B cells	CAMK1D
1.36E-19	0.386519191	0.573	0.335	2.47E-15	B cells	UPF2
2.06E-19	0.312787392	0.49	0.27	3.75E-15	B cells	PYCARD
2.19E-19	0.254603	0.254	0.103	3.98E-15	B cells	RNF141
3.23E-19	0.296821945	0.319	0.145	5.88E-15	B cells	LPGAT1
8.80E-19	0.307271096	0.405	0.202	1.60E-14	B cells	RIC3
1.18E-18	0.405375787	0.788	0.571	2.14E-14	B cells	EZR
1.33E-18	0.332239796	0.438	0.227	2.41E-14	B cells	UBE2J1
3.51E-18	0.361483415	0.44	0.238	6.38E-14	B cells	FAM214A
3.64E-18	0.419910676	0.556	0.331	6.62E-14	B cells	PTPN1
4.50E-18	0.258280634	0.626	0.364	8.20E-14	B cells	PMAIP1
4.59E-18	0.34624796	0.499	0.278	8.36E-14	B cells	CNPY3
5.26E-18	0.325284567	0.641	0.406	9.58E-14	B cells	GDI2
5.39E-18	0.322352967	0.381	0.195	9.82E-14	B cells	ATP2A3
6.81E-18	0.376963361	0.79	0.59	1.24E-13	B cells	RNASET2
1.11E-17	0.290382493	0.354	0.173	2.02E-13	B cells	PHF6
1.97E-17	0.315949675	0.488	0.269	3.58E-13	B cells	NT5C
2.53E-17	0.386837256	0.453	0.253	4.60E-13	B cells	HSH2D
3.28E-17	0.314049198	0.3	0.142	5.98E-13	B cells	EIF4G3
3.30E-17	0.253183354	0.718	0.474	6.01E-13	B cells	GPR183
3.78E-17	0.27163993	0.282	0.128	6.88E-13	B cells	METTL21A
6.01E-17	0.40080317	0.339	0.171	1.09E-12	B cells	TGIF1
8.76E-17	0.253845799	0.344	0.166	1.60E-12	B cells	ZNF92
1.09E-16	0.299861265	0.317	0.156	1.98E-12	B cells	GTF2E2
1.28E-16	0.284465398	0.939	0.754	2.33E-12	B cells	IFI16
1.58E-16	0.284894874	0.834	0.596	2.87E-12	B cells	COTL1
1.72E-16	0.337392382	0.926	0.795	3.13E-12	B cells	SLC25A6
1.88E-16	0.350900099	0.934	0.803	3.42E-12	B cells	LAPTM5
2.62E-16	0.309923111	0.315	0.157	4.77E-12	B cells	TMEM131
3.11E-16	0.342940973	0.786	0.559	5.66E-12	B cells	PLAC8
3.30E-16	0.28599513	0.256	0.115	6.00E-12	B cells	SIDT1
3.82E-16	0.356872669	0.856	0.685	6.95E-12	B cells	ERP29
3.94E-16	0.330400344	0.324	0.165	7.18E-12	B cells	TMA16
4.64E-16	0.338207493	0.941	0.815	8.45E-12	B cells	RAC2
7.49E-16	0.340261214	0.722	0.493	1.36E-11	B cells	PARP1
1.02E-15	0.291688727	0.527	0.307	1.86E-11	B cells	VASP
1.07E-15	0.288047662	0.385	0.208	1.95E-11	B cells	FAM96A
2.90E-15	0.250799591	0.348	0.179	5.28E-11	B cells	NIPA2
3.08E-15	0.313651976	0.766	0.547	5.60E-11	B cells	GRB2
4.46E-15	0.250038005	0.923	0.796	8.12E-11	B cells	SAT1
4.95E-15	0.37352089	0.527	0.333	9.00E-11	B cells	ITSN2
5.14E-15	0.271807544	0.42	0.233	9.36E-11	B cells	AFTPH
5.35E-15	0.262290943	0.284	0.137	9.74E-11	B cells	GINM1
8.34E-15	0.313110192	0.422	0.24	1.52E-10	B cells	KIAA0040
1.06E-14	0.260182467	0.35	0.183	1.93E-10	B cells	PRKD3
1.18E-14	0.352469474	0.65	0.457	2.15E-10	B cells	RPL22L1
5.31E-14	0.259229797	0.265	0.13	9.68E-10	B cells	DUSP22
5.91E-14	0.251793001	0.484	0.284	1.08E-09	B cells	APPL1
6.50E-14	0.277993681	0.372	0.204	1.18E-09	B cells	MARF1
6.90E-14	0.299212668	0.65	0.434	1.26E-09	B cells	MT-ND4L
8.42E-14	0.427508803	0.519	0.319	1.53E-09	B cells	IER5
8.80E-14	0.353730792	0.742	0.549	1.60E-09	B cells	TRIM38
9.06E-14	0.336301975	0.777	0.585	1.65E-09	B cells	FCMR
2.09E-13	0.313603239	0.731	0.527	3.81E-09	B cells	WSB1
3.69E-13	0.328156776	0.753	0.554	6.71E-09	B cells	PPM1K
4.20E-13	0.305063214	0.926	0.786	7.64E-09	B cells	ZFAS1
4.83E-13	0.27185387	0.582	0.362	8.80E-09	B cells	ANXA6
5.07E-13	0.258883669	0.282	0.146	9.23E-09	B cells	SND1
6.81E-13	0.272877757	0.923	0.762	1.24E-08	B cells	PSMB9
7.48E-13	0.327879893	0.536	0.353	1.36E-08	B cells	MAP4K4
8.87E-13	0.340666405	0.538	0.339	1.61E-08	B cells	IFIT3
1.03E-12	0.281411196	0.263	0.132	1.88E-08	B cells	WDR11
1.64E-12	0.342910967	0.615	0.433	2.98E-08	B cells	RGS2
2.20E-12	0.278781225	0.702	0.494	4.01E-08	B cells	JMJD1C
2.68E-12	0.269075441	0.832	0.678	4.89E-08	B cells	SCAF11
5.13E-12	0.251982718	0.392	0.227	9.34E-08	B cells	C7orf50
2.33E-11	0.251759378	0.484	0.307	4.25E-07	B cells	ZFAND6
1.25E-10	0.268969597	0.385	0.234	2.28E-06	B cells	PARVG
1.82E-10	0.258019096	0.667	0.468	3.31E-06	B cells	SETX
1.93E-10	0.2721004	0.525	0.354	3.51E-06	B cells	RASGEF1B
2.33E-10	0.260696899	0.47	0.302	4.24E-06	B cells	AHNAK
2.89E-10	0.251085175	0.827	0.627	5.27E-06	B cells	TRIM22
3.97E-10	0.267622085	0.569	0.391	7.22E-06	B cells	RNASEH2B
6.86E-10	0.269764373	0.716	0.541	1.25E-05	B cells	LSM7
1.06E-09	0.256896116	0.667	0.488	1.93E-05	B cells	TCEA1
1.09E-09	0.271848736	0.446	0.293	1.98E-05	B cells	ARHGAP25
1.81E-09	0.280917038	0.67	0.49	3.30E-05	B cells	BOD1L1
3.93E-09	0.262033661	0.403	0.262	7.16E-05	B cells	CHD9
2.59E-06	0.304649761	0.796	0.724	0.04716587	B cells	NR4A2
2.57E-05	0.253374059	0.864	0.814	0.46848583	B cells	FOSB
0	3.595837026	0.965	0.107	0	NK cells CD56-	CCL5
0	3.424240807	0.865	0.052	0	NK cells CD56-	GZMK
0	2.793690985	0.87	0.071	0	NK cells CD56-	NKG7
0	2.690912986	0.849	0.094	0	NK cells CD56-	CST7
0	2.532632166	0.733	0.042	0	NK cells CD56-	GZMA
2.40E-298	1.70060321	0.534	0.033	4.37E-294	NK cells CD56-	KLRG1
1.93E-204	1.752173857	0.475	0.047	3.51E-200	NK cells CD56-	TRGC2
2.58E-201	1.752393178	0.714	0.15	4.70E-197	NK cells CD56-	LYAR
4.20E-148	1.271803796	0.376	0.036	7.64E-144	NK cells CD56-	KLRD1
7.40E-142	1.853494299	0.463	0.069	1.35E-137	NK cells CD56-	CCL4
2.27E-136	1.242212248	0.489	0.083	4.13E-132	NK cells CD56-	PRF1
2.12E-134	1.400013806	0.981	0.58	3.85E-130	NK cells CD56-	IL32
2.92E-134	1.566734915	0.799	0.307	5.31E-130	NK cells CD56-	GZMM
7.21E-133	2.069979919	0.917	0.558	1.31E-128	NK cells CD56-	DUSP2
1.02E-127	1.420506056	0.953	0.584	1.86E-123	NK cells CD56-	HCST
1.79E-119	1.116036017	0.492	0.098	3.25E-115	NK cells CD56-	CTSW
4.52E-110	1.386872293	0.298	0.034	8.23E-106	NK cells CD56-	TRGC1
2.09E-106	0.554470499	1	0.999	3.80E-102	NK cells CD56-	B2M
2.48E-102	0.705061781	0.253	0.023	4.51E-98	NK cells CD56-	XCL2
2.11E-97	1.223612341	0.631	0.21	3.83E-93	NK cells CD56-	SH2D1A
1.04E-95	1.945231202	0.272	0.033	1.90E-91	NK cells CD56-	TRDC
2.07E-95	0.624342252	1	0.995	3.77E-91	NK cells CD56-	HLA-B
7.49E-92	0.947110561	0.359	0.062	1.36E-87	NK cells CD56-	LAG3
2.92E-91	0.676907324	1	0.991	5.32E-87	NK cells CD56-	HLA-A
7.31E-89	1.581113145	0.754	0.312	1.33E-84	NK cells CD56-	ANXA1
7.66E-86	1.374399418	0.385	0.082	1.39E-81	NK cells CD56-	TNFSF9
1.21E-83	1.360147123	0.515	0.165	2.19E-79	NK cells CD56-	CMC1
1.33E-79	0.916172299	0.371	0.081	2.41E-75	NK cells CD56-	SLAMF7
3.39E-78	0.981854504	0.47	0.135	6.16E-74	NK cells CD56-	STOM
2.25E-76	0.648398492	1	0.991	4.10E-72	NK cells CD56-	HLA-C
1.79E-73	1.058218232	0.435	0.122	3.26E-69	NK cells CD56-	GPR171
2.46E-73	1.375152128	0.253	0.037	4.48E-69	NK cells CD56-	IFNG
1.33E-69	1.10229063	0.835	0.57	2.42E-65	NK cells CD56-	RARRES3
1.25E-67	0.899791377	0.397	0.109	2.28E-63	NK cells CD56-	SAMD3
3.48E-66	1.112329467	0.827	0.499	6.33E-62	NK cells CD56-	S100A4
8.40E-64	0.911780252	0.546	0.2	1.53E-59	NK cells CD56-	PLEK
8.69E-59	0.971678687	0.87	0.692	1.58E-54	NK cells CD56-	PPP2R5C
2.01E-58	0.994226789	0.44	0.148	3.67E-54	NK cells CD56-	PYHIN1
6.41E-57	0.745177887	0.414	0.128	1.17E-52	NK cells CD56-	IL2RB
8.06E-55	0.991572171	0.783	0.526	1.47E-50	NK cells CD56-	CLEC2B
1.70E-54	1.048900796	0.586	0.287	3.10E-50	NK cells CD56-	CLDND1
4.63E-53	0.840324028	0.844	0.532	8.44E-49	NK cells CD56-	GIMAP4
5.53E-51	0.649417348	0.95	0.781	1.01E-46	NK cells CD56-	SRGN
2.19E-50	0.723289722	0.972	0.871	3.98E-46	NK cells CD56-	SH3BGRL3
5.12E-49	0.758789855	0.946	0.6	9.31E-45	NK cells CD56-	CD3D
7.62E-49	0.809623417	0.314	0.09	1.39E-44	NK cells CD56-	MYO1F
9.82E-49	0.889037621	0.726	0.481	1.79E-44	NK cells CD56-	CD99
2.22E-48	0.876206726	0.648	0.36	4.04E-44	NK cells CD56-	RUNX3
2.50E-47	1.157656624	0.48	0.203	4.54E-43	NK cells CD56-	CD8A
1.55E-46	1.118762733	0.671	0.414	2.83E-42	NK cells CD56-	PIK3R1
2.56E-46	0.912418597	0.674	0.414	4.65E-42	NK cells CD56-	MBP
1.42E-45	0.355245487	1	0.998	2.59E-41	NK cells CD56-	TMSB4X
9.71E-45	0.8173808	0.326	0.103	1.77E-40	NK cells CD56-	CRTAM
6.32E-39	0.665325333	0.863	0.704	1.15E-34	NK cells CD56-	S100A6
1.04E-38	0.519724678	0.979	0.954	1.88E-34	NK cells CD56-	PTPRC
2.75E-38	0.782603334	0.723	0.518	5.00E-34	NK cells CD56-	CD81
2.88E-38	0.849861739	0.629	0.383	5.24E-34	NK cells CD56-	FYN
5.69E-38	0.913536201	0.61	0.35	1.04E-33	NK cells CD56-	SYNE2
3.13E-37	0.785966379	0.998	0.977	5.70E-33	NK cells CD56-	HSP90AA1
2.28E-36	0.688565251	0.908	0.63	4.15E-32	NK cells CD56-	TRAC
3.74E-36	0.987596886	0.754	0.593	6.81E-32	NK cells CD56-	ZFP36
1.44E-35	0.626378725	0.908	0.6	2.62E-31	NK cells CD56-	CD3E
2.98E-35	0.739170203	0.433	0.195	5.43E-31	NK cells CD56-	DOK2
6.59E-35	0.630392137	0.865	0.557	1.20E-30	NK cells CD56-	CD3G
3.59E-34	1.135233845	0.849	0.723	6.54E-30	NK cells CD56-	JUN
6.79E-34	1.027755548	0.742	0.541	1.24E-29	NK cells CD56-	TNFAIP3
1.33E-33	0.651339709	0.355	0.136	2.42E-29	NK cells CD56-	CYTOR
2.06E-33	0.861365773	0.534	0.297	3.75E-29	NK cells CD56-	AHNAK
2.42E-33	0.93317386	0.482	0.261	4.40E-29	NK cells CD56-	APOBEC3G
2.49E-33	0.710528272	0.939	0.926	4.53E-29	NK cells CD56-	DUSP1
1.46E-32	0.656579971	0.317	0.121	2.66E-28	NK cells CD56-	C12orf75
1.64E-31	0.488018048	0.965	0.942	2.98E-27	NK cells CD56-	MYL12A
4.81E-31	0.646431049	0.948	0.904	8.76E-27	NK cells CD56-	HSPA8
5.12E-31	0.644817922	0.787	0.527	9.32E-27	NK cells CD56-	CD2
6.35E-31	0.894966084	0.754	0.518	1.16E-26	NK cells CD56-	IL7R
7.88E-31	0.700971512	0.478	0.259	1.43E-26	NK cells CD56-	SLC9A3R1
1.07E-30	0.919305975	0.752	0.61	1.95E-26	NK cells CD56-	IER2
3.10E-30	0.466104911	0.976	0.932	5.65E-26	NK cells CD56-	PFN1
3.77E-30	0.710097518	0.513	0.3	6.86E-26	NK cells CD56-	CKLF
4.06E-30	0.642544766	0.421	0.207	7.39E-26	NK cells CD56-	RAB27A
5.28E-30	0.643827982	0.773	0.638	9.62E-26	NK cells CD56-	GUK1
5.97E-30	0.685116191	0.896	0.88	1.09E-25	NK cells CD56-	SRSF7
9.34E-30	0.699510118	0.414	0.197	1.70E-25	NK cells CD56-	GPRIN3
9.06E-29	0.834758212	0.891	0.778	1.65E-24	NK cells CD56-	DNAJB1
2.68E-28	0.606065301	0.712	0.486	4.88E-24	NK cells CD56-	LCK
8.33E-28	0.663824179	0.69	0.492	1.52E-23	NK cells CD56-	S100A10
4.46E-27	0.444590322	0.983	0.981	8.12E-23	NK cells CD56-	H3F3B
4.55E-27	0.89051241	0.905	0.841	8.29E-23	NK cells CD56-	CD69
9.82E-27	0.68468108	0.272	0.107	1.79E-22	NK cells CD56-	TRG-AS1
9.82E-27	0.654374275	0.877	0.728	1.79E-22	NK cells CD56-	KLF6
1.30E-26	0.666898551	0.556	0.361	2.36E-22	NK cells CD56-	ABHD17A
1.36E-26	0.723227144	0.421	0.225	2.48E-22	NK cells CD56-	ARAP2
7.20E-25	0.696879455	0.454	0.263	1.31E-20	NK cells CD56-	ITGAL
7.45E-25	0.471708976	0.326	0.133	1.36E-20	NK cells CD56-	TIGIT
7.48E-25	0.677005674	0.551	0.373	1.36E-20	NK cells CD56-	ARPC5L
1.35E-24	0.59852123	0.357	0.17	2.46E-20	NK cells CD56-	ANXA2
2.19E-24	0.506726246	0.797	0.532	3.98E-20	NK cells CD56-	GIMAP7
2.58E-24	0.592784308	0.759	0.638	4.70E-20	NK cells CD56-	EMP3
3.07E-24	0.485752124	0.506	0.295	5.59E-20	NK cells CD56-	CTSC
3.22E-24	0.591163806	0.759	0.626	5.85E-20	NK cells CD56-	PDCD4
5.09E-24	0.605861386	0.255	0.097	9.28E-20	NK cells CD56-	PTMS
4.08E-23	0.642269813	0.454	0.266	7.42E-19	NK cells CD56-	FLNA
4.27E-23	0.586942051	0.868	0.784	7.77E-19	NK cells CD56-	NEAT1
7.39E-23	0.745567755	0.617	0.457	1.35E-18	NK cells CD56-	AC020916.1
7.72E-23	0.528621505	0.858	0.812	1.41E-18	NK cells CD56-	MYL12B
8.24E-23	0.624895528	0.482	0.271	1.50E-18	NK cells CD56-	ID2
1.18E-22	0.409214449	0.979	0.944	2.14E-18	NK cells CD56-	CALM1
1.28E-22	0.553640023	0.56	0.36	2.32E-18	NK cells CD56-	CD247
1.52E-22	0.373720443	0.991	0.974	2.77E-18	NK cells CD56-	UBC
1.90E-22	0.570316458	0.319	0.152	3.46E-18	NK cells CD56-	PSTPIP1
2.68E-22	0.576644151	0.875	0.825	4.89E-18	NK cells CD56-	DNAJA1
8.45E-22	0.652807514	0.48	0.313	1.54E-17	NK cells CD56-	PAXX
9.71E-22	0.56397301	0.366	0.183	1.77E-17	NK cells CD56-	PHACTR2
3.00E-21	0.52384517	0.844	0.769	5.47E-17	NK cells CD56-	RNF213
4.18E-21	0.401367925	0.955	0.868	7.62E-17	NK cells CD56-	CYBA
7.18E-21	0.488023077	0.567	0.387	1.31E-16	NK cells CD56-	ITGB2
1.37E-20	0.567626768	0.421	0.244	2.49E-16	NK cells CD56-	CRIP1
2.11E-20	0.596014394	0.418	0.241	3.85E-16	NK cells CD56-	CD96
4.47E-20	0.546595724	0.359	0.186	8.15E-16	NK cells CD56-	OASL
5.31E-20	0.591456682	0.319	0.164	9.66E-16	NK cells CD56-	NFATC2
2.03E-19	0.32309637	0.972	0.962	3.70E-15	NK cells CD56-	CFL1
2.51E-19	0.667398469	0.421	0.253	4.57E-15	NK cells CD56-	CD84
3.28E-19	0.687941978	0.447	0.291	5.97E-15	NK cells CD56-	ADGRE5
4.13E-19	0.582208598	0.423	0.254	7.52E-15	NK cells CD56-	OPTN
6.74E-19	0.563087175	0.92	0.845	1.23E-14	NK cells CD56-	ZFP36L2
7.99E-19	0.521743016	0.482	0.301	1.45E-14	NK cells CD56-	TRAT1
1.03E-18	0.553024345	0.608	0.459	1.87E-14	NK cells CD56-	UBE2S
1.41E-18	0.579052515	0.6	0.474	2.56E-14	NK cells CD56-	EMB
1.57E-18	0.561795613	0.582	0.362	2.86E-14	NK cells CD56-	TRBC1
2.07E-18	0.486439488	0.801	0.634	3.78E-14	NK cells CD56-	ARL4C
2.58E-18	0.512653526	0.652	0.508	4.69E-14	NK cells CD56-	LITAF
2.69E-18	0.655072855	0.61	0.466	4.90E-14	NK cells CD56-	MYADM
4.81E-18	0.638404976	0.463	0.319	8.76E-14	NK cells CD56-	TUBB4B
8.35E-18	0.478215722	0.927	0.893	1.52E-13	NK cells CD56-	UBB
1.01E-17	1.002721865	0.61	0.446	1.84E-13	NK cells CD56-	HSPA1B
1.43E-17	0.40356345	0.801	0.646	2.61E-13	NK cells CD56-	CLIC1
1.74E-17	0.775638056	0.556	0.428	3.17E-13	NK cells CD56-	TUBA4A
2.02E-17	0.547822015	0.565	0.407	3.69E-13	NK cells CD56-	DENND2D
2.59E-17	0.490314028	0.605	0.457	4.72E-13	NK cells CD56-	CFLAR
2.87E-17	0.667357767	0.407	0.23	5.23E-13	NK cells CD56-	CD8B
4.49E-17	1.259826653	0.572	0.409	8.18E-13	NK cells CD56-	HSPA1A
5.31E-17	0.617951702	0.716	0.61	9.66E-13	NK cells CD56-	COTL1
7.04E-17	0.444836203	0.799	0.714	1.28E-12	NK cells CD56-	CD44
9.34E-17	0.530908476	0.348	0.199	1.70E-12	NK cells CD56-	PTPN4
2.77E-16	0.51675857	0.818	0.79	5.05E-12	NK cells CD56-	IFITM2
2.87E-16	0.530514798	0.416	0.257	5.23E-12	NK cells CD56-	TC2N
3.24E-16	0.572194597	0.652	0.496	5.90E-12	NK cells CD56-	MT2A
3.38E-16	0.639018054	0.473	0.337	6.15E-12	NK cells CD56-	GPR65
9.55E-16	0.503823266	0.314	0.175	1.74E-11	NK cells CD56-	CDC42EP3
1.02E-15	0.57558935	0.527	0.386	1.86E-11	NK cells CD56-	RASGRP1
1.08E-15	0.487434398	0.416	0.277	1.96E-11	NK cells CD56-	DHRS7
1.68E-15	0.522068224	0.392	0.248	3.05E-11	NK cells CD56-	PARP8
2.28E-15	0.403265298	0.794	0.709	4.16E-11	NK cells CD56-	STK17A
2.50E-15	0.382200797	0.794	0.708	4.56E-11	NK cells CD56-	LCP1
4.78E-15	0.630850906	0.865	0.855	8.71E-11	NK cells CD56-	BTG2
5.78E-15	0.372182776	0.882	0.852	1.05E-10	NK cells CD56-	PSME1
7.76E-15	0.447141695	0.792	0.763	1.41E-10	NK cells CD56-	HLA-F
8.69E-15	0.432084397	0.738	0.625	1.58E-10	NK cells CD56-	PPIB
1.19E-14	0.462877384	0.522	0.369	2.16E-10	NK cells CD56-	GIMAP1
1.24E-14	0.523930614	0.345	0.204	2.25E-10	NK cells CD56-	IQGAP2
1.39E-14	0.607456888	0.409	0.266	2.53E-10	NK cells CD56-	RORA
3.54E-14	0.485606599	0.738	0.678	6.45E-10	NK cells CD56-	MCL1
4.42E-14	0.56458963	0.355	0.221	8.05E-10	NK cells CD56-	CBLB
5.15E-14	0.342779262	0.908	0.899	9.38E-10	NK cells CD56-	TMA7
6.27E-14	0.532308783	0.409	0.28	1.14E-09	NK cells CD56-	IL10RA
1.27E-13	0.473870207	0.31	0.181	2.31E-09	NK cells CD56-	RNF166
1.93E-13	0.409748509	0.792	0.746	3.51E-09	NK cells CD56-	UBL5
2.00E-13	0.531534521	0.608	0.504	3.65E-09	NK cells CD56-	LDHA
2.14E-13	0.499523375	0.858	0.815	3.91E-09	NK cells CD56-	FOSB
2.56E-13	0.543644839	0.378	0.245	4.67E-09	NK cells CD56-	LYST
2.65E-13	0.267449057	0.426	0.284	4.83E-09	NK cells CD56-	CD63
4.54E-13	0.422502659	0.466	0.316	8.26E-09	NK cells CD56-	LCP2
4.68E-13	0.473214672	0.404	0.278	8.53E-09	NK cells CD56-	GPR174
5.33E-13	0.365285091	0.827	0.793	9.70E-09	NK cells CD56-	7-Sep
5.53E-13	0.401702144	0.65	0.492	1.01E-08	NK cells CD56-	CD7
9.61E-13	0.390271378	0.634	0.526	1.75E-08	NK cells CD56-	IQGAP1
1.43E-12	0.473462171	0.667	0.607	2.61E-08	NK cells CD56-	CIB1
1.79E-12	0.437547908	0.392	0.261	3.26E-08	NK cells CD56-	PRKCH
2.34E-12	0.426912391	0.768	0.712	4.27E-08	NK cells CD56-	SRSF2
4.86E-12	0.389589242	0.716	0.676	8.85E-08	NK cells CD56-	CDC42SE2
7.73E-12	0.484161682	0.402	0.283	1.41E-07	NK cells CD56-	CCSER2
1.09E-11	0.43398308	0.281	0.162	1.99E-07	NK cells CD56-	GATA3
1.81E-11	0.514610741	0.421	0.299	3.29E-07	NK cells CD56-	PTPN22
2.05E-11	0.501560613	0.929	0.928	3.73E-07	NK cells CD56-	FOS
2.05E-11	0.358245771	0.395	0.262	3.73E-07	NK cells CD56-	GBP5
3.01E-11	0.448263366	0.369	0.256	5.47E-07	NK cells CD56-	B4GALT1
3.99E-11	0.495625126	0.357	0.242	7.26E-07	NK cells CD56-	ZBTB38
4.22E-11	0.494423193	0.317	0.201	7.68E-07	NK cells CD56-	SYTL3
4.27E-11	0.453663792	0.461	0.348	7.77E-07	NK cells CD56-	BIN2
5.17E-11	0.534287452	0.314	0.205	9.41E-07	NK cells CD56-	CHST12
5.59E-11	0.571078909	0.319	0.198	1.02E-06	NK cells CD56-	ZEB2
5.66E-11	0.429416355	0.582	0.476	1.03E-06	NK cells CD56-	IKZF3
5.72E-11	0.396363281	0.52	0.428	1.04E-06	NK cells CD56-	EIF4A1
7.72E-11	0.483363631	0.489	0.394	1.41E-06	NK cells CD56-	AKNA
7.77E-11	0.953218147	0.553	0.491	1.41E-06	NK cells CD56-	NFKBIA
1.20E-10	0.448488568	0.366	0.253	2.18E-06	NK cells CD56-	GNG2
1.27E-10	0.385908268	0.823	0.767	2.32E-06	NK cells CD56-	VIM
1.28E-10	0.377347266	0.392	0.283	2.33E-06	NK cells CD56-	MT1X
2.18E-10	0.399233054	0.676	0.585	3.97E-06	NK cells CD56-	SLFN5
2.53E-10	0.418812945	0.303	0.193	4.60E-06	NK cells CD56-	ZAP70
2.86E-10	0.487677446	0.253	0.154	5.22E-06	NK cells CD56-	TPST2
4.71E-10	0.457165375	0.851	0.823	8.58E-06	NK cells CD56-	TSC22D3
5.26E-10	0.438963687	0.809	0.724	9.58E-06	NK cells CD56-	NR4A2
5.43E-10	0.345003672	0.478	0.372	9.88E-06	NK cells CD56-	HMGB2
5.48E-10	0.257429366	0.943	0.905	9.99E-06	NK cells CD56-	ITM2B
5.58E-10	0.35529189	0.641	0.572	1.02E-05	NK cells CD56-	WIPF1
1.30E-09	0.446968987	0.395	0.291	2.38E-05	NK cells CD56-	SYNE1
1.60E-09	0.441557696	0.452	0.358	2.92E-05	NK cells CD56-	PIP4K2A
1.80E-09	0.422879554	0.508	0.433	3.29E-05	NK cells CD56-	WNK1
2.95E-09	0.38646343	0.537	0.456	5.37E-05	NK cells CD56-	TMEM50A
3.45E-09	0.379252366	0.26	0.161	6.28E-05	NK cells CD56-	STAT4
3.52E-09	0.386056069	0.478	0.38	6.40E-05	NK cells CD56-	KIF2A
3.73E-09	0.484685754	0.277	0.179	6.79E-05	NK cells CD56-	DNAJC1
3.86E-09	0.398975713	0.409	0.312	7.02E-05	NK cells CD56-	REEP5
3.90E-09	0.418075677	0.326	0.232	7.10E-05	NK cells CD56-	RNPEPL1
4.79E-09	0.308355655	0.823	0.772	8.71E-05	NK cells CD56-	EVL
4.97E-09	0.338152753	0.768	0.716	9.05E-05	NK cells CD56-	HSPE1
6.16E-09	0.307903334	0.95	0.909	0.000112248	NK cells CD56-	CXCR4
7.36E-09	0.420271316	0.348	0.253	0.000134101	NK cells CD56-	SIGIRR
7.37E-09	0.445525574	0.27	0.174	0.000134201	NK cells CD56-	PIM1
9.91E-09	0.311793486	0.806	0.775	0.000180374	NK cells CD56-	PSMB9
1.37E-08	0.405407482	0.324	0.225	0.000248951	NK cells CD56-	ACTN4
1.42E-08	0.263984451	0.851	0.849	0.000258034	NK cells CD56-	OST4
1.65E-08	0.284959859	0.645	0.513	0.000299645	NK cells CD56-	AAK1
1.91E-08	0.384354057	0.34	0.234	0.000348162	NK cells CD56-	LINC00861
2.44E-08	0.382398522	0.265	0.174	0.000443513	NK cells CD56-	LINC00623
2.89E-08	0.301002633	0.494	0.378	0.000526321	NK cells CD56-	LAT
2.95E-08	0.377693339	0.513	0.428	0.000537307	NK cells CD56-	CNOT6L
3.80E-08	0.340414517	0.714	0.691	0.000692074	NK cells CD56-	UQCR11
4.00E-08	0.306487563	0.752	0.689	0.000728558	NK cells CD56-	IRF1
4.25E-08	0.387327616	0.265	0.172	0.000773591	NK cells CD56-	GABARAPL1
4.51E-08	0.331899979	0.447	0.348	0.00082077	NK cells CD56-	SKAP1
5.36E-08	0.460385566	0.44	0.346	0.000975953	NK cells CD56-	TENT5C
9.81E-08	0.318114771	0.293	0.198	0.001786147	NK cells CD56-	SELPLG
1.07E-07	0.390539312	0.336	0.243	0.00195089	NK cells CD56-	SPN
1.12E-07	0.342865527	0.598	0.526	0.002036993	NK cells CD56-	CNN2
1.15E-07	0.340503973	0.574	0.536	0.002100563	NK cells CD56-	BZW1
1.33E-07	0.361237846	0.253	0.166	0.002422462	NK cells CD56-	SLAMF6
1.74E-07	0.428597221	0.638	0.602	0.003167797	NK cells CD56-	TAGAP
1.81E-07	0.303476269	0.626	0.518	0.003290816	NK cells CD56-	CD27
2.20E-07	0.310833773	0.303	0.212	0.004007718	NK cells CD56-	CASP1
2.54E-07	0.318478567	0.657	0.611	0.004624797	NK cells CD56-	ACAP1
3.22E-07	0.362425287	0.369	0.295	0.005854004	NK cells CD56-	MGST3
3.26E-07	0.359988798	0.433	0.347	0.005932683	NK cells CD56-	PTPN7
3.49E-07	0.439064203	0.482	0.409	0.006355359	NK cells CD56-	H1FX
3.57E-07	0.369110123	0.605	0.576	0.006502452	NK cells CD56-	TERF2IP
3.73E-07	0.442761009	0.598	0.5	0.006786618	NK cells CD56-	RGCC
5.30E-07	0.295644338	0.962	0.953	0.009654765	NK cells CD56-	HSP90AB1
5.44E-07	0.315008455	0.286	0.201	0.009899867	NK cells CD56-	FKBP11
6.76E-07	0.36036523	0.409	0.338	0.012310818	NK cells CD56-	TGFB1
7.46E-07	0.258060447	0.74	0.665	0.013588497	NK cells CD56-	TRBC2
9.57E-07	0.28195382	0.262	0.176	0.017426589	NK cells CD56-	ITM2C
9.78E-07	0.28893001	0.778	0.775	0.017812709	NK cells CD56-	DDX24
1.02E-06	0.297892151	0.693	0.677	0.018599197	NK cells CD56-	VAMP2
1.10E-06	0.287039851	0.697	0.68	0.019995828	NK cells CD56-	ELOB
1.19E-06	0.391530382	0.402	0.325	0.021742279	NK cells CD56-	BTN3A2
1.46E-06	0.330711337	0.402	0.326	0.026617758	NK cells CD56-	RBMS1
1.47E-06	0.412268578	0.459	0.398	0.026768897	NK cells CD56-	ODF2L
2.16E-06	0.287970711	0.631	0.585	0.039268384	NK cells CD56-	IL2RG
2.24E-06	0.314872125	0.255	0.18	0.040720057	NK cells CD56-	ITGB1BP1
2.31E-06	0.28255722	0.253	0.169	0.042117044	NK cells CD56-	FOSL2
2.74E-06	0.327485737	0.366	0.296	0.049950863	NK cells CD56-	ZBTB7A
3.03E-06	0.345281577	0.404	0.337	0.055222285	NK cells CD56-	IRF3
3.31E-06	0.296903123	0.768	0.747	0.060207355	NK cells CD56-	LY6E
3.37E-06	0.257032432	0.563	0.495	0.061324619	NK cells CD56-	CDC42SE1
3.43E-06	0.299943272	0.669	0.657	0.062532055	NK cells CD56-	PTGES3
3.51E-06	0.315984188	0.291	0.216	0.063823997	NK cells CD56-	SPATA13
4.41E-06	0.306368039	0.539	0.498	0.08024572	NK cells CD56-	BRD2
4.74E-06	0.306577712	0.329	0.259	0.086327264	NK cells CD56-	TRAPPC4
5.91E-06	0.351547371	0.525	0.444	0.107526509	NK cells CD56-	RGS2
6.36E-06	0.285200534	0.726	0.73	0.115797928	NK cells CD56-	JAK1
6.52E-06	0.348144848	0.34	0.272	0.118693008	NK cells CD56-	BTN3A1
6.65E-06	0.349837062	0.255	0.182	0.121172464	NK cells CD56-	PREX1
7.77E-06	0.330708069	0.279	0.205	0.141429476	NK cells CD56-	AL365361.1
7.95E-06	0.378903561	0.265	0.196	0.144773065	NK cells CD56-	FAM173A
8.09E-06	0.303192502	0.305	0.23	0.147331808	NK cells CD56-	EFHD2
8.27E-06	0.319965823	0.272	0.202	0.15057077	NK cells CD56-	DSTN
9.92E-06	0.292144254	0.284	0.204	0.180576841	NK cells CD56-	INPP4B
1.19E-05	0.275509891	0.948	0.953	0.216268908	NK cells CD56-	JUNB
1.34E-05	0.257955768	0.704	0.694	0.244574952	NK cells CD56-	PPP1R15A
1.52E-05	0.350948285	0.31	0.237	0.276573431	NK cells CD56-	RASAL3
1.58E-05	0.30859762	0.362	0.289	0.287074995	NK cells CD56-	RAB29
1.74E-05	0.259900412	0.376	0.301	0.31592229	NK cells CD56-	SAMSN1
1.86E-05	0.311747937	0.414	0.351	0.338461384	NK cells CD56-	DIAPH1
2.11E-05	0.335927705	0.395	0.324	0.383635918	NK cells CD56-	SLA
2.48E-05	0.390231855	0.378	0.32	0.451349089	NK cells CD56-	C19orf66
2.56E-05	0.293123927	0.293	0.227	0.466004238	NK cells CD56-	MAPK1
3.04E-05	0.320364438	0.423	0.362	0.553675102	NK cells CD56-	PPP1R18
3.07E-05	0.341778685	0.331	0.269	0.558218008	NK cells CD56-	DGKZ
3.18E-05	0.360207889	0.338	0.274	0.578400111	NK cells CD56-	IFRD1
3.37E-05	0.372110767	0.579	0.538	0.613615653	NK cells CD56-	CREM
3.61E-05	0.283671382	0.364	0.297	0.658135522	NK cells CD56-	PLP2
4.14E-05	0.330093923	0.374	0.316	0.753576869	NK cells CD56-	GRK6
4.97E-05	0.352485334	0.369	0.309	0.904992907	NK cells CD56-	CDKN2D
5.23E-05	0.291188416	0.392	0.334	0.952419188	NK cells CD56-	STK10
5.47E-05	0.311100748	0.338	0.279	0.996406735	NK cells CD56-	SAR1A
6.11E-05	0.342928469	0.437	0.396	1	NK cells CD56-	MIDN
7.46E-05	0.281177184	0.456	0.412	1	NK cells CD56-	SBDS
7.47E-05	0.30107613	0.397	0.354	1	NK cells CD56-	KRTCAP2
7.92E-05	0.274140421	0.655	0.662	1	NK cells CD56-	KMT2E
8.02E-05	0.281448769	0.532	0.504	1	NK cells CD56-	FAM49B
8.09E-05	0.306084802	0.402	0.346	1	NK cells CD56-	SUN2
8.68E-05	0.276221767	0.312	0.253	1	NK cells CD56-	CLTB
8.80E-05	0.257856927	0.65	0.644	1	NK cells CD56-	TAPBP
9.01E-05	0.361701191	0.383	0.322	1	NK cells CD56-	CITED2
9.25E-05	0.344144231	0.435	0.375	1	NK cells CD56-	GADD45B
0.00011797	0.252653157	0.695	0.686	1	NK cells CD56-	MSN
0.000132948	0.290847585	0.456	0.419	1	NK cells CD56-	SQSTM1
0.000135959	0.29593491	0.322	0.261	1	NK cells CD56-	TTC39C
0.000143597	0.29275189	0.489	0.452	1	NK cells CD56-	DNAJB6
0.000150311	0.329468059	0.329	0.275	1	NK cells CD56-	ORAI1
0.000152343	0.308866993	0.307	0.256	1	NK cells CD56-	HSPB11
0.000162943	0.310533137	0.449	0.386	1	NK cells CD56-	NUCB2
0.000168431	0.275070889	0.489	0.453	1	NK cells CD56-	EML4
0.000180191	0.270527489	0.44	0.389	1	NK cells CD56-	MACF1
0.000197712	0.335181194	0.402	0.354	1	NK cells CD56-	TLE4
0.000205197	0.296714764	0.466	0.423	1	NK cells CD56-	SH3KBP1
0.000239159	0.332352879	0.615	0.631	1	NK cells CD56-	DDX3X
0.000276237	0.303155279	0.338	0.282	1	NK cells CD56-	APOBEC3C
0.000279582	0.287013548	0.541	0.505	1	NK cells CD56-	IFITM1
0.000285935	0.31471011	0.53	0.517	1	NK cells CD56-	ARF6
0.00029501	0.259522456	0.6	0.604	1	NK cells CD56-	RBX1
0.000356824	0.277155067	0.39	0.334	1	NK cells CD56-	IER5
0.000400198	0.282647187	0.447	0.427	1	NK cells CD56-	AIP
0.000524707	0.266962413	0.258	0.205	1	NK cells CD56-	RNF4
0.000532122	0.289912651	0.359	0.325	1	NK cells CD56-	DCTN3
0.000543661	0.343902312	0.378	0.338	1	NK cells CD56-	C1orf56
0.000603431	0.262482642	0.433	0.391	1	NK cells CD56-	RNF19A
0.000695592	0.289367351	0.603	0.594	1	NK cells CD56-	IDS
0.000744855	0.305367929	0.31	0.264	1	NK cells CD56-	CCDC107
0.000760582	0.288667294	0.286	0.238	1	NK cells CD56-	MANF
0.000800052	0.280707111	0.459	0.433	1	NK cells CD56-	ARHGEF1
0.000826777	0.324540674	0.348	0.307	1	NK cells CD56-	SERTAD1
0.000879948	0.263355879	0.345	0.301	1	NK cells CD56-	CCM2
0.000942039	0.259236334	0.487	0.464	1	NK cells CD56-	SYNRG
0.00096903	0.253427675	0.572	0.572	1	NK cells CD56-	GTF3A
0.001202997	0.291627852	0.504	0.486	1	NK cells CD56-	TBC1D10C
0.001231489	0.282793553	0.338	0.292	1	NK cells CD56-	CCDC88C
0.001271607	0.29677263	0.296	0.25	1	NK cells CD56-	AC058791.1
0.00128142	0.266926309	0.324	0.273	1	NK cells CD56-	CSRNP1
0.001335204	0.266829314	0.277	0.232	1	NK cells CD56-	HMOX2
0.0013529	0.269581162	0.34	0.294	1	NK cells CD56-	N4BP1
0.001541068	0.334740887	0.319	0.283	1	NK cells CD56-	TMEM259
0.001609855	0.271698694	0.433	0.412	1	NK cells CD56-	HNRNPUL1
0.001816503	0.25784302	0.281	0.24	1	NK cells CD56-	NCK1
0.00199511	0.255438582	0.518	0.526	1	NK cells CD56-	POLR2L
0.002065889	0.287221971	0.459	0.419	1	NK cells CD56-	DDIT4
0.002080025	0.284216273	0.279	0.235	1	NK cells CD56-	SIPA1
0.002243859	0.32370799	0.411	0.375	1	NK cells CD56-	SOCS1
0.002277926	0.28990171	0.433	0.415	1	NK cells CD56-	ARHGDIA
0.002300638	0.261989199	0.357	0.314	1	NK cells CD56-	FAM53C
0.002354224	0.262317668	0.428	0.398	1	NK cells CD56-	ALOX5AP
0.00306607	0.25359727	0.383	0.356	1	NK cells CD56-	GNB2
0.003805654	0.269839469	0.314	0.287	1	NK cells CD56-	TROVE2
0.005350259	0.290866934	0.314	0.281	1	NK cells CD56-	IDH2
0.006074626	0.265423844	0.293	0.255	1	NK cells CD56-	S1PR4
0	2.348604032	0.776	0.087	0	CD4+ Treg	TIGIT
0	2.30186117	0.776	0.077	0	CD4+ Treg	CTLA4
0	1.733011992	0.459	0.015	0	CD4+ Treg	ICA1
3.86E-276	1.411067745	0.377	0.009	7.02E-272	CD4+ Treg	FOXP3
1.55E-255	1.777123969	0.474	0.028	2.82E-251	CD4+ Treg	TNFRSF18
8.55E-255	2.090044209	0.644	0.074	1.56E-250	CD4+ Treg	MAF
1.13E-249	2.214635116	0.536	0.046	2.06E-245	CD4+ Treg	TNFRSF4
7.11E-231	1.108189062	0.356	0.013	1.29E-226	CD4+ Treg	TOX2
2.42E-192	1.477908568	0.346	0.019	4.40E-188	CD4+ Treg	LINC01943
1.49E-176	1.308533633	0.433	0.044	2.72E-172	CD4+ Treg	MIR4435-2HG
1.12E-165	1.425552394	0.69	0.15	2.03E-161	CD4+ Treg	PHACTR2
1.96E-162	1.546656452	0.608	0.119	3.58E-158	CD4+ Treg	TBC1D4
9.92E-161	1.800516976	0.736	0.191	1.81E-156	CD4+ Treg	ICOS
7.28E-145	1.628747541	0.608	0.134	1.32E-140	CD4+ Treg	BATF
1.27E-138	1.493580625	0.315	0.027	2.31E-134	CD4+ Treg	IL2RA
8.92E-136	0.946718138	0.296	0.023	1.62E-131	CD4+ Treg	PDCD1
7.01E-135	1.212203065	0.608	0.134	1.28E-130	CD4+ Treg	CD4
7.55E-135	1.970114985	0.856	0.392	1.37E-130	CD4+ Treg	ITM2A
1.99E-128	1.194291099	0.267	0.019	3.63E-124	CD4+ Treg	RTKN2
1.07E-127	0.846534099	0.365	0.044	1.96E-123	CD4+ Treg	TSPAN5
6.52E-125	1.514900636	0.952	0.511	1.19E-120	CD4+ Treg	CD2
2.26E-124	1.568739681	0.678	0.208	4.11E-120	CD4+ Treg	CORO1B
3.93E-123	2.076325351	0.957	0.583	7.16E-119	CD4+ Treg	IL32
3.13E-121	1.42869878	0.981	0.623	5.70E-117	CD4+ Treg	TRAC
1.30E-114	1.52118274	0.526	0.119	2.36E-110	CD4+ Treg	CYTOR
1.33E-114	1.207536366	0.418	0.071	2.42E-110	CD4+ Treg	IKZF2
1.53E-113	1.654868319	0.63	0.187	2.79E-109	CD4+ Treg	TNFRSF1B
4.82E-113	1.007031839	1	0.991	8.78E-109	CD4+ Treg	HLA-A
5.52E-113	1.336798884	0.649	0.188	1.01E-108	CD4+ Treg	LIMS1
7.51E-107	0.896535424	0.356	0.052	1.37E-102	CD4+ Treg	TOX
5.84E-106	1.320250169	0.454	0.097	1.06E-101	CD4+ Treg	MAGEH1
7.37E-106	1.229052467	0.421	0.076	1.34E-101	CD4+ Treg	DUSP4
9.03E-103	0.740501407	0.257	0.025	1.64E-98	CD4+ Treg	CPM
1.50E-99	0.929684502	0.37	0.06	2.72E-95	CD4+ Treg	PHLDA1
2.76E-99	1.286235919	0.882	0.492	5.03E-95	CD4+ Treg	CD27
3.38E-96	1.187946596	0.976	0.778	6.16E-92	CD4+ Treg	SRGN
1.81E-95	0.951524587	0.478	0.113	3.29E-91	CD4+ Treg	SIRPG
1.54E-90	1.11076788	0.981	0.597	2.80E-86	CD4+ Treg	CD3D
1.60E-90	0.779409871	0.305	0.045	2.91E-86	CD4+ Treg	ZNRF1
5.68E-88	0.937564531	0.291	0.042	1.03E-83	CD4+ Treg	AC133644.2
1.19E-87	0.588445714	1	0.999	2.16E-83	CD4+ Treg	B2M
1.44E-85	1.013592796	0.95	0.768	2.63E-81	CD4+ Treg	GAPDH
2.45E-85	0.926850303	0.524	0.14	4.46E-81	CD4+ Treg	PYHIN1
3.09E-79	1.050632595	0.786	0.368	5.63E-75	CD4+ Treg	FYN
3.13E-78	1.636903475	0.837	0.498	5.69E-74	CD4+ Treg	S100A4
6.43E-78	1.165763002	0.7	0.302	1.17E-73	CD4+ Treg	ARID5B
2.03E-77	1.134933956	0.752	0.352	3.69E-73	CD4+ Treg	LAT
2.47E-77	1.075654759	0.514	0.156	4.49E-73	CD4+ Treg	SPATS2L
3.58E-74	1.125556429	0.911	0.667	6.52E-70	CD4+ Treg	SOD1
2.31E-73	1.069512788	0.764	0.408	4.21E-69	CD4+ Treg	CALM3
2.48E-71	1.316577637	0.707	0.363	4.52E-67	CD4+ Treg	RNF19A
1.15E-70	1.137136927	0.776	0.391	2.10E-66	CD4+ Treg	SPOCK2
3.81E-70	1.176451345	0.74	0.367	6.94E-66	CD4+ Treg	VMP1
5.12E-69	0.786908203	0.995	0.973	9.33E-65	CD4+ Treg	UBC
1.07E-68	1.165173645	0.796	0.502	1.96E-64	CD4+ Treg	C9orf16
9.68E-68	1.078089626	0.579	0.216	1.76E-63	CD4+ Treg	SH2D1A
8.40E-67	0.804101813	0.998	0.953	1.53E-62	CD4+ Treg	PTPRC
2.28E-66	1.317293619	0.897	0.649	4.16E-62	CD4+ Treg	TRBC2
1.45E-65	0.78517196	0.978	0.904	2.64E-61	CD4+ Treg	MYL6
7.33E-65	0.699304081	0.291	0.057	1.33E-60	CD4+ Treg	DGKH
8.97E-65	0.799393835	0.969	0.933	1.63E-60	CD4+ Treg	PFN1
1.83E-63	0.796673277	0.252	0.044	3.33E-59	CD4+ Treg	FRMD4B
2.88E-63	0.605029912	0.286	0.056	5.25E-59	CD4+ Treg	RHOC
1.18E-62	0.635227656	0.993	0.971	2.14E-58	CD4+ Treg	ATP5F1E
5.40E-62	0.982659641	0.68	0.324	9.83E-58	CD4+ Treg	SKAP1
8.30E-62	0.831757917	0.534	0.185	1.51E-57	CD4+ Treg	GPRIN3
6.88E-61	1.206333328	0.832	0.5	1.25E-56	CD4+ Treg	RGS1
7.32E-61	1.176926604	0.353	0.094	1.33E-56	CD4+ Treg	PRDM1
1.14E-59	0.798237783	0.954	0.596	2.07E-55	CD4+ Treg	CD3E
2.10E-59	0.680417411	0.303	0.068	3.83E-55	CD4+ Treg	DUSP16
4.82E-59	0.837093549	0.558	0.21	8.78E-55	CD4+ Treg	CD28
1.62E-58	0.485988408	1	0.995	2.94E-54	CD4+ Treg	HLA-B
2.70E-58	0.932759662	0.736	0.416	4.92E-54	CD4+ Treg	RAP1A
1.17E-57	1.91655275	0.349	0.092	2.13E-53	CD4+ Treg	IFI27
8.67E-57	0.701000331	0.346	0.091	1.58E-52	CD4+ Treg	LIMA1
1.58E-56	0.629936203	0.38	0.105	2.87E-52	CD4+ Treg	ATXN1
3.65E-56	0.773444601	0.952	0.833	6.65E-52	CD4+ Treg	YWHAB
1.15E-55	0.761144967	0.356	0.097	2.10E-51	CD4+ Treg	SH2D2A
1.44E-55	0.981628058	0.642	0.298	2.62E-51	CD4+ Treg	SLA
2.46E-55	0.610202023	0.315	0.077	4.48E-51	CD4+ Treg	PTTG1
6.14E-54	0.630105542	0.423	0.127	1.12E-49	CD4+ Treg	IL2RB
8.16E-54	0.817173757	0.808	0.477	1.49E-49	CD4+ Treg	LCK
2.30E-53	1.134369414	0.675	0.36	4.19E-49	CD4+ Treg	GBP2
2.20E-52	0.847356166	0.709	0.345	4.00E-48	CD4+ Treg	CD247
5.02E-52	0.879106429	0.623	0.284	9.13E-48	CD4+ Treg	CTSC
1.39E-51	1.028509654	0.666	0.361	2.52E-47	CD4+ Treg	PKM
2.05E-49	0.644595297	0.971	0.871	3.74E-45	CD4+ Treg	SH3BGRL3
2.09E-49	0.873642379	0.743	0.443	3.81E-45	CD4+ Treg	CFLAR
5.94E-49	0.585930774	0.293	0.074	1.08E-44	CD4+ Treg	FAS
6.45E-49	0.792719067	0.447	0.165	1.18E-44	CD4+ Treg	GLCCI1
8.70E-49	1.025308307	0.668	0.345	1.58E-44	CD4+ Treg	SYNE2
1.18E-47	0.68089818	0.925	0.818	2.15E-43	CD4+ Treg	SUMO2
4.53E-47	1.035365504	0.796	0.478	8.25E-43	CD4+ Treg	CD7
3.11E-46	0.798255042	0.454	0.177	5.66E-42	CD4+ Treg	BTG3
1.72E-45	0.810378908	0.959	0.649	3.13E-41	CD4+ Treg	FYB1
5.78E-45	0.828159212	0.498	0.221	1.05E-40	CD4+ Treg	DNPH1
1.95E-44	0.551122078	0.296	0.079	3.54E-40	CD4+ Treg	TIAM1
3.93E-44	0.733717893	0.3	0.086	7.15E-40	CD4+ Treg	CXCR3
8.85E-44	0.725116094	0.389	0.137	1.61E-39	CD4+ Treg	PHTF2
6.50E-43	0.68296461	0.925	0.795	1.18E-38	CD4+ Treg	GMFG
1.21E-42	0.722090089	0.603	0.303	2.20E-38	CD4+ Treg	LCP2
1.39E-42	0.966642102	0.601	0.32	2.53E-38	CD4+ Treg	CARD16
1.52E-42	0.595874781	0.3	0.087	2.77E-38	CD4+ Treg	STAM
1.96E-42	0.553706087	0.339	0.107	3.57E-38	CD4+ Treg	C16orf87
3.31E-42	0.731786221	0.466	0.195	6.03E-38	CD4+ Treg	MXD4
3.57E-42	0.583748898	0.971	0.904	6.51E-38	CD4+ Treg	ARPC2
4.30E-42	0.73833852	0.752	0.477	7.83E-38	CD4+ Treg	EID1
5.84E-42	0.523224124	0.998	0.995	1.06E-37	CD4+ Treg	ACTB
5.96E-42	0.455462016	1	0.991	1.08E-37	CD4+ Treg	HLA-C
9.35E-42	0.739680964	0.805	0.586	1.70E-37	CD4+ Treg	PARK7
5.89E-41	0.756167481	0.373	0.133	1.07E-36	CD4+ Treg	METTL8
9.48E-41	0.614760905	0.337	0.108	1.73E-36	CD4+ Treg	GALM
1.84E-40	0.556454967	0.3	0.09	3.36E-36	CD4+ Treg	RHBDD2
2.41E-40	0.639319267	0.32	0.099	4.38E-36	CD4+ Treg	TSHZ2
6.82E-40	0.737826068	0.712	0.434	1.24E-35	CD4+ Treg	COX5A
4.85E-39	0.716183608	0.481	0.219	8.82E-35	CD4+ Treg	C4orf48
8.36E-39	0.73752122	0.308	0.099	1.52E-34	CD4+ Treg	THADA
1.89E-38	0.962494356	0.517	0.25	3.45E-34	CD4+ Treg	GBP5
2.72E-37	0.580270664	0.329	0.11	4.95E-33	CD4+ Treg	RALGDS
3.88E-37	0.69540428	0.329	0.113	7.07E-33	CD4+ Treg	TRPS1
4.52E-37	0.656477077	0.365	0.133	8.24E-33	CD4+ Treg	CD82
7.93E-37	0.525430821	0.978	0.933	1.44E-32	CD4+ Treg	OAZ1
9.36E-37	0.885215602	0.925	0.797	1.70E-32	CD4+ Treg	SAT1
1.83E-36	0.672294489	0.534	0.255	3.33E-32	CD4+ Treg	ITGAL
2.19E-36	0.641948851	0.37	0.139	3.98E-32	CD4+ Treg	SLAMF1
3.19E-36	0.65090555	0.327	0.113	5.81E-32	CD4+ Treg	TMEM173
3.78E-36	0.655684009	0.536	0.256	6.89E-32	CD4+ Treg	SEC11C
5.13E-36	0.619733866	0.317	0.109	9.34E-32	CD4+ Treg	ZC3H12D
7.93E-36	0.523124333	0.353	0.126	1.44E-31	CD4+ Treg	TNFRSF25
8.14E-36	0.7074566	0.55	0.283	1.48E-31	CD4+ Treg	SAMSN1
1.31E-35	0.80259491	0.7	0.486	2.39E-31	CD4+ Treg	NDUFV2
6.01E-35	0.665443661	0.618	0.328	1.09E-30	CD4+ Treg	PTPN7
1.99E-34	0.759782562	0.502	0.242	3.63E-30	CD4+ Treg	SESN3
2.18E-34	0.600844283	0.889	0.555	3.97E-30	CD4+ Treg	CD3G
2.83E-34	0.670704621	0.562	0.298	5.16E-30	CD4+ Treg	TLK1
9.18E-34	0.624613632	0.512	0.245	1.67E-29	CD4+ Treg	OPTN
1.84E-33	0.644905552	0.476	0.227	3.34E-29	CD4+ Treg	MSI2
2.34E-33	0.648257654	0.786	0.558	4.27E-29	CD4+ Treg	PEBP1
2.53E-33	0.599102869	0.493	0.223	4.60E-29	CD4+ Treg	ITK
5.28E-33	0.937548898	0.498	0.257	9.61E-29	CD4+ Treg	RORA
1.35E-32	0.682192065	0.75	0.545	2.46E-28	CD4+ Treg	DYNLL1
1.55E-32	0.462316659	0.3	0.1	2.82E-28	CD4+ Treg	TRAF1
1.75E-32	0.614036037	0.611	0.347	3.19E-28	CD4+ Treg	CHMP2A
1.89E-32	0.717877483	0.476	0.23	3.45E-28	CD4+ Treg	ZBTB38
2.17E-32	0.58520222	0.389	0.162	3.95E-28	CD4+ Treg	MDFIC
3.10E-32	0.732977533	0.637	0.392	5.64E-28	CD4+ Treg	PPP1CC
1.11E-31	0.805849094	0.317	0.117	2.03E-27	CD4+ Treg	CD40LG
1.21E-30	0.671636562	0.707	0.474	2.20E-26	CD4+ Treg	ARPC1B
2.80E-30	0.583876335	0.832	0.666	5.10E-26	CD4+ Treg	ELOB
2.89E-30	0.401468197	0.988	0.966	5.27E-26	CD4+ Treg	SERF2
3.07E-30	0.558864022	0.986	0.937	5.58E-26	CD4+ Treg	ACTG1
3.11E-30	0.567368485	0.478	0.237	5.66E-26	CD4+ Treg	CLTB
1.03E-29	0.407634425	0.252	0.083	1.88E-25	CD4+ Treg	MYL6B
1.17E-29	0.615320321	0.788	0.595	2.13E-25	CD4+ Treg	COX8A
1.38E-29	0.652849748	0.834	0.686	2.51E-25	CD4+ Treg	ARL6IP5
1.40E-29	0.51055776	0.312	0.12	2.56E-25	CD4+ Treg	CCDC167
2.03E-29	0.649592138	0.587	0.338	3.70E-25	CD4+ Treg	PGAM1
7.64E-29	0.72392618	0.519	0.286	1.39E-24	CD4+ Treg	PBXIP1
1.16E-28	0.588177893	0.44	0.206	2.11E-24	CD4+ Treg	RAB27A
1.17E-28	0.501285955	0.416	0.182	2.13E-24	CD4+ Treg	ZAP70
2.20E-28	0.610870488	0.341	0.141	4.01E-24	CD4+ Treg	SNX9
2.75E-28	0.535663181	0.87	0.738	5.00E-24	CD4+ Treg	UBL5
2.94E-28	0.648001906	0.541	0.297	5.35E-24	CD4+ Treg	CKLF
3.15E-28	0.541043202	0.541	0.302	5.73E-24	CD4+ Treg	JPT1
3.53E-28	0.539279841	0.349	0.143	6.42E-24	CD4+ Treg	SMS
9.20E-28	0.61385857	0.774	0.57	1.68E-23	CD4+ Treg	IL2RG
1.07E-27	0.483273871	0.293	0.108	1.94E-23	CD4+ Treg	ATP2B4
1.37E-27	0.675837647	0.776	0.605	2.50E-23	CD4+ Treg	COTL1
1.48E-27	0.598408482	0.654	0.415	2.69E-23	CD4+ Treg	SCAND1
1.52E-27	0.507497388	0.349	0.145	2.77E-23	CD4+ Treg	YWHAH
2.39E-27	0.568371025	0.697	0.472	4.35E-23	CD4+ Treg	PSMD8
4.67E-27	0.318976422	0.998	0.999	8.50E-23	CD4+ Treg	TMSB4X
5.83E-27	0.555953477	0.733	0.53	1.06E-22	CD4+ Treg	TRAPPC1
5.96E-27	0.587979197	0.697	0.469	1.09E-22	CD4+ Treg	SELENOW
8.02E-27	0.497296863	0.889	0.775	1.46E-22	CD4+ Treg	NDUFA4
1.45E-26	0.552464226	0.904	0.762	2.64E-22	CD4+ Treg	DDX24
1.69E-26	0.471945176	0.925	0.852	3.07E-22	CD4+ Treg	ATP5MC2
1.71E-26	0.565166219	0.673	0.442	3.12E-22	CD4+ Treg	TMEM50A
2.24E-26	0.531193486	0.901	0.75	4.08E-22	CD4+ Treg	PSMA7
2.50E-26	0.749048605	0.435	0.215	4.55E-22	CD4+ Treg	RILPL2
2.75E-26	0.480540833	0.731	0.506	5.00E-22	CD4+ Treg	RAC1
2.76E-26	0.523392887	0.423	0.197	5.03E-22	CD4+ Treg	DOK2
2.80E-26	0.52037094	0.486	0.256	5.09E-22	CD4+ Treg	GTF3C6
3.85E-26	0.566944366	0.728	0.496	7.00E-22	CD4+ Treg	TAX1BP1
3.97E-26	0.47499037	0.279	0.106	7.23E-22	CD4+ Treg	PELI1
4.34E-26	0.498757647	0.281	0.108	7.90E-22	CD4+ Treg	OGDH
5.64E-26	0.516299306	0.784	0.599	1.03E-21	CD4+ Treg	ATP5IF1
6.45E-26	0.483556354	0.317	0.132	1.17E-21	CD4+ Treg	PMVK
8.12E-26	0.401427701	0.957	0.912	1.48E-21	CD4+ Treg	SRP14
8.12E-26	0.456795971	0.281	0.104	1.48E-21	CD4+ Treg	FAM129A
8.22E-26	0.618898235	0.639	0.414	1.50E-21	CD4+ Treg	TYMP
1.13E-25	0.524023897	0.373	0.167	2.06E-21	CD4+ Treg	TNIK
1.24E-25	0.515277713	0.397	0.189	2.26E-21	CD4+ Treg	SDF4
1.28E-25	0.251600973	0.365	0.144	2.34E-21	CD4+ Treg	CST7
4.11E-25	0.542176874	0.337	0.147	7.48E-21	CD4+ Treg	IL6R
4.74E-25	0.458409162	0.93	0.825	8.63E-21	CD4+ Treg	SKP1
5.75E-25	0.74399536	0.524	0.299	1.05E-20	CD4+ Treg	RAB11FIP1
9.16E-25	0.529409032	0.334	0.144	1.67E-20	CD4+ Treg	SMC4
1.55E-24	0.502863833	0.839	0.678	2.82E-20	CD4+ Treg	UQCR11
1.67E-24	0.866612206	0.267	0.105	3.05E-20	CD4+ Treg	PGM2L1
2.12E-24	0.551436087	0.796	0.599	3.85E-20	CD4+ Treg	C12orf57
2.69E-24	0.576876677	0.577	0.355	4.89E-20	CD4+ Treg	PPM1G
4.02E-24	0.498947866	0.356	0.164	7.33E-20	CD4+ Treg	ADI1
5.72E-24	0.441576467	0.284	0.113	1.04E-19	CD4+ Treg	CASK
8.43E-24	0.407740257	0.284	0.11	1.53E-19	CD4+ Treg	ITGB2-AS1
8.77E-24	0.661054198	0.776	0.576	1.60E-19	CD4+ Treg	LBH
8.89E-24	0.660701348	0.464	0.249	1.62E-19	CD4+ Treg	CD84
1.12E-23	0.552900489	0.625	0.408	2.03E-19	CD4+ Treg	RHOG
2.17E-23	0.573743214	0.692	0.485	3.95E-19	CD4+ Treg	CD99
2.55E-23	0.55037061	0.346	0.155	4.65E-19	CD4+ Treg	GATA3
2.76E-23	0.592862434	0.423	0.225	5.02E-19	CD4+ Treg	TNIP1
4.08E-23	0.528783549	0.462	0.237	7.42E-19	CD4+ Treg	LYST
4.84E-23	0.546047103	0.661	0.462	8.82E-19	CD4+ Treg	SEM1
6.42E-23	0.603728649	0.447	0.243	1.17E-18	CD4+ Treg	BCL2
8.19E-23	0.543759883	0.613	0.408	1.49E-18	CD4+ Treg	SEC11A
9.05E-23	0.522302124	0.709	0.512	1.65E-18	CD4+ Treg	PPP1CA
9.17E-23	0.462352958	0.353	0.166	1.67E-18	CD4+ Treg	SURF4
1.00E-22	0.591258236	0.481	0.257	1.83E-18	CD4+ Treg	ITGB1
1.01E-22	0.567423749	0.625	0.421	1.84E-18	CD4+ Treg	WNK1
1.12E-22	0.546619313	0.632	0.406	2.05E-18	CD4+ Treg	SH3KBP1
1.15E-22	0.526839321	0.644	0.444	2.09E-18	CD4+ Treg	DYNLRB1
1.33E-22	0.514870754	0.757	0.598	2.43E-18	CD4+ Treg	CIB1
1.78E-22	0.413365723	0.94	0.895	3.24E-18	CD4+ Treg	HINT1
2.00E-22	0.433169642	0.817	0.646	3.65E-18	CD4+ Treg	NDUFS5
2.15E-22	0.499008059	0.772	0.575	3.91E-18	CD4+ Treg	EZR
2.39E-22	0.504523135	0.772	0.614	4.35E-18	CD4+ Treg	TMEM258
2.68E-22	0.553492196	0.486	0.28	4.88E-18	CD4+ Treg	N4BP1
3.18E-22	0.491298	0.582	0.359	5.80E-18	CD4+ Treg	FKBP8
4.12E-22	0.503778231	0.781	0.592	7.51E-18	CD4+ Treg	PTP4A2
4.22E-22	0.501971656	0.62	0.381	7.69E-18	CD4+ Treg	ITGB2
4.46E-22	0.468214529	0.329	0.149	8.13E-18	CD4+ Treg	WDFY1
5.16E-22	0.483153097	0.589	0.369	9.39E-18	CD4+ Treg	ZNHIT1
6.54E-22	0.483551969	0.654	0.449	1.19E-17	CD4+ Treg	NDUFB1
7.97E-22	0.51106965	0.683	0.491	1.45E-17	CD4+ Treg	WDR83OS
1.05E-21	0.482182707	0.293	0.129	1.92E-17	CD4+ Treg	HPRT1
1.31E-21	0.530490492	0.837	0.677	2.39E-17	CD4+ Treg	FXYD5
1.94E-21	0.516556567	0.721	0.549	3.54E-17	CD4+ Treg	PSMB1
2.67E-21	0.373158195	0.337	0.15	4.87E-17	CD4+ Treg	PSTPIP1
2.95E-21	0.381078531	0.738	0.553	5.36E-17	CD4+ Treg	PRDX1
4.39E-21	0.509729576	0.483	0.27	8.00E-17	CD4+ Treg	GPR174
5.38E-21	0.385102861	0.293	0.125	9.80E-17	CD4+ Treg	CMTM3
6.27E-21	0.503207101	0.351	0.173	1.14E-16	CD4+ Treg	HDAC7
6.78E-21	0.453811619	0.861	0.712	1.23E-16	CD4+ Treg	COX5B
8.83E-21	0.374827131	0.959	0.89	1.61E-16	CD4+ Treg	UBB
1.16E-20	0.633469126	0.709	0.525	2.12E-16	CD4+ Treg	CREM
1.39E-20	0.440823411	0.683	0.479	2.52E-16	CD4+ Treg	PSMB3
1.41E-20	0.349966677	0.572	0.362	2.57E-16	CD4+ Treg	CSTB
1.64E-20	0.565221555	0.575	0.36	2.98E-16	CD4+ Treg	NABP1
2.20E-20	0.414225916	0.274	0.114	4.01E-16	CD4+ Treg	BICDL1
2.37E-20	0.462955845	0.712	0.504	4.32E-16	CD4+ Treg	COPE
4.04E-20	0.436122907	0.618	0.4	7.36E-16	CD4+ Treg	TMCO1
4.21E-20	0.461072459	0.478	0.271	7.67E-16	CD4+ Treg	RAB8B
4.50E-20	0.353105497	0.978	0.962	8.20E-16	CD4+ Treg	CFL1
4.70E-20	0.388463419	0.901	0.807	8.55E-16	CD4+ Treg	MYL12B
4.97E-20	0.593144099	0.784	0.634	9.05E-16	CD4+ Treg	H2AFZ
5.20E-20	0.498449889	0.51	0.314	9.46E-16	CD4+ Treg	RER1
5.27E-20	0.468863284	0.712	0.528	9.59E-16	CD4+ Treg	ATP5MF
5.27E-20	0.535901017	0.45	0.257	9.60E-16	CD4+ Treg	IFI27L2
5.48E-20	0.479485118	0.286	0.125	9.98E-16	CD4+ Treg	CD226
6.18E-20	0.434174579	0.474	0.268	1.13E-15	CD4+ Treg	ANXA7
6.74E-20	0.401769807	0.928	0.841	1.23E-15	CD4+ Treg	OST4
8.67E-20	0.532997053	0.488	0.291	1.58E-15	CD4+ Treg	MRPS6
1.44E-19	0.400545747	0.397	0.21	2.62E-15	CD4+ Treg	NAMPT
1.44E-19	0.489095435	0.721	0.528	2.62E-15	CD4+ Treg	ZNF706
1.45E-19	0.441307724	0.536	0.331	2.64E-15	CD4+ Treg	AP2S1
1.96E-19	0.433887767	0.709	0.487	3.57E-15	CD4+ Treg	EPSTI1
2.44E-19	0.483098142	0.423	0.236	4.43E-15	CD4+ Treg	SIT1
2.51E-19	0.456677927	0.351	0.173	4.58E-15	CD4+ Treg	B3GNT2
3.63E-19	0.590684844	0.493	0.303	6.61E-15	CD4+ Treg	PIM2
3.63E-19	0.461184498	0.404	0.216	6.61E-15	CD4+ Treg	CBLB
3.92E-19	0.473580198	0.457	0.254	7.13E-15	CD4+ Treg	PRKCH
4.09E-19	0.433729035	0.392	0.206	7.45E-15	CD4+ Treg	CLIP1
4.36E-19	1.04250842	0.555	0.366	7.93E-15	CD4+ Treg	TRBC1
8.03E-19	0.424158198	0.308	0.142	1.46E-14	CD4+ Treg	ZNF831
9.88E-19	0.441468837	0.613	0.405	1.80E-14	CD4+ Treg	NAP1L4
1.02E-18	0.355146109	0.933	0.878	1.85E-14	CD4+ Treg	ATP5MG
1.29E-18	0.645988859	0.327	0.163	2.36E-14	CD4+ Treg	FABP5
1.49E-18	0.463076702	0.579	0.377	2.70E-14	CD4+ Treg	FKBP1A
1.58E-18	0.406656771	0.868	0.721	2.87E-14	CD4+ Treg	TMBIM6
1.99E-18	0.445649148	0.337	0.165	3.63E-14	CD4+ Treg	CD5
3.07E-18	0.458408158	0.474	0.269	5.59E-14	CD4+ Treg	CD6
3.24E-18	0.435823658	0.435	0.249	5.90E-14	CD4+ Treg	ARID5A
4.71E-18	0.401588754	0.834	0.643	8.58E-14	CD4+ Treg	CLIC1
5.15E-18	0.415077242	0.505	0.308	9.38E-14	CD4+ Treg	VCP
5.80E-18	0.500236709	0.481	0.294	1.06E-13	CD4+ Treg	PTPN22
5.89E-18	0.401624224	0.863	0.788	1.07E-13	CD4+ Treg	COX6C
8.66E-18	0.40007834	0.358	0.19	1.58E-13	CD4+ Treg	COMMD3
8.73E-18	0.506276863	0.3	0.144	1.59E-13	CD4+ Treg	TP53INP1
1.12E-17	0.383669189	0.865	0.734	2.03E-13	CD4+ Treg	ATP6V0E1
1.54E-17	0.437947238	0.471	0.282	2.80E-13	CD4+ Treg	ARPP19
1.68E-17	0.383796891	0.904	0.813	3.05E-13	CD4+ Treg	TPM3
1.71E-17	0.336063252	0.315	0.148	3.12E-13	CD4+ Treg	GCHFR
1.84E-17	0.512222567	0.284	0.134	3.34E-13	CD4+ Treg	ENTPD1
1.94E-17	0.438879973	0.421	0.239	3.54E-13	CD4+ Treg	NME3
2.42E-17	0.447797599	0.661	0.468	4.40E-13	CD4+ Treg	CSNK1A1
2.56E-17	0.450960743	0.62	0.444	4.67E-13	CD4+ Treg	PSMA5
2.59E-17	0.433676735	0.495	0.311	4.72E-13	CD4+ Treg	UQCRC2
2.87E-17	0.660795642	0.606	0.451	5.23E-13	CD4+ Treg	NR3C1
3.25E-17	0.544432099	0.659	0.508	5.92E-13	CD4+ Treg	PAK2
3.35E-17	0.554134991	0.577	0.4	6.11E-13	CD4+ Treg	H1FX
3.93E-17	0.432294414	0.534	0.338	7.16E-13	CD4+ Treg	NDUFC1
4.03E-17	0.51463151	0.74	0.583	7.35E-13	CD4+ Treg	ETS1
4.47E-17	0.408764951	0.421	0.239	8.13E-13	CD4+ Treg	COPZ1
4.96E-17	0.345504577	0.709	0.486	9.03E-13	CD4+ Treg	NDFIP1
5.04E-17	0.38817571	0.861	0.686	9.18E-13	CD4+ Treg	PPDPF
5.16E-17	0.425952506	0.666	0.49	9.39E-13	CD4+ Treg	TPI1
6.30E-17	0.48349666	0.882	0.727	1.15E-12	CD4+ Treg	KLF6
8.27E-17	0.456474032	0.387	0.214	1.50E-12	CD4+ Treg	FAM89B
8.37E-17	0.454452697	0.601	0.423	1.52E-12	CD4+ Treg	ARPC4
8.95E-17	0.477238745	0.642	0.478	1.63E-12	CD4+ Treg	NDUFB8
1.01E-16	0.475962895	0.577	0.381	1.84E-12	CD4+ Treg	RASGRP1
1.08E-16	0.544575971	0.885	0.761	1.96E-12	CD4+ Treg	ISG15
1.09E-16	0.408447626	0.459	0.278	1.98E-12	CD4+ Treg	PPP4R2
1.16E-16	0.401363743	0.45	0.265	2.10E-12	CD4+ Treg	TXNDC17
1.24E-16	0.424586196	0.702	0.51	2.26E-12	CD4+ Treg	POMP
1.37E-16	0.396799806	0.707	0.527	2.50E-12	CD4+ Treg	GNG5
1.55E-16	0.624065074	0.815	0.711	2.82E-12	CD4+ Treg	ZFP36L1
1.62E-16	0.402591668	0.841	0.726	2.94E-12	CD4+ Treg	EDF1
1.91E-16	0.474369156	0.683	0.521	3.48E-12	CD4+ Treg	NOP10
2.05E-16	0.407138292	0.37	0.195	3.74E-12	CD4+ Treg	INPP4B
2.22E-16	0.34830957	0.781	0.621	4.05E-12	CD4+ Treg	PPIB
2.36E-16	0.434800313	0.611	0.435	4.30E-12	CD4+ Treg	ICAM3
2.53E-16	0.372277006	0.709	0.524	4.61E-12	CD4+ Treg	COX7B
2.70E-16	0.378739261	0.81	0.66	4.92E-12	CD4+ Treg	RHOA
3.40E-16	0.449046415	0.363	0.198	6.19E-12	CD4+ Treg	NFAT5
3.54E-16	0.457639411	0.536	0.346	6.45E-12	CD4+ Treg	TANK
3.92E-16	0.421638484	0.438	0.258	7.14E-12	CD4+ Treg	DGKZ
4.39E-16	0.524628544	0.606	0.437	7.98E-12	CD4+ Treg	CACYBP
4.66E-16	0.432147248	0.584	0.401	8.49E-12	CD4+ Treg	PRDX2
4.99E-16	0.38612572	0.825	0.717	9.09E-12	CD4+ Treg	COX7A2
5.14E-16	0.328975852	0.279	0.132	9.35E-12	CD4+ Treg	SKA2
6.50E-16	0.376613361	0.385	0.213	1.18E-11	CD4+ Treg	H2AFJ
[truncated: 5,032 more rows]
