# Supplementary material for: Single-Cell RNA Sequencing of Metastatic Testicular Seminoma Reveals the Cellular and Molecular Characteristics of Metastatic Cell Lineage
Source: Front Oncol. 2022 Apr 12;12:871489. doi: 10.3389/fonc.2022.871489 (PMC9039315; doi:10.3389/fonc.2022.871489)
Supplement: Supplementary file 5 [file Table_4.xls]

Table S4 Differential expression genes (DEGs) of each cluster in PBMC sample.
p_val	avg_log2FC	pct.1	pct.2	p_val_adj	cluster	gene
3.76E-191	0.745500992	1	0.999	6.23E-187	CD4+ Naive	RPL30
1.06E-177	0.655309602	1	1	1.76E-173	CD4+ Naive	RPL11
1.53E-177	0.712205239	1	0.998	2.53E-173	CD4+ Naive	RPL32
1.54E-174	0.725036575	1	0.998	2.56E-170	CD4+ Naive	RPS3A
4.62E-172	0.608788637	1	1	7.66E-168	CD4+ Naive	TPT1
4.14E-169	0.682033136	1	0.997	6.86E-165	CD4+ Naive	RPS13
1.37E-168	0.697101172	1	0.999	2.27E-164	CD4+ Naive	RPS27
5.85E-168	0.633207523	1	0.999	9.69E-164	CD4+ Naive	RPL34
1.01E-164	0.621398209	1	0.996	1.67E-160	CD4+ Naive	RPL9
1.51E-164	0.629146029	1	0.999	2.50E-160	CD4+ Naive	RPS14
7.82E-160	0.65875652	1	1	1.29E-155	CD4+ Naive	RPS27A
6.18E-157	0.652222151	1	0.996	1.02E-152	CD4+ Naive	RPL35A
3.23E-156	0.713283703	1	0.996	5.34E-152	CD4+ Naive	RPS25
3.71E-156	0.647317769	1	0.999	6.15E-152	CD4+ Naive	RPS26
7.02E-154	0.643179391	1	0.998	1.16E-149	CD4+ Naive	RPS15A
1.16E-153	0.694029067	1	1	1.93E-149	CD4+ Naive	RPS12
2.77E-151	0.581180732	1	0.999	4.59E-147	CD4+ Naive	RPL37
1.10E-150	1.152717719	0.884	0.368	1.82E-146	CD4+ Naive	CCR7
1.69E-150	0.687699471	1	0.998	2.79E-146	CD4+ Naive	RPS29
2.98E-150	0.57239889	1	1	4.94E-146	CD4+ Naive	RPS28
4.41E-149	0.628821737	1	0.998	7.30E-145	CD4+ Naive	RPL21
2.50E-147	0.665171576	0.999	0.992	4.14E-143	CD4+ Naive	RPL22
2.66E-143	0.511477524	1	0.999	4.41E-139	CD4+ Naive	RPL39
4.79E-142	0.573345849	1	0.999	7.94E-138	CD4+ Naive	RPL13
9.76E-141	1.115532827	0.87	0.384	1.62E-136	CD4+ Naive	TCF7
2.14E-138	0.611114771	1	0.998	3.54E-134	CD4+ Naive	RPL19
7.42E-138	0.630253128	1	0.992	1.23E-133	CD4+ Naive	RPL24
4.85E-136	0.570308577	1	0.999	8.04E-132	CD4+ Naive	RPS16
1.70E-134	0.639916299	1	0.997	2.82E-130	CD4+ Naive	RPS6
1.87E-134	0.561649989	1	0.998	3.09E-130	CD4+ Naive	RPLP2
6.56E-134	1.003244401	0.961	0.684	1.09E-129	CD4+ Naive	LDHB
1.26E-132	0.60710436	1	0.999	2.09E-128	CD4+ Naive	RPS23
2.49E-132	0.644179357	1	0.992	4.13E-128	CD4+ Naive	RPL5
1.17E-130	0.935991459	0.358	0.043	1.93E-126	CD4+ Naive	TSHZ2
9.58E-130	0.631716937	1	0.996	1.59E-125	CD4+ Naive	RPL14
2.87E-128	1.084270075	0.635	0.199	4.76E-124	CD4+ Naive	MAL
9.87E-125	0.56677027	1	0.996	1.64E-120	CD4+ Naive	RPL36
1.37E-120	0.593285357	1	0.992	2.27E-116	CD4+ Naive	RPL38
4.95E-120	0.598426715	1	0.998	8.21E-116	CD4+ Naive	RPS3
2.58E-119	0.58490152	1	0.998	4.28E-115	CD4+ Naive	RPS8
1.15E-115	0.58957892	1	0.994	1.91E-111	CD4+ Naive	RPL3
2.13E-115	0.542678684	1	1	3.53E-111	CD4+ Naive	RPL10
4.88E-115	0.461116974	1	0.999	8.08E-111	CD4+ Naive	EEF1A1
8.23E-114	0.59571625	1	0.992	1.36E-109	CD4+ Naive	RPS21
3.06E-113	1.007229118	0.724	0.287	5.06E-109	CD4+ Naive	LEF1
3.11E-113	0.581163404	1	0.996	5.16E-109	CD4+ Naive	RPS4X
4.82E-111	0.825967987	0.971	0.83	7.98E-107	CD4+ Naive	SARAF
3.99E-108	0.862815445	0.975	0.794	6.60E-104	CD4+ Naive	GIMAP7
1.66E-107	0.516098635	1	0.999	2.75E-103	CD4+ Naive	RPL18
7.26E-107	0.946187201	0.631	0.221	1.20E-102	CD4+ Naive	TRAT1
5.10E-106	0.562911822	1	0.999	8.44E-102	CD4+ Naive	RPS18
1.46E-105	0.631634013	0.997	0.982	2.41E-101	CD4+ Naive	RPS20
7.66E-100	0.467208453	1	0.999	1.27E-95	CD4+ Naive	RPS15
3.15E-99	0.638372999	0.994	0.954	5.22E-95	CD4+ Naive	RPL31
4.94E-98	0.478040667	1	0.997	8.18E-94	CD4+ Naive	RPL29
1.12E-96	0.448535035	1	0.998	1.86E-92	CD4+ Naive	RPL37A
2.91E-95	1.016960805	0.632	0.273	4.82E-91	CD4+ Naive	IL6ST
5.20E-94	0.940639514	0.84	0.511	8.61E-90	CD4+ Naive	NOSIP
5.66E-93	0.543310686	1	0.989	9.38E-89	CD4+ Naive	RPL10A
4.87E-92	0.818818014	0.937	0.487	8.07E-88	CD4+ Naive	IL7R
5.98E-91	0.425118906	1	1	9.90E-87	CD4+ Naive	RPL41
1.61E-90	0.908233119	0.604	0.232	2.66E-86	CD4+ Naive	TRABD2A
2.93E-89	0.637998961	0.996	0.948	4.86E-85	CD4+ Naive	EEF1B2
2.52E-87	0.591021713	0.997	0.978	4.17E-83	CD4+ Naive	RPS5
2.97E-87	0.462662029	1	0.997	4.92E-83	CD4+ Naive	RPL6
6.04E-86	0.865171527	0.603	0.237	1.00E-81	CD4+ Naive	CAMK4
1.38E-84	0.642832463	0.976	0.882	2.29E-80	CD4+ Naive	NPM1
3.13E-84	0.360069442	1	1	5.18E-80	CD4+ Naive	RPL28
4.18E-83	0.588059291	0.989	0.949	6.92E-79	CD4+ Naive	TOMM7
1.40E-82	0.463413804	0.997	0.992	2.32E-78	CD4+ Naive	RPL7
9.29E-80	0.376662533	1	0.999	1.54E-75	CD4+ Naive	RPL26
1.26E-79	0.544831845	1	0.987	2.09E-75	CD4+ Naive	RPSA
2.24E-79	0.442952429	1	0.994	3.72E-75	CD4+ Naive	NACA
3.71E-79	0.761707914	0.909	0.508	6.14E-75	CD4+ Naive	TRAC
3.73E-79	0.802523899	0.877	0.578	6.18E-75	CD4+ Naive	C12orf57
2.64E-78	0.433216153	1	0.995	4.38E-74	CD4+ Naive	RPL12
5.29E-78	0.535522761	0.993	0.963	8.76E-74	CD4+ Naive	RPS10
3.19E-77	0.719772774	0.944	0.52	5.28E-73	CD4+ Naive	CD3E
1.38E-75	0.386299927	1	0.998	2.28E-71	CD4+ Naive	RPS9
1.51E-75	0.453520713	1	0.994	2.49E-71	CD4+ Naive	RPL27A
2.97E-74	0.414670762	1	0.998	4.92E-70	CD4+ Naive	RPS7
6.46E-74	0.616030614	0.361	0.09	1.07E-69	CD4+ Naive	CD40LG
6.43E-73	0.388827215	1	0.999	1.07E-68	CD4+ Naive	RPL13A
1.66E-72	0.775952344	0.71	0.384	2.75E-68	CD4+ Naive	PIK3IP1
7.76E-72	0.396270663	1	0.998	1.29E-67	CD4+ Naive	RPL18A
1.47E-70	0.807289101	0.737	0.378	2.43E-66	CD4+ Naive	BCL11B
1.78E-70	0.842719741	0.79	0.445	2.95E-66	CD4+ Naive	LINC00861
6.08E-70	0.410970843	1	0.995	1.01E-65	CD4+ Naive	RPL7A
1.59E-69	0.691678517	0.712	0.344	2.64E-65	CD4+ Naive	CD27
1.78E-69	0.426003834	0.996	0.993	2.96E-65	CD4+ Naive	RPL27
5.30E-69	0.43191972	1	0.997	8.78E-65	CD4+ Naive	RPL23A
8.19E-69	0.713971172	0.529	0.218	1.36E-64	CD4+ Naive	RGCC
1.08E-68	0.390082079	1	0.999	1.78E-64	CD4+ Naive	RPS2
1.01E-67	0.539825465	0.989	0.959	1.67E-63	CD4+ Naive	BTG1
1.39E-66	0.5900219	0.994	0.709	2.30E-62	CD4+ Naive	LTB
3.95E-66	0.659882314	0.894	0.494	6.54E-62	CD4+ Naive	CD3G
9.78E-65	0.741815634	0.664	0.354	1.62E-60	CD4+ Naive	SATB1
1.05E-63	0.736476375	0.691	0.369	1.74E-59	CD4+ Naive	RCAN3
3.40E-60	0.349061111	1	0.996	5.64E-56	CD4+ Naive	FAU
1.16E-59	0.446251306	0.993	0.971	1.93E-55	CD4+ Naive	RPL4
4.67E-59	0.496653341	0.996	0.973	7.73E-55	CD4+ Naive	RPL23
1.88E-58	0.713547048	0.519	0.23	3.12E-54	CD4+ Naive	OXNAD1
2.60E-58	0.573563757	0.284	0.073	4.30E-54	CD4+ Naive	CHRM3-AS2
3.57E-58	0.577108994	0.969	0.863	5.92E-54	CD4+ Naive	NOP53
7.08E-58	0.552067832	0.957	0.867	1.17E-53	CD4+ Naive	EIF3E
1.77E-55	0.356023973	0.999	0.997	2.93E-51	CD4+ Naive	RACK1
1.55E-54	0.54436797	0.904	0.517	2.58E-50	CD4+ Naive	CD3D
2.54E-53	0.630222343	0.565	0.267	4.20E-49	CD4+ Naive	ITM2A
4.86E-53	0.514195113	0.971	0.912	8.06E-49	CD4+ Naive	RPS4Y1
9.87E-50	0.407885258	1	0.999	1.63E-45	CD4+ Naive	RPS19
3.83E-49	0.623719883	0.464	0.211	6.35E-45	CD4+ Naive	PRKCA
6.79E-49	0.588321263	0.744	0.48	1.12E-44	CD4+ Naive	RGS10
1.50E-48	0.328565112	0.997	0.995	2.48E-44	CD4+ Naive	RPL35
1.32E-47	0.659255382	0.838	0.569	2.18E-43	CD4+ Naive	TRBC2
4.18E-47	0.314722395	0.999	0.997	6.92E-43	CD4+ Naive	RPL15
5.42E-47	0.59429579	0.347	0.129	8.99E-43	CD4+ Naive	ITGA6
7.21E-47	0.30415462	1	1	1.20E-42	CD4+ Naive	RPLP1
9.73E-47	0.617590355	0.831	0.644	1.61E-42	CD4+ Naive	FOXP1
1.17E-46	0.567219164	0.45	0.197	1.93E-42	CD4+ Naive	FAM102A
1.37E-46	0.532131447	0.352	0.13	2.28E-42	CD4+ Naive	LINC01550
1.48E-45	0.562906435	0.35	0.13	2.45E-41	CD4+ Naive	MLLT3
2.20E-45	0.611899468	0.482	0.234	3.65E-41	CD4+ Naive	LDLRAP1
3.09E-45	0.403165285	0.999	1	5.12E-41	CD4+ Naive	MALAT1
4.46E-44	0.577459427	0.717	0.474	7.39E-40	CD4+ Naive	LEPROTL1
1.01E-43	0.603928615	0.833	0.565	1.67E-39	CD4+ Naive	ETS1
3.16E-43	0.502890789	0.29	0.097	5.23E-39	CD4+ Naive	BEX3
1.52E-40	0.483215912	0.272	0.089	2.51E-36	CD4+ Naive	ANK3
2.23E-40	0.27005712	1	0.998	3.69E-36	CD4+ Naive	UBA52
4.15E-40	0.540466413	0.499	0.261	6.88E-36	CD4+ Naive	DGKA
2.35E-39	0.576746649	0.265	0.087	3.89E-35	CD4+ Naive	LRRN3
4.10E-37	0.509381232	0.408	0.198	6.80E-33	CD4+ Naive	SUSD3
5.86E-37	0.561302907	0.776	0.582	9.71E-33	CD4+ Naive	GIMAP1
1.66E-35	0.269261502	1	0.995	2.76E-31	CD4+ Naive	RPL8
5.67E-35	0.331196818	0.996	0.972	9.40E-31	CD4+ Naive	RPLP0
5.71E-35	0.500100591	0.368	0.168	9.46E-31	CD4+ Naive	TESPA1
8.77E-35	0.473242645	0.957	0.785	1.45E-30	CD4+ Naive	FYB1
1.03E-34	0.335309929	0.993	0.979	1.71E-30	CD4+ Naive	EEF1D
2.38E-34	0.564305447	0.66	0.477	3.94E-30	CD4+ Naive	C6orf48
4.79E-34	0.413583975	0.957	0.858	7.93E-30	CD4+ Naive	RPL36A
5.38E-34	0.573126945	0.5	0.294	8.92E-30	CD4+ Naive	MAML2
7.86E-34	0.451353949	0.705	0.433	1.30E-29	CD4+ Naive	LCK
2.93E-33	0.437215214	0.465	0.233	4.86E-29	CD4+ Naive	TXK
5.03E-33	0.525612803	0.696	0.512	8.33E-29	CD4+ Naive	NDFIP1
1.11E-32	0.519995226	0.448	0.241	1.83E-28	CD4+ Naive	ABLIM1
1.29E-32	0.494174536	0.529	0.297	2.13E-28	CD4+ Naive	NUCB2
1.81E-31	0.516456523	0.39	0.194	3.00E-27	CD4+ Naive	GIMAP5
3.00E-31	0.483504534	0.364	0.17	4.97E-27	CD4+ Naive	INPP4B
7.08E-31	0.496564558	0.762	0.553	1.17E-26	CD4+ Naive	AAK1
9.60E-31	0.433456406	0.309	0.135	1.59E-26	CD4+ Naive	RETREG1
4.02E-29	0.334940645	0.981	0.943	6.67E-25	CD4+ Naive	BTF3
4.48E-29	0.373190959	0.942	0.9	7.42E-25	CD4+ Naive	UQCRB
7.66E-29	0.491417337	0.662	0.456	1.27E-24	CD4+ Naive	GYPC
1.51E-28	0.348599289	0.688	0.424	2.51E-24	CD4+ Naive	CD7
3.42E-28	0.399757291	0.327	0.15	5.67E-24	CD4+ Naive	PIM2
5.98E-28	0.335137059	0.975	0.935	9.91E-24	CD4+ Naive	COX7C
8.80E-28	0.604187648	0.476	0.283	1.46E-23	CD4+ Naive	BCL2
1.13E-27	0.431843108	0.794	0.586	1.88E-23	CD4+ Naive	SELL
1.86E-27	0.408387106	0.365	0.183	3.07E-23	CD4+ Naive	CD6
4.31E-26	0.421123579	0.382	0.202	7.15E-22	CD4+ Naive	THEM4
4.93E-26	0.473001011	0.61	0.422	8.17E-22	CD4+ Naive	SNHG8
6.56E-25	0.452161008	0.51	0.312	1.09E-20	CD4+ Naive	RASGRP1
9.23E-25	0.340973857	0.93	0.823	1.53E-20	CD4+ Naive	AES
1.51E-24	0.423853378	0.369	0.199	2.50E-20	CD4+ Naive	FLT3LG
8.75E-24	0.40628841	0.558	0.355	1.45E-19	CD4+ Naive	LAT
1.61E-23	0.442480464	0.27	0.124	2.67E-19	CD4+ Naive	AC013264.1
5.76E-23	0.437956405	0.514	0.339	9.55E-19	CD4+ Naive	PDE7A
1.14E-22	0.293187382	0.972	0.895	1.90E-18	CD4+ Naive	KLF2
1.32E-22	0.486632395	0.35	0.194	2.18E-18	CD4+ Naive	SESN3
1.87E-22	0.338977242	0.901	0.783	3.10E-18	CD4+ Naive	TRAF3IP3
5.47E-22	0.608215318	0.536	0.35	9.07E-18	CD4+ Naive	TRBC1
6.40E-22	0.416048713	0.485	0.305	1.06E-17	CD4+ Naive	AC243960.1
1.25E-21	0.433351369	0.29	0.146	2.07E-17	CD4+ Naive	PDK1
3.44E-21	0.275130286	0.745	0.519	5.71E-17	CD4+ Naive	ARL4C
6.31E-21	0.308242092	0.975	0.932	1.05E-16	CD4+ Naive	COX4I1
1.32E-20	0.369989138	0.852	0.773	2.19E-16	CD4+ Naive	IKZF1
2.01E-20	0.401718049	0.299	0.156	3.33E-16	CD4+ Naive	CENPK
2.13E-19	0.344931072	0.316	0.168	3.53E-15	CD4+ Naive	ID3
2.70E-19	0.30060972	0.933	0.871	4.47E-15	CD4+ Naive	HINT1
3.03E-19	0.407760142	0.407	0.256	5.03E-15	CD4+ Naive	MYC
5.45E-19	0.388431275	0.414	0.259	9.04E-15	CD4+ Naive	IPCEF1
5.78E-19	0.400093542	0.415	0.259	9.58E-15	CD4+ Naive	HSPB1
7.34E-19	0.334673422	0.77	0.66	1.22E-14	CD4+ Naive	MZT2B
7.75E-19	0.40119465	0.714	0.587	1.28E-14	CD4+ Naive	GCC2
1.02E-18	0.400054588	0.336	0.189	1.69E-14	CD4+ Naive	PCED1B
1.73E-18	0.363104244	0.344	0.2	2.87E-14	CD4+ Naive	LINS1
2.56E-18	0.412467321	0.39	0.241	4.25E-14	CD4+ Naive	ITK
3.10E-18	0.333685614	0.554	0.381	5.13E-14	CD4+ Naive	FCMR
3.15E-18	0.377331299	0.39	0.242	5.22E-14	CD4+ Naive	ACTN1
5.53E-18	0.378087606	0.636	0.465	9.16E-14	CD4+ Naive	LBH
6.34E-18	0.358897297	0.416	0.267	1.05E-13	CD4+ Naive	SERINC5
7.19E-18	0.377990552	0.448	0.292	1.19E-13	CD4+ Naive	OCIAD2
9.58E-18	0.384419001	0.364	0.219	1.59E-13	CD4+ Naive	RFLNB
1.71E-17	0.384961784	0.77	0.686	2.83E-13	CD4+ Naive	NSA2
4.36E-17	0.322080895	0.84	0.758	7.22E-13	CD4+ Naive	ATM
7.47E-17	0.324977008	0.269	0.145	1.24E-12	CD4+ Naive	STMN3
1.36E-16	0.303352425	0.358	0.207	2.26E-12	CD4+ Naive	GPR183
1.90E-16	0.347793148	0.5	0.341	3.14E-12	CD4+ Naive	RHOH
3.47E-16	0.260740949	0.954	0.916	5.76E-12	CD4+ Naive	CD48
4.73E-16	0.340927132	0.396	0.247	7.84E-12	CD4+ Naive	SVIP
5.47E-16	0.284040369	0.501	0.331	9.07E-12	CD4+ Naive	SPOCK2
2.55E-15	0.325779235	0.643	0.505	4.23E-11	CD4+ Naive	CYTIP
3.88E-15	0.366343328	0.397	0.268	6.44E-11	CD4+ Naive	EPB41L4A-AS1
4.52E-15	0.378803565	0.474	0.337	7.49E-11	CD4+ Naive	GIMAP2
5.15E-15	0.349174428	0.508	0.376	8.53E-11	CD4+ Naive	PPA1
7.12E-15	0.335473667	0.336	0.209	1.18E-10	CD4+ Naive	CHMP7
9.14E-15	0.325058567	0.815	0.724	1.51E-10	CD4+ Naive	ANP32B
9.48E-15	0.323223576	0.616	0.483	1.57E-10	CD4+ Naive	PEBP1
1.33E-14	0.335559615	0.368	0.234	2.20E-10	CD4+ Naive	SPTBN1
2.10E-14	0.308254538	0.54	0.396	3.48E-10	CD4+ Naive	PRDX2
3.28E-14	0.281476908	0.781	0.654	5.44E-10	CD4+ Naive	PRMT2
5.49E-14	0.287784422	0.701	0.571	9.09E-10	CD4+ Naive	TNFAIP8
6.15E-14	0.343501365	0.336	0.213	1.02E-09	CD4+ Naive	NIPAL3
6.59E-14	0.291793601	0.408	0.268	1.09E-09	CD4+ Naive	TC2N
1.19E-13	0.303774832	0.783	0.709	1.97E-09	CD4+ Naive	SNRPD2
1.23E-13	0.292333635	0.437	0.298	2.04E-09	CD4+ Naive	SNRPN
1.73E-13	0.351491954	0.45	0.326	2.86E-09	CD4+ Naive	CCDC66
3.23E-13	0.311402628	0.73	0.648	5.36E-09	CD4+ Naive	TOMM20
5.68E-13	0.289812405	0.607	0.479	9.41E-09	CD4+ Naive	MZT2A
1.27E-12	0.285106666	0.71	0.597	2.11E-08	CD4+ Naive	SOD1
1.28E-12	0.283270576	0.581	0.444	2.13E-08	CD4+ Naive	PSIP1
1.64E-12	0.290910942	0.426	0.302	2.72E-08	CD4+ Naive	SNHG7
1.65E-12	0.262185027	0.701	0.565	2.73E-08	CD4+ Naive	CLEC2D
3.65E-12	0.284137189	0.258	0.154	6.05E-08	CD4+ Naive	LINC01089
4.87E-12	0.279033414	0.584	0.472	8.07E-08	CD4+ Naive	HIST1H4C
5.97E-12	0.346430305	0.564	0.467	9.90E-08	CD4+ Naive	CYLD
8.22E-12	0.365716187	0.304	0.203	1.36E-07	CD4+ Naive	LRRC75A
9.71E-12	0.309341256	0.696	0.611	1.61E-07	CD4+ Naive	RPL17
1.42E-11	0.31018688	0.568	0.46	2.36E-07	CD4+ Naive	EPB41
1.51E-11	0.297143998	0.737	0.658	2.51E-07	CD4+ Naive	UXT
1.75E-11	0.313692061	0.301	0.195	2.89E-07	CD4+ Naive	SH3YL1
1.91E-11	0.2894738	0.553	0.44	3.16E-07	CD4+ Naive	NDUFA12
2.02E-11	0.275198082	0.309	0.199	3.35E-07	CD4+ Naive	BIN1
5.54E-11	0.251565498	0.429	0.306	9.19E-07	CD4+ Naive	MGAT4A
5.95E-11	0.268084794	0.403	0.284	9.87E-07	CD4+ Naive	PDE3B
9.06E-11	0.266552161	0.806	0.746	1.50E-06	CD4+ Naive	EIF3H
2.96E-10	0.27147525	0.387	0.281	4.90E-06	CD4+ Naive	MTERF4
3.07E-10	0.269319764	0.297	0.192	5.08E-06	CD4+ Naive	ANXA2R
3.70E-10	0.264988978	0.624	0.526	6.13E-06	CD4+ Naive	PPP1R2
6.15E-10	0.306037502	0.426	0.323	1.02E-05	CD4+ Naive	ILF3-DT
9.70E-10	0.281258357	0.337	0.236	1.61E-05	CD4+ Naive	CHD3
3.98E-09	0.261267756	0.635	0.571	6.59E-05	CD4+ Naive	ST13
5.82E-09	0.273442991	0.471	0.383	9.65E-05	CD4+ Naive	MCUB
1.29E-08	0.277693846	0.292	0.203	0.000213657	CD4+ Naive	ZNF101
5.41E-08	0.263694956	0.372	0.28	0.000895937	CD4+ Naive	PIM1
3.33E-07	0.258888935	0.409	0.336	0.005510507	CD4+ Naive	ATP1A1
4.14E-07	0.269530978	0.394	0.315	0.0068659	CD4+ Naive	UBALD2
1.36E-207	1.637994126	0.991	0.598	2.25E-203	CD4+ Effector	IL32
5.18E-149	2.207987184	0.368	0.037	8.58E-145	CD4+ Effector	GZMK
1.52E-133	1.532812563	0.915	0.502	2.51E-129	CD4+ Effector	IL7R
2.18E-132	0.507025437	1	1	3.62E-128	CD4+ Effector	B2M
1.75E-126	1.204213783	0.86	0.418	2.90E-122	CD4+ Effector	CD2
5.74E-121	1.265347056	0.73	0.277	9.51E-117	CD4+ Effector	SYNE2
5.82E-113	1.118297182	0.945	0.509	9.65E-109	CD4+ Effector	TRAC
8.49E-112	1.113261478	0.563	0.162	1.41E-107	CD4+ Effector	GPR183
1.11E-110	0.904941734	0.366	0.058	1.83E-106	CD4+ Effector	MAF
6.24E-103	1.117358084	0.692	0.275	1.03E-98	CD4+ Effector	RORA
1.35E-98	1.197192018	0.376	0.072	2.23E-94	CD4+ Effector	KLRG1
2.47E-93	0.929590159	0.481	0.138	4.10E-89	CD4+ Effector	AQP3
1.16E-83	0.827799756	0.933	0.519	1.93E-79	CD4+ Effector	CD3D
1.17E-79	0.772624941	0.951	0.528	1.94E-75	CD4+ Effector	CD3E
2.23E-78	0.79914212	0.398	0.105	3.69E-74	CD4+ Effector	GPRIN3
3.00E-74	0.601732275	0.988	0.927	4.97E-70	CD4+ Effector	CALM1
1.94E-73	0.728452219	0.928	0.495	3.22E-69	CD4+ Effector	CD3G
7.79E-73	0.701945555	0.392	0.106	1.29E-68	CD4+ Effector	TNFRSF25
1.04E-71	0.619457249	0.365	0.093	1.73E-67	CD4+ Effector	CD28
1.19E-69	0.760071417	0.371	0.1	1.97E-65	CD4+ Effector	GPR171
1.01E-68	1.785625782	0.463	0.173	1.67E-64	CD4+ Effector	KLRB1
4.54E-65	0.624126213	0.994	0.895	7.52E-61	CD4+ Effector	CD52
6.74E-65	0.711434774	0.467	0.163	1.12E-60	CD4+ Effector	OPTN
5.57E-64	0.841271773	0.452	0.165	9.23E-60	CD4+ Effector	PHACTR2
2.45E-63	0.551479592	0.266	0.054	4.06E-59	CD4+ Effector	SLAMF1
8.36E-63	0.722288939	0.34	0.091	1.39E-58	CD4+ Effector	PRDM1
2.87E-62	0.677182528	0.565	0.234	4.75E-58	CD4+ Effector	TC2N
6.50E-62	0.851898419	0.948	0.727	1.08E-57	CD4+ Effector	LTB
5.68E-60	0.875757596	0.864	0.569	9.41E-56	CD4+ Effector	TRBC2
3.29E-59	0.76782365	0.789	0.507	5.44E-55	CD4+ Effector	PPP2R5C
3.37E-59	0.455124131	1	0.995	5.58E-55	CD4+ Effector	HLA-A
5.61E-59	0.344933057	1	1	9.29E-55	CD4+ Effector	HLA-B
3.59E-58	0.85884619	0.484	0.197	5.94E-54	CD4+ Effector	GBP5
6.28E-58	0.855439206	0.438	0.166	1.04E-53	CD4+ Effector	LYAR
1.37E-57	0.692243308	0.461	0.184	2.28E-53	CD4+ Effector	TRADD
4.85E-56	0.696958078	0.431	0.158	8.03E-52	CD4+ Effector	INPP4B
4.19E-55	0.638810089	0.35	0.109	6.95E-51	CD4+ Effector	GATA3
8.05E-55	0.776692753	0.556	0.239	1.33E-50	CD4+ Effector	CCL5
1.25E-53	0.746035393	0.814	0.524	2.07E-49	CD4+ Effector	ANXA1
2.62E-52	0.761464671	0.461	0.193	4.35E-48	CD4+ Effector	CLDND1
7.98E-52	0.564070299	0.333	0.102	1.32E-47	CD4+ Effector	CD40LG
4.85E-51	0.751268615	0.266	0.068	8.03E-47	CD4+ Effector	TRGC2
2.23E-47	0.630650813	0.782	0.517	3.70E-43	CD4+ Effector	CD99
6.21E-47	0.659190645	0.606	0.31	1.03E-42	CD4+ Effector	SPOCK2
9.95E-47	0.365655555	1	0.993	1.65E-42	CD4+ Effector	HLA-C
1.53E-46	0.717243572	0.557	0.282	2.53E-42	CD4+ Effector	ODF2L
1.76E-46	0.611108606	0.74	0.431	2.91E-42	CD4+ Effector	LCK
5.80E-46	0.532529781	0.823	0.506	9.62E-42	CD4+ Effector	ARL4C
4.10E-45	0.56627358	0.369	0.135	6.80E-41	CD4+ Effector	SH2D1A
1.04E-44	0.623945115	0.533	0.253	1.72E-40	CD4+ Effector	TRAT1
2.17E-44	0.41340182	0.982	0.952	3.60E-40	CD4+ Effector	MYL12A
2.15E-42	0.642159045	0.461	0.212	3.56E-38	CD4+ Effector	PBXIP1
2.95E-41	0.576136009	0.394	0.163	4.88E-37	CD4+ Effector	CDC14A
3.52E-40	0.617650747	0.424	0.189	5.83E-36	CD4+ Effector	CD84
4.78E-40	0.644956629	0.595	0.321	7.93E-36	CD4+ Effector	IKZF3
1.88E-39	0.587696389	0.545	0.273	3.11E-35	CD4+ Effector	SKAP1
1.95E-39	0.668235027	0.797	0.562	3.23E-35	CD4+ Effector	SLFN5
7.44E-38	0.907386088	0.611	0.375	1.23E-33	CD4+ Effector	ITGB1
8.65E-38	0.452477129	0.35	0.131	1.43E-33	CD4+ Effector	CD226
3.44E-37	0.523993307	0.354	0.142	5.70E-33	CD4+ Effector	FAM129A
1.03E-36	0.681077914	0.411	0.174	1.71E-32	CD4+ Effector	GZMA
1.72E-36	0.649099603	0.786	0.596	2.85E-32	CD4+ Effector	GSTK1
5.25E-36	0.528841943	0.829	0.572	8.70E-32	CD4+ Effector	ETS1
1.23E-35	0.651032489	0.527	0.283	2.04E-31	CD4+ Effector	ITM2A
3.11E-35	0.436616937	0.959	0.867	5.15E-31	CD4+ Effector	HINT1
6.47E-35	0.425567898	0.98	0.849	1.07E-30	CD4+ Effector	S100A4
3.08E-34	0.427227231	0.285	0.102	5.10E-30	CD4+ Effector	PTGER2
1.67E-33	0.485747707	0.927	0.752	2.77E-29	CD4+ Effector	GIMAP4
2.18E-33	0.420747829	0.325	0.131	3.62E-29	CD4+ Effector	TMEM238
3.67E-33	0.497413383	0.71	0.473	6.08E-29	CD4+ Effector	IL2RG
2.58E-32	0.432265768	0.307	0.118	4.27E-28	CD4+ Effector	SLFN12L
3.35E-32	0.504171334	0.35	0.156	5.55E-28	CD4+ Effector	FKBP11
3.63E-32	0.488476361	0.768	0.535	6.01E-28	CD4+ Effector	ACAP1
4.34E-32	0.528605242	0.485	0.261	7.18E-28	CD4+ Effector	CCND2
1.18E-31	0.337621027	0.38	0.159	1.95E-27	CD4+ Effector	PYHIN1
4.23E-31	0.482199667	0.437	0.223	7.02E-27	CD4+ Effector	CCDC107
1.67E-30	0.589948209	0.539	0.324	2.77E-26	CD4+ Effector	PAG1
6.74E-30	0.405774487	0.285	0.112	1.12E-25	CD4+ Effector	LINC02273
1.03E-29	0.52284215	0.547	0.311	1.70E-25	CD4+ Effector	ALOX5AP
3.96E-29	0.510260871	0.586	0.353	6.56E-25	CD4+ Effector	LAT
4.10E-29	0.486272985	0.441	0.236	6.79E-25	CD4+ Effector	SPTAN1
4.63E-29	0.255276917	0.998	0.998	7.68E-25	CD4+ Effector	RPS7
1.95E-28	0.433390759	0.385	0.182	3.23E-24	CD4+ Effector	CD6
2.13E-28	0.477496113	0.427	0.229	3.53E-24	CD4+ Effector	TTC39C
4.74E-28	0.428794258	0.371	0.175	7.86E-24	CD4+ Effector	SIT1
6.97E-28	0.389639823	0.962	0.801	1.15E-23	CD4+ Effector	GIMAP7
8.51E-28	0.427331342	0.708	0.468	1.41E-23	CD4+ Effector	KLF6
8.93E-28	0.49600575	0.415	0.217	1.48E-23	CD4+ Effector	HELB
6.06E-27	0.524746838	0.684	0.491	1.00E-22	CD4+ Effector	PDCD4
6.98E-27	0.420477519	0.73	0.53	1.16E-22	CD4+ Effector	RARRES3
4.68E-26	0.405375475	0.898	0.705	7.76E-22	CD4+ Effector	LDHB
5.21E-26	0.416251622	0.658	0.404	8.64E-22	CD4+ Effector	BCL11B
1.06E-25	0.418980553	0.829	0.637	1.75E-21	CD4+ Effector	EVL
1.31E-25	0.510427765	0.598	0.399	2.17E-21	CD4+ Effector	EMB
2.56E-25	0.292778272	0.809	0.508	4.24E-21	CD4+ Effector	AHNAK
2.72E-25	0.468753327	0.612	0.375	4.51E-21	CD4+ Effector	CD27
5.21E-25	0.425550978	0.771	0.556	8.64E-21	CD4+ Effector	AAK1
1.10E-24	0.444925923	0.785	0.549	1.83E-20	CD4+ Effector	CLEC2D
9.89E-24	0.351620039	0.734	0.466	1.64E-19	CD4+ Effector	LINC00861
1.47E-23	0.422323467	0.383	0.206	2.43E-19	CD4+ Effector	MDFIC
2.02E-23	0.38693578	0.29	0.13	3.35E-19	CD4+ Effector	ATP8B2
2.17E-23	0.426588264	0.53	0.327	3.59E-19	CD4+ Effector	KIF2A
2.46E-23	0.427565232	0.748	0.561	4.08E-19	CD4+ Effector	FAM107B
2.57E-23	0.35090386	0.907	0.762	4.26E-19	CD4+ Effector	S100A10
6.24E-23	0.34375858	0.35	0.169	1.03E-18	CD4+ Effector	CD96
6.54E-23	0.312256049	0.957	0.906	1.08E-18	CD4+ Effector	TMA7
9.23E-23	0.454630083	0.362	0.192	1.53E-18	CD4+ Effector	NABP1
9.55E-23	0.407304516	0.824	0.689	1.58E-18	CD4+ Effector	ANKRD12
1.09E-22	0.411372504	0.569	0.368	1.81E-18	CD4+ Effector	PIP4K2A
2.26E-22	0.425365927	0.629	0.427	3.74E-18	CD4+ Effector	FYN
2.34E-22	0.477705111	0.76	0.587	3.87E-18	CD4+ Effector	KIAA1551
2.69E-22	0.490964592	0.472	0.292	4.46E-18	CD4+ Effector	EML4
5.42E-22	0.420299606	0.389	0.213	8.98E-18	CD4+ Effector	ZBTB38
5.78E-22	0.322756894	0.95	0.89	9.58E-18	CD4+ Effector	RPL36AL
6.85E-22	0.374821934	0.916	0.829	1.13E-17	CD4+ Effector	AES
8.10E-22	0.461318748	0.518	0.329	1.34E-17	CD4+ Effector	ARHGAP15
1.29E-21	0.348616042	0.472	0.269	2.14E-17	CD4+ Effector	PTPN4
2.02E-21	0.480142063	0.315	0.158	3.35E-17	CD4+ Effector	CYTOR
2.33E-21	0.320410638	0.934	0.838	3.86E-17	CD4+ Effector	EMP3
2.39E-21	0.461576157	0.566	0.37	3.96E-17	CD4+ Effector	IL10RA
4.05E-21	0.293386857	0.986	0.975	6.72E-17	CD4+ Effector	RPLP0
6.00E-21	0.375879849	0.475	0.289	9.95E-17	CD4+ Effector	OCIAD2
7.33E-21	0.287697699	0.997	0.999	1.22E-16	CD4+ Effector	RPS29
3.35E-20	0.404160381	0.348	0.183	5.55E-16	CD4+ Effector	AC058791.1
3.85E-20	0.267922624	0.983	0.96	6.38E-16	CD4+ Effector	PFN1
4.95E-20	0.505748006	0.408	0.251	8.21E-16	CD4+ Effector	CORO1B
5.70E-20	0.299765819	0.328	0.161	9.45E-16	CD4+ Effector	C12orf75
5.75E-20	0.392967684	0.733	0.57	9.53E-16	CD4+ Effector	CDC42SE2
7.48E-20	0.385508865	0.656	0.471	1.24E-15	CD4+ Effector	MZT2A
7.49E-20	0.325771289	0.427	0.235	1.24E-15	CD4+ Effector	ITK
9.38E-20	0.407651156	0.316	0.164	1.55E-15	CD4+ Effector	CBLB
9.73E-20	0.327919329	0.295	0.145	1.61E-15	CD4+ Effector	ATP2B4
2.06E-19	0.324447291	0.456	0.265	3.41E-15	CD4+ Effector	PRKCH
2.29E-19	0.412521981	0.508	0.317	3.80E-15	CD4+ Effector	RASGRP1
3.13E-19	0.347537392	0.905	0.831	5.19E-15	CD4+ Effector	HSPA8
4.13E-19	0.40025352	0.362	0.199	6.84E-15	CD4+ Effector	SAMD3
5.99E-19	0.370645239	0.569	0.393	9.93E-15	CD4+ Effector	PRDX2
6.62E-19	0.322369535	0.272	0.132	1.10E-14	CD4+ Effector	STOM
1.21E-18	0.313658004	0.682	0.439	2.00E-14	CD4+ Effector	TCF7
1.27E-18	0.360972364	0.464	0.278	2.10E-14	CD4+ Effector	CAMK4
1.37E-18	0.364567209	0.322	0.171	2.26E-14	CD4+ Effector	NCOA7
1.97E-18	0.333778547	0.263	0.126	3.27E-14	CD4+ Effector	TNIK
2.00E-18	0.311587377	0.344	0.18	3.32E-14	CD4+ Effector	ZAP70
2.65E-18	0.345000714	0.742	0.551	4.39E-14	CD4+ Effector	CFLAR
4.27E-18	0.350000509	0.287	0.146	7.08E-14	CD4+ Effector	AL365361.1
4.57E-18	0.401333556	0.73	0.537	7.57E-14	CD4+ Effector	ISG20
6.71E-18	0.29680803	0.942	0.896	1.11E-13	CD4+ Effector	HSP90AA1
7.51E-18	0.277987235	0.965	0.898	1.24E-13	CD4+ Effector	KLF2
1.01E-17	0.300734632	0.369	0.203	1.68E-13	CD4+ Effector	FLT3LG
1.02E-17	0.302181814	0.925	0.827	1.69E-13	CD4+ Effector	MYL12B
1.36E-17	0.348778403	0.342	0.186	2.25E-13	CD4+ Effector	TRG-AS1
2.05E-17	0.351259857	0.368	0.209	3.39E-13	CD4+ Effector	THEM4
2.55E-17	0.350579041	0.896	0.787	4.22E-13	CD4+ Effector	TRAF3IP3
5.32E-17	0.345075604	0.519	0.345	8.81E-13	CD4+ Effector	YWHAQ
7.29E-17	0.30107517	0.769	0.633	1.21E-12	CD4+ Effector	PPIB
1.47E-16	0.365372984	0.431	0.269	2.44E-12	CD4+ Effector	PIM1
1.60E-16	0.325394905	0.344	0.192	2.66E-12	CD4+ Effector	S1PR1
1.79E-16	0.575369675	0.527	0.357	2.97E-12	CD4+ Effector	TRBC1
1.87E-16	0.266690492	0.988	0.98	3.10E-12	CD4+ Effector	PTPRC
2.68E-16	0.340694766	0.516	0.34	4.43E-12	CD4+ Effector	TXN
3.06E-16	0.39457816	0.515	0.355	5.07E-12	CD4+ Effector	CASP8
3.98E-16	0.41030077	0.626	0.475	6.59E-12	CD4+ Effector	KMT2A
6.04E-16	0.326138404	0.739	0.598	1.00E-11	CD4+ Effector	GTF3A
7.51E-16	0.346917499	0.605	0.439	1.24E-11	CD4+ Effector	MACF1
1.40E-15	0.356053507	0.617	0.451	2.32E-11	CD4+ Effector	EPB41
2.20E-15	0.341331195	0.707	0.573	3.65E-11	CD4+ Effector	TNFAIP8
3.18E-15	0.327070608	0.753	0.596	5.26E-11	CD4+ Effector	DDX24
3.29E-15	0.287065146	0.272	0.145	5.45E-11	CD4+ Effector	ATXN1
3.64E-15	0.294176296	0.267	0.139	6.04E-11	CD4+ Effector	TRAF5
6.48E-15	0.347329456	0.579	0.416	1.07E-10	CD4+ Effector	PIK3R1
7.23E-15	0.366336489	0.36	0.219	1.20E-10	CD4+ Effector	CFAP97
7.66E-15	0.283117934	0.982	0.969	1.27E-10	CD4+ Effector	MT-ND5
8.33E-15	0.286419371	1	0.999	1.38E-10	CD4+ Effector	MALAT1
1.02E-14	0.376846308	0.666	0.532	1.68E-10	CD4+ Effector	PCSK7
1.63E-14	0.289389689	0.366	0.221	2.70E-10	CD4+ Effector	SEC11C
2.38E-14	0.303305692	0.298	0.165	3.95E-10	CD4+ Effector	GPR174
2.63E-14	0.273673808	0.33	0.191	4.36E-10	CD4+ Effector	ITGB7
2.88E-14	0.289931898	0.666	0.491	4.78E-10	CD4+ Effector	LEPROTL1
3.07E-14	0.316028139	0.453	0.293	5.09E-10	CD4+ Effector	BCL2
3.59E-14	0.495491971	0.388	0.26	5.94E-10	CD4+ Effector	LIMS1
5.12E-14	0.266215431	0.485	0.322	8.48E-10	CD4+ Effector	SLC9A3R1
6.36E-14	0.276497799	0.278	0.151	1.05E-09	CD4+ Effector	SLC4A7
1.14E-13	0.290677522	0.263	0.142	1.90E-09	CD4+ Effector	MPRIP
1.21E-13	0.299559613	0.386	0.246	2.01E-09	CD4+ Effector	PDCD5
1.50E-13	0.297589596	0.629	0.47	2.49E-09	CD4+ Effector	MT-ND6
1.54E-13	0.281745526	0.811	0.717	2.56E-09	CD4+ Effector	APRT
2.40E-13	0.323593878	0.663	0.52	3.98E-09	CD4+ Effector	PPP1R2
2.93E-13	0.256263601	0.843	0.729	4.86E-09	CD4+ Effector	HCST
2.97E-13	0.309034363	0.321	0.19	4.93E-09	CD4+ Effector	SCML4
3.99E-13	0.273857167	0.896	0.825	6.60E-09	CD4+ Effector	STK4
4.79E-13	0.278251665	0.304	0.18	7.93E-09	CD4+ Effector	CRIP1
5.62E-13	0.315574666	0.76	0.655	9.31E-09	CD4+ Effector	PPDPF
6.38E-13	0.329830768	0.489	0.349	1.06E-08	CD4+ Effector	C16orf54
1.18E-12	0.262544882	0.821	0.694	1.96E-08	CD4+ Effector	SRSF7
1.28E-12	0.258820715	0.925	0.86	2.12E-08	CD4+ Effector	N4BP2L2
1.39E-12	0.254960051	0.786	0.659	2.30E-08	CD4+ Effector	MZT2B
1.45E-12	0.270985425	0.431	0.283	2.41E-08	CD4+ Effector	SS18L2
1.65E-12	0.302842179	0.467	0.324	2.73E-08	CD4+ Effector	CKLF
1.85E-12	0.250557755	0.313	0.183	3.07E-08	CD4+ Effector	THEMIS
2.00E-12	0.311399906	0.411	0.276	3.32E-08	CD4+ Effector	ANP32E
2.06E-12	0.296194012	0.377	0.243	3.41E-08	CD4+ Effector	MT1X
2.16E-12	0.314650341	0.292	0.172	3.58E-08	CD4+ Effector	CDC25B
2.41E-12	0.287348199	0.344	0.212	3.99E-08	CD4+ Effector	LPIN2
2.64E-12	0.276116684	0.745	0.594	4.38E-08	CD4+ Effector	GIMAP1
4.20E-12	0.271310488	0.829	0.754	6.95E-08	CD4+ Effector	SSR4
4.33E-12	0.268847919	0.588	0.409	7.18E-08	CD4+ Effector	SLC38A1
4.57E-12	0.322643267	0.36	0.234	7.57E-08	CD4+ Effector	TMEM63A
5.47E-12	0.322074165	0.357	0.228	9.07E-08	CD4+ Effector	OFD1
6.01E-12	0.301320377	0.417	0.287	9.96E-08	CD4+ Effector	ICAM2
6.06E-12	0.283119465	0.687	0.555	1.00E-07	CD4+ Effector	ICAM3
6.56E-12	0.327325834	0.479	0.345	1.09E-07	CD4+ Effector	PAXX
9.85E-12	0.261749925	0.574	0.42	1.63E-07	CD4+ Effector	CD81
1.19E-11	0.266147143	0.597	0.455	1.97E-07	CD4+ Effector	SELENOW
1.38E-11	0.276030102	0.574	0.439	2.29E-07	CD4+ Effector	LDHA
1.43E-11	0.302102352	0.441	0.306	2.37E-07	CD4+ Effector	MGAT4A
1.73E-11	0.298259513	0.704	0.601	2.87E-07	CD4+ Effector	SOD1
2.07E-11	0.341334493	0.656	0.523	3.43E-07	CD4+ Effector	CNN2
2.49E-11	0.327668824	0.311	0.19	4.13E-07	CD4+ Effector	ARID5B
2.69E-11	0.288029656	0.351	0.23	4.45E-07	CD4+ Effector	PCNX1
3.33E-11	0.261869768	0.485	0.338	5.52E-07	CD4+ Effector	BIRC3
4.72E-11	0.313300961	0.354	0.235	7.82E-07	CD4+ Effector	MRFAP1L1
5.77E-11	0.275285393	0.696	0.579	9.56E-07	CD4+ Effector	GUK1
6.09E-11	0.272429655	0.55	0.41	1.01E-06	CD4+ Effector	RCAN3
1.15E-10	0.257203082	0.305	0.187	1.90E-06	CD4+ Effector	TESPA1
1.48E-10	0.251691532	0.692	0.565	2.44E-06	CD4+ Effector	SEC61B
1.61E-10	0.261468311	0.554	0.421	2.66E-06	CD4+ Effector	CRBN
2.00E-10	0.25562135	0.405	0.282	3.31E-06	CD4+ Effector	ARHGAP25
2.36E-10	0.292178856	0.582	0.461	3.91E-06	CD4+ Effector	TERF2IP
2.66E-10	0.253053671	0.74	0.632	4.40E-06	CD4+ Effector	PSMB9
3.28E-10	0.291572029	0.379	0.264	5.44E-06	CD4+ Effector	ARL14EP
3.82E-10	0.283007935	0.44	0.317	6.33E-06	CD4+ Effector	CDKN1B
4.32E-10	0.282814014	0.716	0.595	7.16E-06	CD4+ Effector	6-Sep
4.43E-10	0.278813176	0.418	0.294	7.33E-06	CD4+ Effector	IQGAP2
5.18E-10	0.299085944	0.576	0.467	8.58E-06	CD4+ Effector	CYLD
9.47E-10	0.259180003	0.409	0.285	1.57E-05	CD4+ Effector	MLLT6
1.01E-09	0.253790278	0.715	0.59	1.68E-05	CD4+ Effector	GCC2
1.02E-09	0.26228726	0.652	0.536	1.69E-05	CD4+ Effector	EID1
1.08E-09	0.28457803	0.269	0.167	1.79E-05	CD4+ Effector	PIM2
2.74E-09	0.251650189	0.45	0.323	4.55E-05	CD4+ Effector	1-Sep
3.04E-09	0.272352451	0.478	0.364	5.04E-05	CD4+ Effector	TAGAP
3.20E-09	0.259232695	0.38	0.265	5.30E-05	CD4+ Effector	TLK1
3.79E-09	0.252316813	0.606	0.488	6.28E-05	CD4+ Effector	TBC1D10C
4.10E-09	0.257522744	0.324	0.219	6.80E-05	CD4+ Effector	GLOD4
8.97E-09	0.256979314	0.435	0.323	0.000148645	CD4+ Effector	TMC6
1.19E-08	0.314690844	0.817	0.748	0.000197919	CD4+ Effector	FXYD5
1.37E-08	0.293030285	0.426	0.318	0.000226797	CD4+ Effector	GBP2
1.74E-08	0.402031971	0.524	0.441	0.000287957	CD4+ Effector	ITGA4
1.95E-08	0.259926756	0.293	0.196	0.00032297	CD4+ Effector	ESYT1
2.09E-08	0.279087408	0.54	0.424	0.000345621	CD4+ Effector	S1PR4
3.74E-08	0.277825628	0.383	0.279	0.000620008	CD4+ Effector	PARP8
1.21E-07	0.303058429	0.522	0.429	0.001997465	CD4+ Effector	GOLGA4
5.05E-07	0.268676615	0.492	0.387	0.008367679	CD4+ Effector	PLP2
7.24E-07	0.255225231	0.65	0.572	0.011992974	CD4+ Effector	NKTR
7.97E-07	0.255809966	0.631	0.542	0.0132016	CD4+ Effector	FNBP1
9.67E-07	0.270094601	0.516	0.418	0.01602601	CD4+ Effector	EIF5B
0	5.537510106	0.994	0.587	0	Classical Monocytes	S100A9
0	5.137394419	0.997	0.492	0	Classical Monocytes	LYZ
0	5.081986439	0.986	0.402	0	Classical Monocytes	S100A8
0	4.318544103	0.962	0.092	0	Classical Monocytes	VCAN
0	3.604595976	0.977	0.143	0	Classical Monocytes	MNDA
0	3.444522173	0.989	0.53	0	Classical Monocytes	CTSS
0	3.380668993	0.957	0.128	0	Classical Monocytes	AC020656.1
0	3.346036413	0.973	0.1	0	Classical Monocytes	FCN1
0	3.169442999	0.866	0.046	0	Classical Monocytes	S100A12
0	3.101720005	0.971	0.186	0	Classical Monocytes	FGL2
0	3.031607532	0.947	0.052	0	Classical Monocytes	MS4A6A
0	2.975516777	0.98	0.227	0	Classical Monocytes	TYMP
0	2.919438381	0.965	0.149	0	Classical Monocytes	CYBB
0	2.915544025	0.988	0.215	0	Classical Monocytes	CST3
0	2.806881674	0.988	0.366	0	Classical Monocytes	PSAP
0	2.719216535	0.884	0.042	0	Classical Monocytes	CD14
0	2.705646162	0.866	0.036	0	Classical Monocytes	CD36
0	2.684873835	0.951	0.155	0	Classical Monocytes	GRN
0	2.669201061	0.876	0.099	0	Classical Monocytes	DUSP6
0	2.498491532	0.73	0.036	0	Classical Monocytes	FOS
0	2.471737205	0.919	0.101	0	Classical Monocytes	MPEG1
0	2.455711176	0.986	0.253	0	Classical Monocytes	TYROBP
0	2.445523214	0.919	0.076	0	Classical Monocytes	CLEC12A
0	2.370223866	0.837	0.041	0	Classical Monocytes	CSF3R
0	2.36760016	0.853	0.065	0	Classical Monocytes	KCTD12
0	2.343651406	0.773	0.051	0	Classical Monocytes	RETN
0	2.220152139	0.794	0.036	0	Classical Monocytes	CD93
0	2.217218735	0.915	0.08	0	Classical Monocytes	SERPINA1
0	2.215486864	0.928	0.281	0	Classical Monocytes	AP1S2
0	2.208128829	0.792	0.069	0	Classical Monocytes	LRRK2
0	2.20391661	0.919	0.217	0	Classical Monocytes	APLP2
0	2.173772805	0.867	0.063	0	Classical Monocytes	NCF2
0	2.124169332	0.823	0.054	0	Classical Monocytes	CSTA
0	2.086197748	0.988	0.244	0	Classical Monocytes	LST1
0	2.082985867	0.831	0.083	0	Classical Monocytes	TNFSF13B
0	2.059183964	0.745	0.073	0	Classical Monocytes	RGS2
0	2.024521485	0.573	0.019	0	Classical Monocytes	CYP1B1
0	2.002726649	0.869	0.129	0	Classical Monocytes	RNF130
0	1.985487524	0.861	0.155	0	Classical Monocytes	ADA2
0	1.94311902	0.808	0.056	0	Classical Monocytes	CLEC7A
0	1.943045647	0.785	0.059	0	Classical Monocytes	SLC11A1
0	1.93201216	0.744	0.046	0	Classical Monocytes	CPVL
0	1.922312726	0.774	0.078	0	Classical Monocytes	MEGF9
0	1.90387896	0.826	0.156	0	Classical Monocytes	CTSB
0	1.891788227	0.763	0.043	0	Classical Monocytes	FPR1
0	1.843973241	0.797	0.09	0	Classical Monocytes	OGFRL1
0	1.842681352	0.768	0.055	0	Classical Monocytes	RAB31
0	1.794005459	0.715	0.05	0	Classical Monocytes	DMXL2
0	1.773451471	0.73	0.039	0	Classical Monocytes	TNFAIP2
0	1.723753204	0.824	0.113	0	Classical Monocytes	SPI1
0	1.718642681	0.791	0.075	0	Classical Monocytes	CD68
0	1.653836347	0.669	0.046	0	Classical Monocytes	IRAK3
0	1.653158651	0.684	0.049	0	Classical Monocytes	FCGR2A
0	1.652295265	0.747	0.087	0	Classical Monocytes	CPPED1
0	1.651492688	0.682	0.032	0	Classical Monocytes	PLXDC2
0	1.617483771	0.687	0.041	0	Classical Monocytes	TGFBI
0	1.601522336	0.711	0.047	0	Classical Monocytes	CD302
0	1.595632893	0.667	0.035	0	Classical Monocytes	TLR4
0	1.562258816	0.676	0.04	0	Classical Monocytes	ALDH2
0	1.56049948	0.69	0.066	0	Classical Monocytes	TIMP2
0	1.550722522	0.661	0.04	0	Classical Monocytes	LILRB3
0	1.537397952	0.592	0.021	0	Classical Monocytes	PLBD1
0	1.535681362	0.698	0.052	0	Classical Monocytes	SLC7A7
0	1.517089458	0.695	0.056	0	Classical Monocytes	RXRA
0	1.492179532	0.624	0.038	0	Classical Monocytes	P2RY13
0	1.471316086	0.62	0.029	0	Classical Monocytes	TLR2
0	1.466300371	0.644	0.042	0	Classical Monocytes	TMEM176B
0	1.458157998	0.641	0.033	0	Classical Monocytes	RAB32
0	1.380516021	0.62	0.04	0	Classical Monocytes	PRAM1
1.27E-306	1.892363012	0.881	0.212	2.10E-302	Classical Monocytes	JAML
3.80E-306	1.593152994	0.718	0.079	6.30E-302	Classical Monocytes	CFP
2.66E-305	1.688984406	0.795	0.13	4.40E-301	Classical Monocytes	ATP6V1B2
4.27E-304	1.881293616	0.803	0.132	7.07E-300	Classical Monocytes	CEBPD
2.50E-303	1.371399028	0.603	0.039	4.15E-299	Classical Monocytes	LRP1
1.32E-301	2.118337236	0.956	0.368	2.19E-297	Classical Monocytes	TKT
2.99E-301	1.287673749	0.501	0.01	4.95E-297	Classical Monocytes	CREB5
8.15E-300	1.494938673	0.788	0.106	1.35E-295	Classical Monocytes	CFD
1.77E-298	1.763711281	0.783	0.127	2.94E-294	Classical Monocytes	GCA
2.92E-298	1.424860841	0.592	0.037	4.84E-294	Classical Monocytes	CCR1
9.81E-298	1.210176945	0.49	0.009	1.63E-293	Classical Monocytes	CD163
8.43E-297	1.328173034	0.559	0.028	1.40E-292	Classical Monocytes	SHTN1
5.47E-294	1.621878866	0.544	0.025	9.06E-290	Classical Monocytes	LGALS2
7.07E-294	2.043793689	0.919	0.289	1.17E-289	Classical Monocytes	CTSD
5.17E-293	1.458279682	0.62	0.045	8.57E-289	Classical Monocytes	CD300E
3.08E-291	1.345767392	0.602	0.042	5.10E-287	Classical Monocytes	GAS7
3.22E-291	2.181905046	0.899	0.268	5.33E-287	Classical Monocytes	VMP1
2.97E-290	2.142344047	1	0.996	4.92E-286	Classical Monocytes	FTL
8.85E-289	1.207132678	0.522	0.021	1.47E-284	Classical Monocytes	TMEM176A
2.07E-288	1.369728988	0.739	0.084	3.43E-284	Classical Monocytes	MS4A7
1.96E-287	2.111483421	0.988	0.551	3.25E-283	Classical Monocytes	COTL1
2.14E-287	1.22510269	0.562	0.032	3.54E-283	Classical Monocytes	CLEC4A
7.99E-287	1.278367668	0.556	0.031	1.32E-282	Classical Monocytes	NFAM1
7.52E-280	1.129789559	0.495	0.016	1.25E-275	Classical Monocytes	PTAFR
3.47E-278	1.228556603	0.553	0.033	5.75E-274	Classical Monocytes	KCNE3
5.61E-278	1.394481569	0.631	0.057	9.30E-274	Classical Monocytes	IGSF6
1.81E-277	1.562657347	0.724	0.103	3.00E-273	Classical Monocytes	DPYSL2
1.99E-277	1.880763778	0.971	0.417	3.29E-273	Classical Monocytes	AIF1
6.47E-277	1.764557364	1	0.92	1.07E-272	Classical Monocytes	S100A6
9.74E-273	1.147881967	0.482	0.016	1.61E-268	Classical Monocytes	ASGR1
8.07E-272	2.423392675	1	0.794	1.34E-267	Classical Monocytes	NEAT1
2.70E-271	1.871402191	0.93	0.35	4.48E-267	Classical Monocytes	BRI3
7.89E-269	1.444039525	0.62	0.064	1.31E-264	Classical Monocytes	PGD
1.10E-268	1.16095418	0.484	0.017	1.82E-264	Classical Monocytes	TFEC
1.25E-266	1.258483106	0.479	0.017	2.08E-262	Classical Monocytes	RBP7
4.57E-266	1.170877582	0.505	0.024	7.57E-262	Classical Monocytes	NRGN
3.79E-265	1.152007662	0.47	0.016	6.28E-261	Classical Monocytes	TLR8
3.92E-265	1.529162207	0.702	0.099	6.49E-261	Classical Monocytes	LGALS3
4.97E-265	1.451773216	0.682	0.091	8.24E-261	Classical Monocytes	GNS
5.71E-265	1.353414043	1	0.998	9.47E-261	Classical Monocytes	ACTB
3.36E-263	1.9387269	0.968	0.367	5.57E-259	Classical Monocytes	LGALS1
8.85E-261	1.62362865	1	0.986	1.47E-256	Classical Monocytes	FTH1
1.68E-259	1.284518249	0.617	0.059	2.78E-255	Classical Monocytes	HCK
2.56E-258	1.658048546	0.849	0.215	4.24E-254	Classical Monocytes	CTSZ
4.82E-258	0.955678401	0.432	0.009	7.98E-254	Classical Monocytes	SIRPA
4.15E-257	1.508874634	0.704	0.109	6.87E-253	Classical Monocytes	BACH1
3.38E-254	1.28498512	0.515	0.032	5.60E-250	Classical Monocytes	CCR2
2.73E-253	1.210990478	0.615	0.06	4.52E-249	Classical Monocytes	LRRC25
7.78E-253	1.696043679	0.898	0.309	1.29E-248	Classical Monocytes	SDCBP
8.92E-253	1.607838758	0.876	0.192	1.48E-248	Classical Monocytes	1-Mar
3.80E-252	1.109319218	0.504	0.03	6.30E-248	Classical Monocytes	RAB3D
1.09E-251	1.467147535	0.676	0.099	1.80E-247	Classical Monocytes	CCDC88A
3.50E-249	1.119072077	0.487	0.026	5.81E-245	Classical Monocytes	CD33
1.73E-248	1.483558484	0.777	0.148	2.86E-244	Classical Monocytes	FGR
2.96E-246	1.469308728	0.672	0.103	4.91E-242	Classical Monocytes	BLVRB
3.16E-241	1.073839588	0.473	0.025	5.23E-237	Classical Monocytes	HNMT
3.38E-241	1.299361253	0.997	0.938	5.60E-237	Classical Monocytes	OAZ1
2.36E-239	1.106941486	0.447	0.019	3.91E-235	Classical Monocytes	BST1
2.60E-239	2.004587789	0.892	0.306	4.30E-235	Classical Monocytes	NCF1
3.13E-239	1.137150863	0.569	0.052	5.18E-235	Classical Monocytes	LILRB2
1.06E-238	1.621719807	0.96	0.486	1.75E-234	Classical Monocytes	SAT1
1.17E-238	1.124071369	0.519	0.039	1.93E-234	Classical Monocytes	SECTM1
1.30E-238	1.391387634	0.557	0.049	2.16E-234	Classical Monocytes	MAFB
4.29E-238	1.13867864	0.478	0.028	7.11E-234	Classical Monocytes	OSCAR
3.68E-237	1.062674495	0.452	0.021	6.10E-233	Classical Monocytes	TMEM170B
2.69E-236	1.267458853	0.592	0.069	4.46E-232	Classical Monocytes	PLXNC1
2.62E-235	1.743967864	0.919	0.267	4.34E-231	Classical Monocytes	ZEB2
6.19E-235	1.268200475	0.869	0.182	1.03E-230	Classical Monocytes	FCER1G
1.20E-234	1.668975179	0.986	0.6	1.99E-230	Classical Monocytes	SRGN
1.54E-233	1.094440037	0.397	0.009	2.56E-229	Classical Monocytes	ALDH1A1
2.42E-233	1.516554253	0.744	0.162	4.00E-229	Classical Monocytes	RTN3
4.53E-233	1.572361282	0.869	0.273	7.51E-229	Classical Monocytes	ASAH1
3.93E-232	1.047024321	0.388	0.007	6.51E-228	Classical Monocytes	CLEC4E
1.69E-231	1.481619924	0.647	0.096	2.79E-227	Classical Monocytes	DUSP1
4.22E-231	1.526968167	0.783	0.173	7.00E-227	Classical Monocytes	STXBP2
5.13E-231	1.518788468	0.782	0.202	8.50E-227	Classical Monocytes	PPT1
3.22E-230	1.164391268	0.573	0.06	5.34E-226	Classical Monocytes	LMO2
1.04E-229	1.548740942	0.858	0.273	1.73E-225	Classical Monocytes	ANXA5
5.54E-229	1.129883459	0.496	0.036	9.17E-225	Classical Monocytes	IL13RA1
1.45E-227	1.548678708	0.771	0.194	2.40E-223	Classical Monocytes	IL17RA
8.66E-227	1.661764095	0.948	0.571	1.43E-222	Classical Monocytes	SAMHD1
2.68E-226	1.573205835	0.959	0.602	4.44E-222	Classical Monocytes	TSPO
2.48E-224	1.360045196	0.669	0.111	4.11E-220	Classical Monocytes	CAPG
3.87E-224	1.312647969	0.676	0.113	6.42E-220	Classical Monocytes	SYK
7.77E-223	1.493687496	0.983	0.685	1.29E-218	Classical Monocytes	LCP1
4.75E-221	1.041685127	0.409	0.016	7.87E-217	Classical Monocytes	FAM198B
2.94E-220	0.995316042	0.414	0.017	4.86E-216	Classical Monocytes	PYGL
1.36E-219	1.00785027	0.456	0.029	2.26E-215	Classical Monocytes	ZNF385A
3.33E-219	0.856984095	1	0.999	5.51E-215	Classical Monocytes	MT-ND1
8.78E-219	1.528151781	0.866	0.269	1.45E-214	Classical Monocytes	TNFRSF1B
1.19E-218	0.948157887	0.369	0.007	1.98E-214	Classical Monocytes	CRISPLD2
1.87E-218	1.413479973	0.678	0.13	3.09E-214	Classical Monocytes	RASSF2
2.36E-217	1.48164352	0.944	0.523	3.91E-213	Classical Monocytes	RAC1
3.05E-217	1.387899398	0.676	0.129	5.06E-213	Classical Monocytes	CRTAP
1.22E-216	1.086082135	0.516	0.049	2.01E-212	Classical Monocytes	EMILIN2
2.56E-213	1.40781897	0.792	0.212	4.24E-209	Classical Monocytes	ATP6V0D1
1.59E-212	1.40911803	0.71	0.15	2.64E-208	Classical Monocytes	SNX10
6.57E-212	1.104719834	0.443	0.029	1.09E-207	Classical Monocytes	PDK4
9.06E-212	0.974063119	0.44	0.027	1.50E-207	Classical Monocytes	CD300LF
1.04E-211	1.554908185	0.982	0.64	1.72E-207	Classical Monocytes	S100A11
1.47E-211	1.448674147	0.769	0.21	2.43E-207	Classical Monocytes	TPP1
1.78E-211	1.169011747	0.544	0.06	2.95E-207	Classical Monocytes	ITGAM
3.57E-211	1.410067138	0.733	0.159	5.92E-207	Classical Monocytes	YBX3
4.68E-211	1.024679455	0.437	0.027	7.75E-207	Classical Monocytes	SLC24A4
7.89E-211	1.113020803	0.582	0.077	1.31E-206	Classical Monocytes	KIAA0930
1.10E-210	1.249998019	0.762	0.167	1.82E-206	Classical Monocytes	IFITM3
2.91E-209	1.010832036	0.456	0.032	4.82E-205	Classical Monocytes	LILRA5
7.65E-209	1.405488421	0.788	0.226	1.27E-204	Classical Monocytes	FCGRT
1.22E-208	1.463696036	0.82	0.251	2.02E-204	Classical Monocytes	NCOA4
1.36E-208	0.988178806	0.371	0.01	2.26E-204	Classical Monocytes	F13A1
7.84E-207	1.758597282	0.621	0.101	1.30E-202	Classical Monocytes	MARCKS
3.62E-206	1.358416737	0.673	0.137	5.99E-202	Classical Monocytes	NAIP
7.93E-206	1.018930905	0.478	0.042	1.31E-201	Classical Monocytes	PLXNB2
9.65E-205	1.126308284	0.589	0.082	1.60E-200	Classical Monocytes	AOAH
3.20E-202	1.350183747	0.718	0.17	5.31E-198	Classical Monocytes	NUP214
8.42E-202	1.081958477	0.49	0.049	1.40E-197	Classical Monocytes	SULF2
3.35E-201	0.847892462	0.348	0.008	5.55E-197	Classical Monocytes	MGST1
1.08E-199	0.96549471	0.411	0.024	1.79E-195	Classical Monocytes	ANPEP
4.78E-199	1.424095284	0.872	0.365	7.92E-195	Classical Monocytes	H2AFY
9.90E-198	0.993594104	0.496	0.051	1.64E-193	Classical Monocytes	RGS18
1.17E-197	0.934665173	0.376	0.016	1.94E-193	Classical Monocytes	CDA
6.29E-197	1.527196589	0.849	0.292	1.04E-192	Classical Monocytes	TNFSF10
1.45E-196	1.353563797	0.788	0.226	2.40E-192	Classical Monocytes	CASP1
4.28E-196	0.871813448	0.35	0.01	7.09E-192	Classical Monocytes	NFE2
4.92E-196	1.084833245	0.519	0.061	8.15E-192	Classical Monocytes	FAM49A
3.88E-195	1.008513635	0.47	0.044	6.43E-191	Classical Monocytes	AL034397.3
9.86E-195	1.270901976	0.768	0.186	1.63E-190	Classical Monocytes	LYN
9.19E-194	1.46705516	0.831	0.3	1.52E-189	Classical Monocytes	NPC2
1.19E-193	1.39184656	0.998	0.844	1.98E-189	Classical Monocytes	S100A4
3.96E-193	1.228825854	0.643	0.11	6.56E-189	Classical Monocytes	RNASE6
1.29E-191	1.430194244	0.716	0.175	2.14E-187	Classical Monocytes	SOD2
2.12E-190	1.438013897	0.794	0.237	3.52E-186	Classical Monocytes	LYST
2.88E-190	1.370507026	0.719	0.181	4.77E-186	Classical Monocytes	PTPRE
1.54E-188	1.060122472	0.453	0.044	2.55E-184	Classical Monocytes	CKAP4
2.06E-188	1.377719819	0.896	0.427	3.41E-184	Classical Monocytes	FKBP1A
5.06E-187	1.206100927	0.701	0.157	8.39E-183	Classical Monocytes	PECAM1
8.61E-187	1.130449102	0.995	0.94	1.43E-182	Classical Monocytes	SH3BGRL3
1.89E-186	1.35917448	0.733	0.203	3.13E-182	Classical Monocytes	FBXL5
2.04E-186	1.521480054	0.939	0.478	3.38E-182	Classical Monocytes	AHNAK
2.37E-186	1.317686274	0.995	0.89	3.93E-182	Classical Monocytes	VIM
8.01E-186	1.43215304	0.922	0.527	1.33E-181	Classical Monocytes	GSTP1
1.17E-185	1.369903458	0.878	0.338	1.94E-181	Classical Monocytes	ANXA2
4.52E-185	1.153721198	0.553	0.08	7.49E-181	Classical Monocytes	WARS
6.08E-185	1.309364104	0.879	0.301	1.01E-180	Classical Monocytes	MYO1F
3.44E-184	1.307332197	0.959	0.695	5.71E-180	Classical Monocytes	ACTR2
4.72E-184	1.328892938	0.716	0.194	7.82E-180	Classical Monocytes	QKI
1.48E-183	0.96030964	0.409	0.031	2.46E-179	Classical Monocytes	FGD4
2.21E-183	0.910416447	0.4	0.028	3.66E-179	Classical Monocytes	RBM47
7.91E-183	0.942727407	0.446	0.041	1.31E-178	Classical Monocytes	RASSF4
1.45E-182	0.835090544	0.382	0.023	2.41E-178	Classical Monocytes	MEFV
6.92E-182	1.00035064	0.444	0.042	1.15E-177	Classical Monocytes	FES
1.17E-181	0.92246746	0.475	0.049	1.94E-177	Classical Monocytes	PILRA
9.40E-181	0.743581063	0.307	0.005	1.56E-176	Classical Monocytes	STAB1
3.97E-180	0.955934696	0.453	0.046	6.58E-176	Classical Monocytes	C19orf38
4.14E-179	0.931598442	0.49	0.058	6.86E-175	Classical Monocytes	TBXAS1
7.25E-179	0.979606534	0.441	0.042	1.20E-174	Classical Monocytes	C5AR1
7.44E-179	1.069077948	0.641	0.123	1.23E-174	Classical Monocytes	LY86
8.19E-178	0.759018925	0.31	0.007	1.36E-173	Classical Monocytes	IL1RN
4.89E-177	1.156568391	0.638	0.133	8.10E-173	Classical Monocytes	NOTCH2
1.58E-176	1.13589442	0.652	0.139	2.61E-172	Classical Monocytes	CTSH
2.10E-176	1.066107183	0.508	0.069	3.48E-172	Classical Monocytes	ENTPD1
4.63E-176	1.151788416	0.614	0.12	7.68E-172	Classical Monocytes	SCPEP1
8.41E-176	0.893469375	0.395	0.03	1.39E-171	Classical Monocytes	SLC8A1
1.68E-175	1.229844742	0.695	0.168	2.79E-171	Classical Monocytes	SKAP2
2.46E-175	1.327100507	0.87	0.391	4.07E-171	Classical Monocytes	VSIR
1.03E-174	0.7484658	0.313	0.009	1.71E-170	Classical Monocytes	NLRP12
2.95E-174	1.309222843	0.989	0.43	4.88E-170	Classical Monocytes	HLA-DRA
1.34E-173	1.095308146	0.591	0.108	2.22E-169	Classical Monocytes	METTL7A
4.85E-173	1.39863209	0.84	0.37	8.03E-169	Classical Monocytes	TALDO1
1.10E-172	1.253129339	0.788	0.255	1.82E-168	Classical Monocytes	CEBPB
3.53E-172	0.848799881	0.402	0.034	5.85E-168	Classical Monocytes	DOK3
9.48E-172	0.986731177	0.44	0.046	1.57E-167	Classical Monocytes	CD86
1.30E-171	0.905718426	0.402	0.034	2.16E-167	Classical Monocytes	KLF4
3.12E-170	0.929757936	0.446	0.049	5.18E-166	Classical Monocytes	SLC43A2
7.48E-170	1.208135362	0.653	0.157	1.24E-165	Classical Monocytes	DPYD
9.54E-170	1.044446765	0.507	0.075	1.58E-165	Classical Monocytes	SLC16A3
1.23E-169	1.199557909	0.96	0.667	2.03E-165	Classical Monocytes	GNAI2
3.08E-169	1.301536127	0.985	0.835	5.10E-165	Classical Monocytes	GAPDH
1.07E-168	0.955409077	0.997	0.945	1.77E-164	Classical Monocytes	PABPC1
5.92E-168	0.831007146	0.388	0.031	9.81E-164	Classical Monocytes	LILRA2
7.33E-168	1.069328553	0.76	0.19	1.21E-163	Classical Monocytes	HLA-DMB
1.93E-167	0.886587316	0.36	0.024	3.20E-163	Classical Monocytes	SGK1
2.16E-167	1.016812262	0.525	0.081	3.59E-163	Classical Monocytes	GRK3
2.65E-167	0.995758922	0.421	0.043	4.39E-163	Classical Monocytes	AHR
5.73E-166	0.918133269	0.411	0.04	9.50E-162	Classical Monocytes	SIRPB1
7.05E-166	1.290325741	0.918	0.481	1.17E-161	Classical Monocytes	IQGAP1
7.25E-166	1.114444428	0.568	0.107	1.20E-161	Classical Monocytes	GLUL
1.45E-165	1.116268148	0.621	0.134	2.40E-161	Classical Monocytes	AGTRAP
1.55E-165	1.272765965	0.748	0.236	2.57E-161	Classical Monocytes	PLEKHO1
1.69E-165	1.095355645	0.589	0.12	2.79E-161	Classical Monocytes	MFSD1
2.65E-165	0.830500695	1	0.989	4.38E-161	Classical Monocytes	H3F3A
3.81E-163	1.189098335	0.945	0.675	6.32E-159	Classical Monocytes	RHOA
1.65E-162	0.699254377	0.282	0.006	2.73E-158	Classical Monocytes	SGMS2
2.25E-162	0.895597089	0.383	0.033	3.73E-158	Classical Monocytes	ZFHX3
6.80E-162	1.245801297	0.844	0.375	1.13E-157	Classical Monocytes	AP2S1
7.03E-160	0.760338682	0.354	0.025	1.17E-155	Classical Monocytes	CYFIP1
1.28E-159	1.156965773	0.638	0.159	2.12E-155	Classical Monocytes	PICALM
3.62E-159	0.906333335	0.455	0.06	6.00E-155	Classical Monocytes	PPM1F
3.81E-159	0.687557046	0.304	0.012	6.31E-155	Classical Monocytes	WDFY3
5.48E-159	1.249611468	0.769	0.271	9.08E-155	Classical Monocytes	CNPY3
2.32E-158	0.750880891	0.34	0.021	3.85E-154	Classical Monocytes	CD1D
2.54E-158	0.99074336	0.479	0.071	4.22E-154	Classical Monocytes	GNB4
3.62E-158	1.291277744	0.93	0.591	6.01E-154	Classical Monocytes	EVI2B
1.34E-157	0.774426902	0.333	0.02	2.21E-153	Classical Monocytes	HPSE
4.25E-157	1.172265027	0.956	0.707	7.04E-153	Classical Monocytes	ARPC5
1.04E-156	1.096832778	0.583	0.123	1.73E-152	Classical Monocytes	TET2
2.65E-156	1.158293429	0.495	0.084	4.39E-152	Classical Monocytes	VNN2
9.36E-156	0.850398561	0.414	0.046	1.55E-151	Classical Monocytes	CREG1
1.45E-155	0.621822026	0.266	0.005	2.40E-151	Classical Monocytes	ARHGEF40
3.64E-155	1.017707473	0.481	0.075	6.03E-151	Classical Monocytes	JAK2
4.06E-155	0.775534116	1	0.998	6.73E-151	Classical Monocytes	MT-ND2
7.94E-155	1.061911523	0.62	0.147	1.32E-150	Classical Monocytes	EHBP1L1
8.14E-155	1.047431547	0.864	0.311	1.35E-150	Classical Monocytes	EFHD2
1.75E-154	1.012947911	0.522	0.095	2.90E-150	Classical Monocytes	ATP6V1A
3.64E-153	1.318024168	0.725	0.24	6.02E-149	Classical Monocytes	LTA4H
5.26E-153	0.887281227	0.45	0.062	8.72E-149	Classical Monocytes	ALOX5
2.60E-152	0.791074925	0.373	0.034	4.31E-148	Classical Monocytes	SLC15A3
4.86E-152	1.236431302	0.924	0.576	8.05E-148	Classical Monocytes	DAZAP2
6.51E-152	1.146712636	0.699	0.209	1.08E-147	Classical Monocytes	C4orf48
5.25E-151	0.774736144	0.438	0.052	8.71E-147	Classical Monocytes	CSF1R
7.83E-151	0.99313245	0.524	0.097	1.30E-146	Classical Monocytes	C9orf72
1.62E-150	0.769476461	0.386	0.039	2.68E-146	Classical Monocytes	NACC2
1.43E-149	0.825553543	0.412	0.05	2.36E-145	Classical Monocytes	GAA
3.57E-149	1.198104493	0.728	0.243	5.92E-145	Classical Monocytes	ZFAND5
7.43E-149	1.060636309	0.573	0.13	1.23E-144	Classical Monocytes	UBE2D1
1.03E-148	0.665020603	0.279	0.01	1.71E-144	Classical Monocytes	NLRP3
1.18E-148	1.111102792	0.571	0.122	1.96E-144	Classical Monocytes	TENT5A
2.20E-148	1.140608718	0.922	0.55	3.65E-144	Classical Monocytes	ITGB2
4.16E-148	1.114685016	0.623	0.158	6.89E-144	Classical Monocytes	GLIPR2
5.10E-148	0.767182465	0.379	0.038	8.45E-144	Classical Monocytes	CHST15
5.41E-148	1.200840853	0.811	0.332	8.97E-144	Classical Monocytes	CMTM6
1.60E-147	1.064526504	0.547	0.111	2.65E-143	Classical Monocytes	ARHGAP26
6.30E-147	0.800820803	0.353	0.031	1.04E-142	Classical Monocytes	LPCAT2
6.18E-146	0.93042759	0.545	0.108	1.02E-141	Classical Monocytes	THEMIS2
7.83E-146	1.022180109	0.959	0.82	1.30E-141	Classical Monocytes	LAPTM5
3.42E-145	0.757601003	0.34	0.027	5.66E-141	Classical Monocytes	ITPRIPL2
6.62E-145	1.097302835	0.646	0.18	1.10E-140	Classical Monocytes	NAGK
7.87E-145	1.180939363	0.808	0.34	1.30E-140	Classical Monocytes	ATP6V0B
3.73E-144	0.66283105	0.295	0.015	6.18E-140	Classical Monocytes	AC096667.1
3.99E-144	1.045828166	0.583	0.135	6.62E-140	Classical Monocytes	SH3BP2
8.36E-144	0.698853531	0.322	0.023	1.39E-139	Classical Monocytes	CSF2RB
2.34E-143	0.862079994	0.373	0.04	3.88E-139	Classical Monocytes	KLF10
2.38E-143	1.183356491	0.744	0.262	3.94E-139	Classical Monocytes	IFI6
1.20E-142	1.247318007	0.954	0.751	1.99E-138	Classical Monocytes	S100A10
1.57E-142	1.109590703	0.615	0.157	2.61E-138	Classical Monocytes	LGALS9
1.80E-142	0.807180794	0.379	0.039	2.99E-138	Classical Monocytes	ADGRE2
2.01E-142	0.809275181	0.327	0.025	3.33E-138	Classical Monocytes	ACSL1
3.56E-142	0.845007372	0.434	0.062	5.89E-138	Classical Monocytes	CTNNA1
4.26E-142	1.018561254	0.533	0.111	7.05E-138	Classical Monocytes	SPTLC2
7.13E-142	0.908608914	0.461	0.075	1.18E-137	Classical Monocytes	APAF1
7.70E-142	1.051341751	0.542	0.115	1.28E-137	Classical Monocytes	PLSCR1
1.01E-141	0.872218407	0.435	0.063	1.67E-137	Classical Monocytes	C15orf39
1.43E-141	0.879752147	0.441	0.066	2.37E-137	Classical Monocytes	AGO4
2.20E-141	1.140670479	0.811	0.339	3.65E-137	Classical Monocytes	PYCARD
9.63E-141	1.185288359	0.667	0.202	1.60E-136	Classical Monocytes	RAB11FIP1
3.48E-140	0.78476271	0.38	0.044	5.77E-136	Classical Monocytes	SMCO4
1.05E-139	0.638230316	0.258	0.008	1.75E-135	Classical Monocytes	KIF13A
1.20E-139	0.620526238	0.252	0.007	2.00E-135	Classical Monocytes	MYCL
1.40E-139	1.018629172	0.605	0.157	2.31E-135	Classical Monocytes	LAMP2
2.59E-139	0.888755002	0.472	0.082	4.29E-135	Classical Monocytes	NADK
2.64E-139	0.640592658	0.258	0.008	4.38E-135	Classical Monocytes	FCGR1A
4.56E-139	1.178684811	0.826	0.355	7.56E-135	Classical Monocytes	GLIPR1
7.49E-139	0.761054971	0.321	0.025	1.24E-134	Classical Monocytes	DUSP3
1.24E-138	0.896913376	0.504	0.097	2.05E-134	Classical Monocytes	GRINA
6.13E-138	1.198751322	0.769	0.296	1.02E-133	Classical Monocytes	RNF149
2.24E-137	0.918162668	0.695	0.18	3.71E-133	Classical Monocytes	MEF2C
5.62E-137	0.899867702	0.441	0.07	9.30E-133	Classical Monocytes	EIF4EBP1
3.26E-136	0.877080165	0.412	0.059	5.41E-132	Classical Monocytes	MSRB1
3.31E-136	0.776364686	0.359	0.037	5.49E-132	Classical Monocytes	GPBAR1
8.90E-136	0.749737981	0.385	0.046	1.48E-131	Classical Monocytes	STX11
2.54E-135	0.737484541	0.34	0.033	4.21E-131	Classical Monocytes	ADAP2
5.71E-135	0.921283308	0.493	0.096	9.46E-131	Classical Monocytes	LY96
5.81E-135	1.010704651	0.565	0.133	9.62E-131	Classical Monocytes	TCIRG1
8.10E-135	1.074996139	0.669	0.203	1.34E-130	Classical Monocytes	CD4
1.10E-134	1.084895457	0.621	0.171	1.82E-130	Classical Monocytes	STAT2
2.22E-134	1.184406801	0.844	0.406	3.68E-130	Classical Monocytes	C1orf162
4.01E-134	0.949217558	0.537	0.112	6.65E-130	Classical Monocytes	PIK3AP1
5.14E-134	1.001347935	0.605	0.16	8.52E-130	Classical Monocytes	HSPA1A
9.78E-134	0.912447916	0.432	0.069	1.62E-129	Classical Monocytes	SULT1A1
1.50E-133	0.906402669	0.464	0.084	2.49E-129	Classical Monocytes	CHP1
1.69E-132	0.807573878	0.411	0.06	2.80E-128	Classical Monocytes	SH2B3
1.07E-131	0.809711259	0.377	0.048	1.78E-127	Classical Monocytes	RP2
1.78E-131	0.746653288	0.4	0.051	2.95E-127	Classical Monocytes	HMOX1
2.41E-131	0.760963944	0.353	0.038	3.99E-127	Classical Monocytes	EVI5
6.55E-131	0.57541848	0.252	0.01	1.09E-126	Classical Monocytes	SIRPB2
1.48E-130	0.658353931	0.299	0.022	2.45E-126	Classical Monocytes	LTBR
1.73E-130	1.069505304	0.629	0.185	2.87E-126	Classical Monocytes	NUMB
5.29E-130	0.735957672	0.989	0.642	8.77E-126	Classical Monocytes	CD74
1.07E-129	0.861207658	0.412	0.062	1.77E-125	Classical Monocytes	GM2A
3.48E-129	0.809837626	0.395	0.055	5.77E-125	Classical Monocytes	FOSL2
5.06E-129	1.071399852	0.606	0.179	8.38E-125	Classical Monocytes	CCNY
6.88E-129	0.619445809	0.318	0.028	1.14E-124	Classical Monocytes	KIAA0513
7.59E-129	1.068467715	0.759	0.308	1.26E-124	Classical Monocytes	ARRB2
8.67E-129	0.80184565	0.403	0.059	1.44E-124	Classical Monocytes	SPOPL
1.12E-128	0.687367219	0.305	0.025	1.86E-124	Classical Monocytes	MAP3K20
1.59E-128	1.022067474	0.592	0.161	2.64E-124	Classical Monocytes	SPG21
1.39E-127	0.75005909	0.366	0.046	2.31E-123	Classical Monocytes	NAGA
3.09E-126	0.799482091	0.412	0.065	5.12E-122	Classical Monocytes	APOBR
5.30E-125	0.840133687	0.989	0.899	8.77E-121	Classical Monocytes	CYBA
6.42E-125	0.912256855	0.489	0.101	1.06E-120	Classical Monocytes	RHOQ
1.13E-124	1.020260124	0.937	0.69	1.86E-120	Classical Monocytes	LRRFIP1
1.65E-124	0.819330573	0.4	0.061	2.73E-120	Classical Monocytes	NHSL2
1.78E-124	1.119585295	0.901	0.62	2.95E-120	Classical Monocytes	CD44
2.14E-124	0.676809218	0.318	0.031	3.54E-120	Classical Monocytes	ZNF467
2.52E-124	0.911069182	0.553	0.133	4.18E-120	Classical Monocytes	C20orf27
3.12E-124	0.962599944	0.603	0.17	5.16E-120	Classical Monocytes	TNFRSF1A
5.14E-124	0.58326339	0.26	0.014	8.51E-120	Classical Monocytes	CSF2RA
4.57E-123	0.663557936	0.31	0.029	7.57E-119	Classical Monocytes	LILRA1
9.84E-123	0.721889131	0.327	0.036	1.63E-118	Classical Monocytes	MCTP1
1.02E-122	0.969614219	0.571	0.155	1.69E-118	Classical Monocytes	GNAQ
2.20E-122	0.978324629	0.508	0.115	3.64E-118	Classical Monocytes	FAR1
2.84E-122	0.59570934	0.266	0.017	4.70E-118	Classical Monocytes	NLRC4
2.99E-122	1.00756131	0.802	0.345	4.95E-118	Classical Monocytes	VASP
3.36E-122	1.058211831	0.69	0.249	5.57E-118	Classical Monocytes	FAM120A
9.34E-122	0.786247135	0.463	0.088	1.55E-117	Classical Monocytes	ARAP1
2.30E-121	0.637963419	0.29	0.024	3.81E-117	Classical Monocytes	EPB41L3
4.31E-121	1.005142443	0.731	0.289	7.14E-117	Classical Monocytes	CAPZA2
6.04E-121	0.9518408	0.545	0.138	1.00E-116	Classical Monocytes	IFNGR2
1.18E-120	1.189713764	0.847	0.491	1.95E-116	Classical Monocytes	MCL1
1.28E-120	1.049234669	0.695	0.256	2.12E-116	Classical Monocytes	BNIP3L
5.39E-120	1.083364729	0.731	0.289	8.94E-116	Classical Monocytes	ZNF106
1.73E-119	0.883418448	0.53	0.128	2.87E-115	Classical Monocytes	CMIP
2.54E-119	0.722453349	0.325	0.036	4.21E-115	Classical Monocytes	ODF3B
6.60E-119	0.764056226	0.356	0.047	1.09E-114	Classical Monocytes	DSE
1.48E-118	0.85614159	0.463	0.094	2.45E-114	Classical Monocytes	LACTB
3.22E-118	0.755489452	0.411	0.07	5.33E-114	Classical Monocytes	PRKCD
3.42E-118	1.301892907	0.658	0.226	5.67E-114	Classical Monocytes	IFI44L
6.58E-118	0.739276777	0.406	0.067	1.09E-113	Classical Monocytes	CORO1C
9.52E-118	1.070307618	0.502	0.119	1.58E-113	Classical Monocytes	NAMPT
1.58E-117	0.855781199	0.463	0.091	2.61E-113	Classical Monocytes	LILRB1
2.22E-117	0.670306272	0.281	0.024	3.67E-113	Classical Monocytes	ALDH3B1
3.37E-117	0.731617649	0.347	0.044	5.59E-113	Classical Monocytes	DOCK5
6.17E-117	1.153674796	0.776	0.389	1.02E-112	Classical Monocytes	SERPINB1
1.48E-116	0.788464563	0.389	0.061	2.45E-112	Classical Monocytes	KYNU
1.85E-116	0.965003733	0.54	0.143	3.07E-112	Classical Monocytes	GPCPD1
2.46E-116	0.973928752	0.931	0.659	4.07E-112	Classical Monocytes	CAP1
3.85E-116	0.69665459	0.347	0.046	6.38E-112	Classical Monocytes	TET3
5.54E-116	0.833681669	0.438	0.082	9.17E-112	Classical Monocytes	SCIMP
1.01E-115	0.967791217	0.54	0.146	1.67E-111	Classical Monocytes	SNX27
1.09E-115	1.063501777	0.82	0.363	1.80E-111	Classical Monocytes	POU2F2
1.93E-115	0.897834008	0.534	0.136	3.20E-111	Classical Monocytes	FAM45A
7.46E-115	0.94532868	0.54	0.14	1.24E-110	Classical Monocytes	BAZ2B
2.97E-113	0.630827171	0.325	0.039	4.92E-109	Classical Monocytes	CEBPA
6.53E-113	0.716525771	0.939	0.398	1.08E-108	Classical Monocytes	HLA-DRB1
1.08E-112	1.008265686	0.658	0.242	1.78E-108	Classical Monocytes	CLTC
1.08E-112	0.62991255	0.276	0.024	1.80E-108	Classical Monocytes	SORT1
1.13E-112	1.121112539	0.831	0.445	1.87E-108	Classical Monocytes	WSB1
2.32E-112	0.929803446	0.637	0.199	3.85E-108	Classical Monocytes	TIMP1
2.77E-112	0.749218642	0.383	0.063	4.59E-108	Classical Monocytes	NBPF14
2.85E-112	0.779504356	0.369	0.057	4.72E-108	Classical Monocytes	ZSWIM6
1.45E-111	1.032434954	0.699	0.273	2.40E-107	Classical Monocytes	PRKAR1A
2.43E-111	0.825181433	0.492	0.115	4.02E-107	Classical Monocytes	FKBP15
5.18E-111	1.002116269	0.748	0.327	8.59E-107	Classical Monocytes	CAPNS1
1.26E-110	0.7024422	0.373	0.059	2.08E-106	Classical Monocytes	UBXN11
5.81E-110	0.700704797	0.356	0.054	9.62E-106	Classical Monocytes	ZDHHC7
5.99E-110	0.939639281	0.614	0.2	9.92E-106	Classical Monocytes	ZYX
7.70E-110	0.744819195	0.4	0.072	1.28E-105	Classical Monocytes	PAK1
1.09E-109	0.856788234	0.579	0.167	1.81E-105	Classical Monocytes	DAPP1
6.67E-109	0.633818275	0.293	0.031	1.10E-104	Classical Monocytes	ADAM15
1.00E-108	0.931279055	0.592	0.186	1.66E-104	Classical Monocytes	IFNGR1
1.30E-107	1.002791138	0.754	0.338	2.15E-103	Classical Monocytes	PGAM1
2.33E-107	0.82853252	0.499	0.123	3.86E-103	Classical Monocytes	SQOR
2.97E-106	0.949183618	0.554	0.168	4.92E-102	Classical Monocytes	HIPK3
5.15E-106	0.676814382	0.337	0.049	8.54E-102	Classical Monocytes	PSTPIP2
6.74E-106	0.571105652	0.261	0.023	1.12E-101	Classical Monocytes	SMARCD3
1.65E-105	0.884240218	0.945	0.789	2.73E-101	Classical Monocytes	CALM2
1.83E-105	0.614168271	0.333	0.044	3.03E-101	Classical Monocytes	SMIM25
6.94E-105	0.888455697	0.916	0.595	1.15E-100	Classical Monocytes	CAST
1.63E-104	0.978602509	0.844	0.45	2.71E-100	Classical Monocytes	PRKCB
2.04E-104	0.649715693	0.318	0.041	3.37E-100	Classical Monocytes	RNF144B
2.21E-104	0.797803028	0.412	0.083	3.67E-100	Classical Monocytes	BLVRA
3.39E-104	0.925724026	0.882	0.57	5.63E-100	Classical Monocytes	ARPC1B
1.58E-103	0.858906437	0.574	0.176	2.62E-99	Classical Monocytes	IL6R
1.97E-103	1.00783782	0.672	0.27	3.26E-99	Classical Monocytes	EVI2A
1.00E-102	0.643174347	0.339	0.052	1.66E-98	Classical Monocytes	COLGALT1
5.23E-102	0.719100929	0.362	0.062	8.67E-98	Classical Monocytes	MBOAT7
7.22E-102	0.57949668	0.27	0.027	1.20E-97	Classical Monocytes	SPECC1
9.44E-102	0.637199835	0.336	0.051	1.56E-97	Classical Monocytes	ARRB1
2.42E-101	0.771240665	0.382	0.07	4.01E-97	Classical Monocytes	TRPS1
9.29E-101	0.95514322	0.505	0.145	1.54E-96	Classical Monocytes	LAP3
1.13E-100	0.454776316	1	1	1.88E-96	Classical Monocytes	MT-CO1
1.55E-100	0.980028673	0.798	0.421	2.57E-96	Classical Monocytes	PKM
1.82E-100	0.617172518	0.336	0.052	3.02E-96	Classical Monocytes	MPP1
2.15E-100	0.560328901	0.252	0.022	3.57E-96	Classical Monocytes	PLXND1
9.67E-100	1.054060757	0.687	0.313	1.60E-95	Classical Monocytes	METTL9
1.41E-99	0.777791505	0.398	0.081	2.33E-95	Classical Monocytes	SLC6A6
3.91E-99	0.722725965	0.402	0.081	6.47E-95	Classical Monocytes	UNC93B1
8.88E-99	0.737640647	0.415	0.089	1.47E-94	Classical Monocytes	HRH2
1.17E-98	0.926256453	0.834	0.465	1.94E-94	Classical Monocytes	FLNA
1.39E-98	1.062344559	0.831	0.439	2.30E-94	Classical Monocytes	KLF6
2.27E-98	0.528595113	0.267	0.028	3.76E-94	Classical Monocytes	MICAL2
2.36E-98	0.830826925	0.403	0.086	3.92E-94	Classical Monocytes	ABHD5
2.72E-98	0.941256211	0.615	0.213	4.50E-94	Classical Monocytes	RAB27A
4.69E-98	1.17204877	0.663	0.281	7.78E-94	Classical Monocytes	CDC42EP3
4.75E-98	0.786351088	0.429	0.096	7.87E-94	Classical Monocytes	KCNK6
5.50E-98	0.724007682	0.356	0.064	9.12E-94	Classical Monocytes	CAMKK2
5.91E-98	1.050564434	0.826	0.492	9.79E-94	Classical Monocytes	USP15
2.38E-97	0.842357055	0.534	0.161	3.94E-93	Classical Monocytes	RILPL2
3.31E-97	0.965997088	0.661	0.263	5.49E-93	Classical Monocytes	DICER1
3.48E-97	0.717306812	0.431	0.099	5.77E-93	Classical Monocytes	HEXB
8.33E-97	0.828078504	0.415	0.094	1.38E-92	Classical Monocytes	ACSL4
1.65E-96	0.702220212	0.362	0.067	2.73E-92	Classical Monocytes	NBEAL2
2.55E-96	0.917527233	0.899	0.664	4.23E-92	Classical Monocytes	ATP5MPL
3.34E-96	0.901263511	0.542	0.169	5.53E-92	Classical Monocytes	LPGAT1
5.56E-96	0.922380186	0.629	0.231	9.22E-92	Classical Monocytes	WASHC4
9.89E-96	0.885696058	0.768	0.382	1.64E-91	Classical Monocytes	RHOG
1.21E-95	0.848018689	0.35	0.061	2.01E-91	Classical Monocytes	SOX4
1.52E-95	0.691820581	0.385	0.074	2.52E-91	Classical Monocytes	CTBP2
4.21E-95	0.927396687	0.783	0.398	6.97E-91	Classical Monocytes	RTN4
1.53E-94	0.897654486	0.632	0.236	2.54E-90	Classical Monocytes	MGAT1
2.93E-94	0.91333418	0.805	0.47	4.86E-90	Classical Monocytes	GLRX
4.46E-94	0.596031363	0.281	0.036	7.39E-90	Classical Monocytes	QSOX1
2.37E-93	0.765451054	0.424	0.097	3.93E-89	Classical Monocytes	LAT2
3.90E-93	0.719902147	0.412	0.091	6.46E-89	Classical Monocytes	ATP11A
6.28E-93	0.896623281	0.652	0.264	1.04E-88	Classical Monocytes	UBE2R2
6.61E-93	0.691237804	0.405	0.088	1.09E-88	Classical Monocytes	NUDT16
1.41E-92	0.939470299	0.769	0.397	2.34E-88	Classical Monocytes	ACAP2
1.57E-92	0.924816615	0.754	0.379	2.60E-88	Classical Monocytes	PGLS
2.22E-92	0.901713128	0.49	0.145	3.68E-88	Classical Monocytes	IFI44
4.44E-92	0.597790529	0.334	0.056	7.36E-88	Classical Monocytes	SLC31A2
4.92E-92	0.725492456	0.365	0.071	8.16E-88	Classical Monocytes	FNDC3B
1.31E-91	0.691296557	0.424	0.101	2.17E-87	Classical Monocytes	PPP1R9B
2.47E-91	0.699834363	0.363	0.073	4.09E-87	Classical Monocytes	MANBA
2.51E-91	0.566154031	0.292	0.041	4.17E-87	Classical Monocytes	ACER3
3.32E-91	0.577423669	0.334	0.056	5.51E-87	Classical Monocytes	ITGAX
3.95E-91	0.771041517	0.435	0.11	6.54E-87	Classical Monocytes	MFSD14B
4.41E-91	0.675543991	0.391	0.085	7.31E-87	Classical Monocytes	TRIOBP
6.69E-91	0.875947638	0.434	0.111	1.11E-86	Classical Monocytes	KIAA0319L
8.34E-91	0.658925502	0.299	0.046	1.38E-86	Classical Monocytes	FRY
8.81E-91	0.74505173	0.963	0.848	1.46E-86	Classical Monocytes	YWHAB
1.34E-90	0.754410497	0.435	0.107	2.22E-86	Classical Monocytes	SCARB2
1.79E-90	0.527834478	0.253	0.028	2.96E-86	Classical Monocytes	PLAUR
3.90E-90	0.883303072	0.685	0.293	6.46E-86	Classical Monocytes	MAP3K1
7.90E-90	0.672723292	0.389	0.085	1.31E-85	Classical Monocytes	SOAT1
1.63E-89	0.560537303	0.284	0.04	2.70E-85	Classical Monocytes	TBC1D9
1.94E-89	0.709751269	0.437	0.105	3.22E-85	Classical Monocytes	HHEX
2.74E-89	1.081402411	0.769	0.423	4.54E-85	Classical Monocytes	PARP14
3.19E-89	0.903775406	0.62	0.241	5.29E-85	Classical Monocytes	IRF2BP2
4.15E-89	0.906981662	0.647	0.271	6.87E-85	Classical Monocytes	HSBP1
4.48E-89	0.551606436	0.997	0.982	7.42E-85	Classical Monocytes	ATP5F1E
5.09E-89	0.897153682	0.769	0.421	8.43E-85	Classical Monocytes	GDI2
5.70E-89	0.910271834	0.716	0.331	9.44E-85	Classical Monocytes	GRK2
7.31E-89	0.733325533	0.417	0.1	1.21E-84	Classical Monocytes	OSBPL11
8.28E-89	0.903942601	0.818	0.509	1.37E-84	Classical Monocytes	PRELID1
1.36E-88	0.780916889	0.918	0.733	2.25E-84	Classical Monocytes	PCBP1
1.65E-88	0.66162647	0.342	0.065	2.73E-84	Classical Monocytes	ARID3A
2.78E-88	0.726077858	0.472	0.126	4.60E-84	Classical Monocytes	PTPN12
2.83E-88	0.913757059	0.702	0.33	4.68E-84	Classical Monocytes	CANX
3.60E-88	0.635986021	0.345	0.066	5.96E-84	Classical Monocytes	DCAF12
5.21E-88	0.89001017	0.82	0.492	8.63E-84	Classical Monocytes	TPI1
7.43E-88	0.818597428	0.533	0.172	1.23E-83	Classical Monocytes	PLEKHB2
8.29E-88	0.614391201	0.272	0.036	1.37E-83	Classical Monocytes	BCL6
1.19E-87	0.689964625	0.394	0.091	1.98E-83	Classical Monocytes	ETV6
1.43E-87	0.671218911	0.347	0.068	2.37E-83	Classical Monocytes	ACOX1
1.46E-87	0.712789425	0.408	0.097	2.41E-83	Classical Monocytes	FRAT2
3.14E-87	0.771475739	0.456	0.127	5.20E-83	Classical Monocytes	PDXK
5.33E-87	0.753903181	0.522	0.162	8.83E-83	Classical Monocytes	RIN3
5.88E-87	0.696014178	0.371	0.08	9.75E-83	Classical Monocytes	SPTSSA
8.02E-87	0.743662176	0.427	0.109	1.33E-82	Classical Monocytes	OTULINL
1.02E-86	0.740265973	0.362	0.076	1.69E-82	Classical Monocytes	IRS2
1.50E-86	0.698152331	0.382	0.086	2.48E-82	Classical Monocytes	ATG16L2
1.75E-86	0.720181865	0.516	0.157	2.90E-82	Classical Monocytes	SERPINB6
2.88E-86	0.624756822	0.308	0.052	4.77E-82	Classical Monocytes	ATP6V0A1
7.44E-86	0.848289335	0.716	0.328	1.23E-81	Classical Monocytes	GNB2
1.04E-85	0.574233742	0.273	0.039	1.72E-81	Classical Monocytes	SNX30
1.75E-85	0.641621498	0.357	0.075	2.91E-81	Classical Monocytes	RNPEP
1.80E-85	0.784549725	0.899	0.622	2.98E-81	Classical Monocytes	MSN
1.80E-85	0.947530873	0.792	0.434	2.98E-81	Classical Monocytes	STAT1
2.61E-85	0.626461174	0.35	0.071	4.32E-81	Classical Monocytes	TNRC18
9.73E-85	0.625841914	0.357	0.074	1.61E-80	Classical Monocytes	NCF4
1.20E-84	0.860659435	0.507	0.166	1.98E-80	Classical Monocytes	WDFY2
1.28E-84	0.961210076	0.728	0.379	2.12E-80	Classical Monocytes	LAMTOR1
1.66E-84	0.906012753	0.718	0.346	2.75E-80	Classical Monocytes	CELF1
5.71E-84	0.570770293	0.285	0.044	9.47E-80	Classical Monocytes	PEA15
7.34E-84	0.677683268	0.336	0.067	1.22E-79	Classical Monocytes	BMP2K
9.44E-84	0.773641093	0.482	0.148	1.56E-79	Classical Monocytes	BICD2
1.88E-83	0.775535608	0.424	0.113	3.12E-79	Classical Monocytes	AGTPBP1
2.43E-83	0.628471692	0.385	0.09	4.02E-79	Classical Monocytes	TMEM127
2.44E-83	0.697423757	0.386	0.091	4.04E-79	Classical Monocytes	MTRNR2L8
3.55E-83	0.778246373	0.521	0.175	5.88E-79	Classical Monocytes	UQCRC1
4.16E-83	0.584315372	0.334	0.065	6.90E-79	Classical Monocytes	PLEKHO2
4.37E-83	1.094324483	0.867	0.621	7.24E-79	Classical Monocytes	ZFP36L1
6.40E-83	0.598135583	0.261	0.036	1.06E-78	Classical Monocytes	IFI30
1.82E-82	0.795922882	0.511	0.166	3.01E-78	Classical Monocytes	MAPK14
8.65E-82	0.726686444	0.624	0.222	1.43E-77	Classical Monocytes	HLA-DMA
1.06E-81	0.649567617	0.322	0.062	1.75E-77	Classical Monocytes	PELI1
1.13E-81	0.514790675	0.261	0.037	1.88E-77	Classical Monocytes	DENND1A
1.40E-81	0.740213286	0.476	0.14	2.33E-77	Classical Monocytes	CTSA
1.45E-81	0.808587623	0.44	0.126	2.41E-77	Classical Monocytes	LIPA
7.67E-81	0.746715867	0.498	0.16	1.27E-76	Classical Monocytes	RPN1
8.70E-81	1.024491557	0.669	0.326	1.44E-76	Classical Monocytes	JUNB
2.08E-80	0.546169471	0.272	0.042	3.44E-76	Classical Monocytes	INPPL1
2.09E-80	0.82262061	0.573	0.213	3.47E-76	Classical Monocytes	COL4A3BP
3.35E-80	0.691155652	0.461	0.135	5.55E-76	Classical Monocytes	ATP6AP1
4.29E-80	0.763012839	0.458	0.135	7.10E-76	Classical Monocytes	OAZ2
1.28E-79	0.596204191	0.319	0.062	2.13E-75	Classical Monocytes	SSFA2
1.46E-79	0.822954098	0.571	0.211	2.43E-75	Classical Monocytes	TMEM154
1.99E-79	0.600786809	0.316	0.061	3.30E-75	Classical Monocytes	KDM1B
3.28E-79	0.795311818	0.463	0.142	5.44E-75	Classical Monocytes	MAP3K3
9.93E-78	0.763211999	0.913	0.729	1.65E-73	Classical Monocytes	SERP1
3.89E-77	0.557835144	0.313	0.061	6.45E-73	Classical Monocytes	TTC7A
5.68E-77	0.746958556	0.31	0.062	9.41E-73	Classical Monocytes	SLC40A1
6.00E-77	0.711839867	0.418	0.116	9.95E-73	Classical Monocytes	CCDC88B
1.15E-76	0.738308637	0.482	0.157	1.91E-72	Classical Monocytes	GIMAP8
5.54E-76	0.628123873	0.385	0.098	9.18E-72	Classical Monocytes	PRKACA
7.61E-76	0.621017599	0.357	0.084	1.26E-71	Classical Monocytes	RCOR1
1.12E-75	0.706667145	0.508	0.171	1.85E-71	Classical Monocytes	HACD4
2.20E-75	0.849331267	0.771	0.469	3.65E-71	Classical Monocytes	MOB1A
2.34E-75	0.594433495	0.36	0.085	3.87E-71	Classical Monocytes	PLIN3
3.70E-75	0.812865587	0.715	0.361	6.13E-71	Classical Monocytes	NCKAP1L
6.70E-75	0.62490969	0.388	0.101	1.11E-70	Classical Monocytes	MAP3K11
1.42E-74	0.622692078	0.276	0.048	2.36E-70	Classical Monocytes	RHOB
1.76E-74	0.901805725	0.376	0.097	2.92E-70	Classical Monocytes	IFIT3
2.89E-74	0.824670873	0.653	0.309	4.78E-70	Classical Monocytes	DYNLT1
3.08E-74	0.542059802	0.295	0.056	5.10E-70	Classical Monocytes	RNF24
8.54E-74	0.659305281	0.449	0.137	1.42E-69	Classical Monocytes	YWHAG
3.66E-73	0.780595936	0.936	0.82	6.06E-69	Classical Monocytes	ZFP36L2
4.81E-73	0.729982198	0.441	0.136	7.96E-69	Classical Monocytes	SP1
7.47E-73	0.58695955	0.336	0.076	1.24E-68	Classical Monocytes	RALB
8.89E-73	0.667614899	0.485	0.16	1.47E-68	Classical Monocytes	MAP2K3
9.59E-73	0.748312918	0.487	0.165	1.59E-68	Classical Monocytes	CUX1
1.08E-72	0.807285222	0.727	0.387	1.79E-68	Classical Monocytes	PTBP3
1.63E-72	0.717062666	0.589	0.235	2.70E-68	Classical Monocytes	ATG3
1.80E-72	0.737428372	0.55	0.211	2.98E-68	Classical Monocytes	LEPROT
3.28E-72	0.52161307	0.282	0.052	5.44E-68	Classical Monocytes	GLB1
3.68E-72	0.572711038	0.376	0.095	6.09E-68	Classical Monocytes	RCBTB2
6.84E-72	0.592522652	0.369	0.095	1.13E-67	Classical Monocytes	IMPDH1
9.21E-72	0.781405722	0.777	0.476	1.53E-67	Classical Monocytes	GRB2
1.11E-71	0.720937922	0.911	0.722	1.84E-67	Classical Monocytes	TMBIM6
1.14E-71	0.728002759	0.907	0.748	1.89E-67	Classical Monocytes	ELOB
1.62E-71	0.538211622	0.302	0.061	2.69E-67	Classical Monocytes	SRGAP2
2.08E-71	0.764887751	0.829	0.57	3.45E-67	Classical Monocytes	EIF4G2
3.12E-71	0.513551225	0.292	0.057	5.17E-67	Classical Monocytes	RPS6KA4
1.55E-70	0.651252234	0.476	0.152	2.57E-66	Classical Monocytes	OAS1
1.67E-70	0.71716968	0.519	0.192	2.77E-66	Classical Monocytes	CAT
1.72E-70	0.660541364	0.423	0.127	2.84E-66	Classical Monocytes	PLD3
1.81E-70	0.651731361	0.475	0.156	3.00E-66	Classical Monocytes	ARL8B
2.97E-70	0.715891736	0.554	0.213	4.91E-66	Classical Monocytes	PTPN18
6.04E-70	0.606070676	0.374	0.098	1.00E-65	Classical Monocytes	TMEM205
8.31E-70	0.746635133	0.629	0.283	1.38E-65	Classical Monocytes	CCDC69
8.88E-70	0.58587455	0.328	0.076	1.47E-65	Classical Monocytes	PNPLA6
1.03E-69	0.548155569	0.298	0.062	1.71E-65	Classical Monocytes	DNAJC5
1.32E-69	0.641545841	0.315	0.071	2.19E-65	Classical Monocytes	OAS3
2.77E-69	0.599790039	0.382	0.1	4.60E-65	Classical Monocytes	CIITA
2.93E-69	0.670232006	0.383	0.106	4.86E-65	Classical Monocytes	SLC25A24
3.47E-69	0.72762803	0.45	0.149	5.75E-65	Classical Monocytes	EDEM3
3.85E-69	0.793627796	0.687	0.36	6.38E-65	Classical Monocytes	ATP6AP2
5.31E-69	0.766826569	0.569	0.232	8.80E-65	Classical Monocytes	RNF13
5.38E-69	0.707613081	0.446	0.145	8.92E-65	Classical Monocytes	SEC14L1
5.48E-69	0.749389844	0.821	0.527	9.07E-65	Classical Monocytes	EIF3A
6.66E-69	0.722622908	0.453	0.15	1.10E-64	Classical Monocytes	PRNP
6.87E-69	0.736921156	0.522	0.197	1.14E-64	Classical Monocytes	PLEC
9.87E-69	0.644143448	0.382	0.106	1.64E-64	Classical Monocytes	ZFYVE16
2.84E-68	0.467561628	0.261	0.047	4.70E-64	Classical Monocytes	ZMIZ1
3.08E-68	0.755678122	0.565	0.231	5.11E-64	Classical Monocytes	RASSF3
4.20E-68	0.715212958	0.594	0.255	6.96E-64	Classical Monocytes	ADAM10
1.46E-67	0.525815406	0.279	0.055	2.42E-63	Classical Monocytes	SLC27A3
1.57E-67	0.577617617	0.382	0.102	2.60E-63	Classical Monocytes	FGD2
2.89E-67	0.568452974	0.325	0.075	4.80E-63	Classical Monocytes	CPD
4.20E-67	0.597940366	0.276	0.055	6.96E-63	Classical Monocytes	CR1
4.47E-67	0.480184323	0.256	0.045	7.41E-63	Classical Monocytes	FAM13A
5.26E-67	0.693286213	0.934	0.783	8.72E-63	Classical Monocytes	TPM3
7.10E-67	0.758953081	0.682	0.352	1.18E-62	Classical Monocytes	SSR1
9.14E-67	0.732548229	0.54	0.218	1.51E-62	Classical Monocytes	TM9SF2
1.03E-66	0.444464406	0.255	0.045	1.70E-62	Classical Monocytes	FUCA2
1.29E-66	0.714783445	0.484	0.173	2.14E-62	Classical Monocytes	PSTPIP1
1.77E-66	0.643704172	0.377	0.107	2.94E-62	Classical Monocytes	CPEB4
3.69E-66	0.697236283	0.505	0.191	6.11E-62	Classical Monocytes	ADPGK
4.63E-66	0.490335619	0.261	0.049	7.67E-62	Classical Monocytes	BCKDK
6.45E-66	0.539627347	0.298	0.066	1.07E-61	Classical Monocytes	AGPAT2
1.06E-65	0.803171374	0.469	0.167	1.75E-61	Classical Monocytes	MYADM
2.28E-65	0.491784243	0.279	0.057	3.78E-61	Classical Monocytes	CXorf21
2.47E-65	0.717604118	0.496	0.185	4.09E-61	Classical Monocytes	HOOK3
2.52E-65	0.63094828	0.35	0.089	4.17E-61	Classical Monocytes	BASP1
2.80E-65	0.744656492	0.887	0.703	4.64E-61	Classical Monocytes	PCBP2
9.32E-65	0.74304978	0.441	0.151	1.54E-60	Classical Monocytes	AZI2
3.24E-64	0.742602337	0.802	0.523	5.37E-60	Classical Monocytes	PGK1
1.02E-63	0.646213885	0.414	0.133	1.68E-59	Classical Monocytes	ZDHHC20
1.16E-63	0.706382262	0.71	0.383	1.92E-59	Classical Monocytes	ARHGDIA
1.20E-63	0.72148181	0.446	0.156	1.99E-59	Classical Monocytes	DDX60L
1.87E-63	0.695940428	0.864	0.512	3.10E-59	Classical Monocytes	ANXA1
2.05E-63	0.75040284	0.585	0.269	3.40E-59	Classical Monocytes	TMEM167A
2.97E-63	0.685726677	0.569	0.246	4.92E-59	Classical Monocytes	RAB10
3.70E-63	0.53860648	0.292	0.066	6.13E-59	Classical Monocytes	ATG7
5.94E-63	0.671399953	0.482	0.185	9.85E-59	Classical Monocytes	SHKBP1
6.40E-63	0.497609498	0.26	0.051	1.06E-58	Classical Monocytes	SLC44A1
1.29E-62	0.779062638	0.6	0.28	2.14E-58	Classical Monocytes	MAP3K2
1.35E-62	0.573209169	0.325	0.082	2.23E-58	Classical Monocytes	PLCB2
1.40E-62	0.498532029	0.263	0.052	2.32E-58	Classical Monocytes	HDAC9
1.55E-62	0.735978924	0.595	0.278	2.57E-58	Classical Monocytes	USP3
3.45E-62	0.583516245	0.374	0.108	5.72E-58	Classical Monocytes	KDM7A
4.67E-62	0.623084217	0.449	0.155	7.74E-58	Classical Monocytes	CYB5R4
5.91E-62	0.727259471	0.815	0.536	9.79E-58	Classical Monocytes	SH3BGRL
6.05E-62	0.81184823	0.357	0.104	1.00E-57	Classical Monocytes	IFIT2
8.48E-62	0.725086661	0.562	0.24	1.40E-57	Classical Monocytes	TAOK1
1.07E-61	0.652699339	0.409	0.131	1.78E-57	Classical Monocytes	SLCO3A1
1.43E-61	0.643147798	0.405	0.13	2.36E-57	Classical Monocytes	TBL1X
1.46E-61	0.696166494	0.615	0.286	2.42E-57	Classical Monocytes	FERMT3
1.90E-61	0.728531269	0.808	0.434	3.14E-57	Classical Monocytes	HLA-DPA1
2.30E-61	0.681370976	0.508	0.2	3.82E-57	Classical Monocytes	CAPN2
4.92E-61	0.644997643	0.377	0.116	8.16E-57	Classical Monocytes	PSEN1
1.08E-60	0.584001912	0.406	0.129	1.80E-56	Classical Monocytes	SGK3
1.65E-60	0.647561951	0.496	0.191	2.74E-56	Classical Monocytes	RPS6KA1
1.78E-60	0.729070143	0.576	0.261	2.96E-56	Classical Monocytes	RBPJ
2.33E-60	0.551431447	0.344	0.094	3.85E-56	Classical Monocytes	TRIM25
2.69E-60	0.751451281	0.617	0.29	4.46E-56	Classical Monocytes	MIS18BP1
2.91E-60	0.517023972	0.322	0.082	4.83E-56	Classical Monocytes	SLC38A10
3.83E-60	0.529262916	0.405	0.125	6.34E-56	Classical Monocytes	LYL1
4.82E-60	0.523843658	0.276	0.062	7.99E-56	Classical Monocytes	DENND5A
5.32E-60	0.745171125	0.6	0.29	8.81E-56	Classical Monocytes	HELZ
1.03E-59	0.759404519	0.64	0.325	1.70E-55	Classical Monocytes	TMEM219
1.58E-59	0.648765946	0.455	0.167	2.61E-55	Classical Monocytes	OS9
1.80E-59	0.630794856	0.414	0.138	2.98E-55	Classical Monocytes	KCTD20
1.86E-59	0.542686005	0.295	0.072	3.09E-55	Classical Monocytes	TRMT1
1.99E-59	0.673709764	0.511	0.206	3.30E-55	Classical Monocytes	LFNG
2.10E-59	0.751514129	0.685	0.369	3.49E-55	Classical Monocytes	XRN2
3.32E-59	0.589236438	0.472	0.171	5.50E-55	Classical Monocytes	ATOX1
3.36E-59	0.465116223	0.261	0.055	5.56E-55	Classical Monocytes	DENND3
5.05E-59	0.50066474	0.252	0.051	8.36E-55	Classical Monocytes	FRAT1
5.16E-59	0.487673211	0.292	0.069	8.55E-55	Classical Monocytes	PHC2
8.78E-59	0.73133291	0.675	0.373	1.46E-54	Classical Monocytes	PTEN
1.75E-58	0.342205358	0.64	0.251	2.90E-54	Classical Monocytes	HLA-DQB1
2.19E-58	0.448688514	0.253	0.053	3.62E-54	Classical Monocytes	ETS2
2.65E-58	0.664033307	0.608	0.292	4.38E-54	Classical Monocytes	GSTO1
3.30E-58	0.927195201	0.655	0.353	5.46E-54	Classical Monocytes	HMGB2
3.59E-58	0.732504554	0.766	0.476	5.95E-54	Classical Monocytes	ARPC4
4.02E-58	0.565881118	0.394	0.127	6.66E-54	Classical Monocytes	ARF3
4.07E-58	0.54915931	0.344	0.097	6.75E-54	Classical Monocytes	PDP1
4.37E-58	0.718307803	0.699	0.385	7.25E-54	Classical Monocytes	GTF2I
4.75E-58	0.711605419	0.453	0.171	7.87E-54	Classical Monocytes	AGFG1
1.07E-57	0.703746396	0.489	0.199	1.78E-53	Classical Monocytes	MED13L
1.10E-57	0.422336853	0.684	0.294	1.82E-53	Classical Monocytes	PLEK
1.13E-57	0.576326254	0.409	0.136	1.88E-53	Classical Monocytes	CARS2
1.14E-57	0.597855572	0.356	0.108	1.89E-53	Classical Monocytes	NUP58
1.48E-57	0.540471181	0.319	0.086	2.45E-53	Classical Monocytes	VAMP3
2.20E-57	0.544374541	0.305	0.079	3.65E-53	Classical Monocytes	KLHL8
2.30E-57	0.708882329	0.676	0.344	3.82E-53	Classical Monocytes	MYO1G
5.18E-57	0.699682639	0.687	0.368	8.59E-53	Classical Monocytes	ARID1A
7.44E-57	0.674511067	0.606	0.297	1.23E-52	Classical Monocytes	RAB7A
8.35E-57	0.74146306	0.641	0.349	1.38E-52	Classical Monocytes	GNB1
1.20E-56	0.621671943	0.481	0.186	1.99E-52	Classical Monocytes	MBD2
1.41E-56	0.664961218	0.788	0.531	2.34E-52	Classical Monocytes	CAPZA1
1.49E-56	0.695949608	0.58	0.275	2.47E-52	Classical Monocytes	MAPK1
2.66E-56	0.668425335	0.51	0.22	4.41E-52	Classical Monocytes	EIF4EBP2
4.01E-56	0.616803747	0.362	0.115	6.65E-52	Classical Monocytes	YTHDF3
4.01E-56	0.503787729	0.295	0.074	6.65E-52	Classical Monocytes	NCSTN
4.39E-56	0.705977766	0.719	0.412	7.28E-52	Classical Monocytes	VPS13C
5.88E-56	0.521298816	0.337	0.096	9.74E-52	Classical Monocytes	MAPKAPK3
6.92E-56	0.474014986	0.266	0.061	1.15E-51	Classical Monocytes	MLKL
7.79E-56	0.685678608	0.504	0.208	1.29E-51	Classical Monocytes	LMO4
9.27E-56	0.51833174	0.305	0.081	1.54E-51	Classical Monocytes	MTHFD2
1.00E-55	0.677652441	0.84	0.643	1.66E-51	Classical Monocytes	VAMP8
1.09E-55	0.453956446	0.284	0.069	1.81E-51	Classical Monocytes	E2F3
1.29E-55	0.547603166	0.299	0.079	2.14E-51	Classical Monocytes	MAP3K5
1.55E-55	0.651460632	0.858	0.654	2.57E-51	Classical Monocytes	ENO1
2.29E-55	0.619089094	0.545	0.24	3.79E-51	Classical Monocytes	HM13
2.52E-55	0.485896713	0.307	0.081	4.18E-51	Classical Monocytes	APP
3.40E-55	0.522582269	0.287	0.072	5.63E-51	Classical Monocytes	GGA3
5.56E-55	0.468502469	0.272	0.064	9.21E-51	Classical Monocytes	MTMR3
5.82E-55	0.627590115	0.406	0.143	9.64E-51	Classical Monocytes	CSGALNACT2
6.53E-55	0.681175358	0.539	0.244	1.08E-50	Classical Monocytes	COPA
7.11E-55	0.595422574	0.403	0.14	1.18E-50	Classical Monocytes	FAM91A1
9.45E-55	0.647717439	0.485	0.196	1.57E-50	Classical Monocytes	NUDT3
1.03E-54	0.598053106	0.463	0.178	1.71E-50	Classical Monocytes	MYO9B
1.42E-54	0.651561477	0.469	0.191	2.35E-50	Classical Monocytes	PRDX3
2.44E-54	0.644586855	0.589	0.274	4.04E-50	Classical Monocytes	HERPUD1
2.47E-54	0.451872231	0.269	0.064	4.09E-50	Classical Monocytes	PIK3CB
2.61E-54	0.638775858	0.492	0.201	4.33E-50	Classical Monocytes	HDGF
2.65E-54	0.478676384	0.272	0.065	4.39E-50	Classical Monocytes	TESC
2.88E-54	0.667130248	0.527	0.229	4.76E-50	Classical Monocytes	ZNF217
1.02E-53	0.469476634	0.966	0.908	1.69E-49	Classical Monocytes	ARPC2
1.20E-53	0.578297156	0.417	0.149	1.99E-49	Classical Monocytes	FLII
2.31E-53	0.500705227	0.334	0.098	3.82E-49	Classical Monocytes	PTPRJ
3.37E-53	0.557287186	0.4	0.138	5.59E-49	Classical Monocytes	MYD88
4.22E-53	0.53368964	0.285	0.075	6.99E-49	Classical Monocytes	MOSPD2
5.39E-53	0.512821975	0.311	0.087	8.94E-49	Classical Monocytes	NQO2
7.46E-53	0.483363635	0.305	0.083	1.24E-48	Classical Monocytes	WDFY1
7.69E-53	0.580464099	0.374	0.125	1.27E-48	Classical Monocytes	NIPSNAP2
1.57E-52	0.47305676	0.285	0.074	2.60E-48	Classical Monocytes	FUOM
1.77E-52	0.576305371	0.397	0.14	2.93E-48	Classical Monocytes	ASAP1
1.97E-52	0.470054976	0.273	0.069	3.27E-48	Classical Monocytes	ANO6
2.07E-52	0.570565817	0.432	0.163	3.43E-48	Classical Monocytes	STARD7
4.03E-52	0.674180332	0.551	0.262	6.68E-48	Classical Monocytes	LYPLA1
4.55E-52	0.552031615	0.365	0.119	7.54E-48	Classical Monocytes	NPTN
5.32E-52	0.626091382	0.554	0.257	8.81E-48	Classical Monocytes	CTDNEP1
8.86E-52	0.572114391	0.415	0.152	1.47E-47	Classical Monocytes	PTTG1IP
1.02E-51	0.649816937	0.452	0.181	1.69E-47	Classical Monocytes	DTX3L
1.32E-51	0.608561172	0.511	0.221	2.19E-47	Classical Monocytes	IQSEC1
1.42E-51	0.717115244	0.637	0.355	2.35E-47	Classical Monocytes	ZFP36
1.66E-51	0.611957717	0.881	0.703	2.76E-47	Classical Monocytes	PTP4A2
3.23E-51	0.453701355	0.362	0.112	5.36E-47	Classical Monocytes	BTK
3.35E-51	0.63433283	0.795	0.525	5.55E-47	Classical Monocytes	MTPN
3.47E-51	0.632353399	0.55	0.254	5.75E-47	Classical Monocytes	LENG8
5.79E-51	0.63006169	0.423	0.163	9.60E-47	Classical Monocytes	CTBS
6.22E-51	0.507377564	0.959	0.884	1.03E-46	Classical Monocytes	ARPC3
7.28E-51	0.524230096	0.336	0.104	1.21E-46	Classical Monocytes	ABHD2
7.36E-51	0.648066048	0.739	0.463	1.22E-46	Classical Monocytes	BST2
9.82E-51	0.457679049	0.292	0.079	1.63E-46	Classical Monocytes	RARA
1.45E-50	0.679251921	0.631	0.34	2.40E-46	Classical Monocytes	PIAS1
1.57E-50	0.659828126	0.82	0.635	2.60E-46	Classical Monocytes	LAMTOR4
4.66E-50	0.532414112	0.324	0.099	7.72E-46	Classical Monocytes	TIAM1
6.03E-50	0.517376089	0.362	0.121	9.99E-46	Classical Monocytes	PRCP
8.74E-50	0.563223444	0.357	0.12	1.45E-45	Classical Monocytes	EIF4E3
1.25E-49	0.679138816	0.473	0.204	2.06E-45	Classical Monocytes	PARP9
1.27E-49	0.649433771	0.534	0.256	2.11E-45	Classical Monocytes	LAMP1
1.44E-49	0.494932075	0.301	0.086	2.38E-45	Classical Monocytes	GDE1
1.89E-49	0.671793766	0.653	0.374	3.13E-45	Classical Monocytes	STMP1
1.95E-49	0.640542169	0.492	0.214	3.23E-45	Classical Monocytes	TUT7
3.11E-49	0.586378449	0.415	0.162	5.15E-45	Classical Monocytes	TMEM30A
3.13E-49	0.668461116	0.754	0.483	5.19E-45	Classical Monocytes	ADAR
1.59E-48	0.441244354	0.255	0.064	2.63E-44	Classical Monocytes	SESTD1
1.75E-48	0.685234062	0.856	0.663	2.89E-44	Classical Monocytes	RNF213
1.85E-48	0.519206698	0.345	0.115	3.06E-44	Classical Monocytes	KIAA0100
2.00E-48	0.740995712	0.69	0.413	3.32E-44	Classical Monocytes	DDX3X
2.14E-48	0.548208085	0.496	0.209	3.55E-44	Classical Monocytes	PREX1
3.42E-48	0.608896853	0.449	0.183	5.66E-44	Classical Monocytes	MEF2A
5.03E-48	0.639336132	0.679	0.397	8.34E-44	Classical Monocytes	PSMA4
5.04E-48	0.625149019	0.56	0.268	8.35E-44	Classical Monocytes	EP300
8.37E-48	0.653915517	0.533	0.259	1.39E-43	Classical Monocytes	TRIP12
8.59E-48	0.444082203	0.266	0.071	1.42E-43	Classical Monocytes	TLR1
8.80E-48	0.634979871	0.452	0.193	1.46E-43	Classical Monocytes	HIF1A
9.12E-48	0.660262909	0.684	0.414	1.51E-43	Classical Monocytes	PPP1CB
9.92E-48	0.615727427	0.423	0.168	1.64E-43	Classical Monocytes	CMTM3
1.18E-47	0.639372961	0.663	0.38	1.96E-43	Classical Monocytes	CARD16
1.40E-47	0.514692265	0.359	0.121	2.32E-43	Classical Monocytes	SOS2
1.43E-47	0.602444357	0.479	0.205	2.37E-43	Classical Monocytes	LASP1
1.48E-47	0.623552778	0.699	0.422	2.45E-43	Classical Monocytes	C6orf62
1.65E-47	0.563378239	0.423	0.164	2.73E-43	Classical Monocytes	GALNT1
1.85E-47	0.467190662	0.287	0.081	3.07E-43	Classical Monocytes	ITGA5
2.96E-47	0.530191472	0.348	0.118	4.91E-43	Classical Monocytes	MCMBP
3.33E-47	0.511020567	0.369	0.131	5.51E-43	Classical Monocytes	LARP4B
3.83E-47	0.628573444	0.547	0.264	6.35E-43	Classical Monocytes	DOCK2
4.40E-47	0.637283569	0.728	0.456	7.29E-43	Classical Monocytes	SEC11A
9.06E-47	0.722559638	0.631	0.358	1.50E-42	Classical Monocytes	TUBA1A
9.12E-47	0.52647243	0.415	0.159	1.51E-42	Classical Monocytes	ADCY7
1.52E-46	0.583007416	0.427	0.175	2.52E-42	Classical Monocytes	TMEM33
1.72E-46	0.651158397	0.524	0.257	2.84E-42	Classical Monocytes	NORAD
2.71E-46	0.535975421	0.371	0.134	4.49E-42	Classical Monocytes	HK1
4.61E-46	0.486028737	0.328	0.107	7.64E-42	Classical Monocytes	CEP170
5.72E-46	0.565311264	0.415	0.163	9.49E-42	Classical Monocytes	VCL
6.73E-46	0.508076226	0.345	0.117	1.11E-41	Classical Monocytes	FOXO3
9.29E-46	0.457752998	0.617	0.293	1.54E-41	Classical Monocytes	STX7
1.07E-45	0.551320918	0.432	0.175	1.78E-41	Classical Monocytes	ERGIC1
1.09E-45	0.684767951	0.614	0.332	1.80E-41	Classical Monocytes	XAF1
1.40E-45	0.566128156	0.481	0.211	2.31E-41	Classical Monocytes	HADHB
1.46E-45	0.635359242	0.557	0.29	2.42E-41	Classical Monocytes	BNIP2
2.00E-45	0.618131383	0.594	0.31	3.31E-41	Classical Monocytes	HSD17B11
2.29E-45	0.551890113	0.366	0.133	3.79E-41	Classical Monocytes	NINJ1
2.34E-45	0.458220191	0.285	0.082	3.88E-41	Classical Monocytes	MYO5A
2.51E-45	0.720524992	0.782	0.562	4.15E-41	Classical Monocytes	MT-ND4L
5.24E-45	0.567570273	0.476	0.209	8.69E-41	Classical Monocytes	PTK2B
5.35E-45	0.532425743	0.45	0.19	8.87E-41	Classical Monocytes	STAT6
6.36E-45	0.595394423	0.557	0.277	1.05E-40	Classical Monocytes	PDCD6IP
6.85E-45	0.72832586	0.617	0.343	1.14E-40	Classical Monocytes	APOL6
8.44E-45	0.412474483	0.256	0.069	1.40E-40	Classical Monocytes	NT5C2
1.34E-44	0.517410755	0.402	0.155	2.22E-40	Classical Monocytes	SNX18
2.33E-44	0.392658648	0.997	0.991	3.85E-40	Classical Monocytes	EIF1
2.64E-44	0.610001774	0.579	0.293	4.37E-40	Classical Monocytes	PUM1
2.91E-44	0.610302424	0.835	0.617	4.82E-40	Classical Monocytes	TMEM123
2.98E-44	0.590131076	0.47	0.212	4.93E-40	Classical Monocytes	RAB5IF
3.78E-44	0.589268409	0.69	0.416	6.26E-40	Classical Monocytes	CDV3
3.86E-44	0.463932876	0.302	0.095	6.39E-40	Classical Monocytes	AGPAT3
5.04E-44	0.548731967	0.519	0.244	8.36E-40	Classical Monocytes	LAMTOR2
5.06E-44	0.617377893	0.759	0.505	8.39E-40	Classical Monocytes	DOCK8
6.50E-44	0.481851074	0.435	0.175	1.08E-39	Classical Monocytes	EIF4G1
6.55E-44	0.53114983	0.426	0.176	1.09E-39	Classical Monocytes	GLUD1
8.76E-44	0.555465033	0.685	0.4	1.45E-39	Classical Monocytes	WAS
8.78E-44	0.695526998	0.458	0.211	1.45E-39	Classical Monocytes	OAS2
1.01E-43	0.784876455	0.774	0.601	1.68E-39	Classical Monocytes	TAGLN2
1.17E-43	0.54755051	0.45	0.196	1.93E-39	Classical Monocytes	COMT
1.56E-43	0.544581921	0.571	0.283	2.58E-39	Classical Monocytes	DOK2
1.59E-43	0.467319047	0.313	0.103	2.63E-39	Classical Monocytes	ATP13A3
1.76E-43	0.608589809	0.603	0.326	2.91E-39	Classical Monocytes	ADGRE5
2.09E-43	0.470709748	0.328	0.111	3.47E-39	Classical Monocytes	DHRS4L2
2.71E-43	0.457807511	0.304	0.097	4.49E-39	Classical Monocytes	PDLIM5
3.64E-43	0.457764505	0.267	0.077	6.03E-39	Classical Monocytes	AP1B1
4.87E-43	0.552559044	0.397	0.159	8.07E-39	Classical Monocytes	CBWD1
4.97E-43	0.607139045	0.615	0.336	8.23E-39	Classical Monocytes	KMT2C
5.14E-43	0.46474821	0.27	0.079	8.51E-39	Classical Monocytes	DIAPH2
6.33E-43	0.437743009	0.272	0.08	1.05E-38	Classical Monocytes	TYK2
6.41E-43	0.575837495	0.769	0.502	1.06E-38	Classical Monocytes	DYNLL1
8.64E-43	0.548350884	0.426	0.179	1.43E-38	Classical Monocytes	LPAR6
8.88E-43	0.562250978	0.481	0.22	1.47E-38	Classical Monocytes	NARS
1.13E-42	0.549421161	0.605	0.319	1.88E-38	Classical Monocytes	VPS35
1.21E-42	0.405442246	0.263	0.075	2.00E-38	Classical Monocytes	CGAS
1.32E-42	0.484451777	0.33	0.113	2.19E-38	Classical Monocytes	ARHGAP27
1.40E-42	0.626571706	0.748	0.511	2.31E-38	Classical Monocytes	TGOLN2
1.42E-42	0.460996017	0.316	0.106	2.35E-38	Classical Monocytes	GYG1
1.59E-42	0.626573079	0.566	0.31	2.63E-38	Classical Monocytes	LAPTM4A
3.29E-42	0.514655387	0.342	0.123	5.45E-38	Classical Monocytes	USP25
4.34E-42	0.572538761	0.405	0.166	7.20E-38	Classical Monocytes	EPSTI1
4.61E-42	0.515924735	0.316	0.108	7.63E-38	Classical Monocytes	SLC36A4
5.03E-42	0.56187723	0.493	0.231	8.33E-38	Classical Monocytes	SYNGR2
6.11E-42	0.575444118	0.525	0.266	1.01E-37	Classical Monocytes	P4HB
6.70E-42	0.53636952	0.357	0.135	1.11E-37	Classical Monocytes	NBPF19
7.27E-42	0.460708422	0.301	0.099	1.20E-37	Classical Monocytes	SLC12A9
1.22E-41	0.579631417	0.698	0.419	2.02E-37	Classical Monocytes	TGFB1
1.80E-41	0.576438009	0.513	0.251	2.97E-37	Classical Monocytes	TACC1
1.87E-41	0.602105879	0.803	0.621	3.10E-37	Classical Monocytes	GPX4
2.17E-41	0.683614928	0.47	0.223	3.59E-37	Classical Monocytes	MX2
2.39E-41	0.51386503	0.344	0.127	3.96E-37	Classical Monocytes	TLE3
3.23E-41	0.442315693	0.292	0.094	5.36E-37	Classical Monocytes	CS
3.39E-41	0.542531385	0.446	0.195	5.62E-37	Classical Monocytes	SPG11
3.48E-41	0.565238361	0.417	0.182	5.77E-37	Classical Monocytes	AFTPH
3.82E-41	0.407875562	0.295	0.094	6.33E-37	Classical Monocytes	CEBPG
5.14E-41	0.571619077	0.411	0.173	8.52E-37	Classical Monocytes	SLC20A1
5.94E-41	0.529419306	0.461	0.205	9.85E-37	Classical Monocytes	TRIM8
6.75E-41	0.800166914	0.481	0.244	1.12E-36	Classical Monocytes	MX1
7.39E-41	0.48002364	0.34	0.124	1.22E-36	Classical Monocytes	PPTC7
8.85E-41	0.598358568	0.53	0.272	1.47E-36	Classical Monocytes	POLE4
9.87E-41	0.531515254	0.423	0.184	1.64E-36	Classical Monocytes	AHCYL1
1.30E-40	0.54088649	0.449	0.203	2.15E-36	Classical Monocytes	NMI
1.54E-40	0.496802636	0.502	0.233	2.55E-36	Classical Monocytes	LIMS1
2.26E-40	0.485192994	0.368	0.144	3.75E-36	Classical Monocytes	HDLBP
2.72E-40	0.531462019	0.456	0.204	4.51E-36	Classical Monocytes	ATP1B3
2.80E-40	0.428911803	0.278	0.089	4.64E-36	Classical Monocytes	GABARAP
3.59E-40	0.536948065	0.386	0.156	5.96E-36	Classical Monocytes	ST8SIA4
3.69E-40	0.377078474	0.342	0.118	6.11E-36	Classical Monocytes	GAPT
3.69E-40	0.550860351	0.815	0.612	6.12E-36	Classical Monocytes	MTDH
4.94E-40	0.417221352	0.264	0.08	8.19E-36	Classical Monocytes	MTF1
5.96E-40	0.592631952	0.672	0.445	9.87E-36	Classical Monocytes	ATP6V1F
6.52E-40	0.475025257	0.369	0.142	1.08E-35	Classical Monocytes	PANK2
7.13E-40	0.5703415	0.515	0.259	1.18E-35	Classical Monocytes	SSH2
2.60E-39	0.470967901	0.308	0.108	4.30E-35	Classical Monocytes	SCLT1
4.58E-39	0.463712045	0.31	0.108	7.58E-35	Classical Monocytes	WASHC2C
4.61E-39	0.63098808	0.663	0.41	7.63E-35	Classical Monocytes	SORL1
5.51E-39	0.571200553	0.485	0.228	9.12E-35	Classical Monocytes	RABGAP1L
5.91E-39	0.438473141	0.33	0.119	9.79E-35	Classical Monocytes	AP2A1
6.21E-39	0.533942817	0.539	0.276	1.03E-34	Classical Monocytes	SERINC3
9.72E-39	0.579715715	0.58	0.311	1.61E-34	Classical Monocytes	NIN
1.05E-38	0.546898609	0.467	0.22	1.74E-34	Classical Monocytes	NAAA
1.08E-38	0.404360743	0.348	0.126	1.79E-34	Classical Monocytes	PXN
1.14E-38	0.568709903	0.824	0.635	1.89E-34	Classical Monocytes	AKAP13
1.33E-38	0.461245473	0.919	0.812	2.20E-34	Classical Monocytes	CDC42
1.35E-38	0.497954169	0.518	0.25	2.23E-34	Classical Monocytes	TPM4
1.54E-38	0.48331286	0.427	0.183	2.56E-34	Classical Monocytes	WDR26
1.86E-38	0.654736474	0.569	0.313	3.08E-34	Classical Monocytes	ATP2B1
2.38E-38	0.414699571	0.275	0.089	3.95E-34	Classical Monocytes	RUFY3
2.40E-38	0.45360917	0.344	0.129	3.98E-34	Classical Monocytes	G6PD
2.89E-38	0.454022325	0.255	0.077	4.80E-34	Classical Monocytes	PIP4P2
3.34E-38	0.484541429	0.385	0.159	5.54E-34	Classical Monocytes	CPSF2
3.48E-38	0.426016854	0.308	0.107	5.77E-34	Classical Monocytes	ETF1
4.31E-38	0.431885835	0.292	0.099	7.15E-34	Classical Monocytes	RHOT1
4.80E-38	0.470944811	0.333	0.123	7.95E-34	Classical Monocytes	DUSP22
5.16E-38	0.468719252	0.293	0.101	8.56E-34	Classical Monocytes	GCH1
5.39E-38	0.466875052	0.334	0.125	8.93E-34	Classical Monocytes	TSEN34
6.80E-38	0.461198262	0.947	0.851	1.13E-33	Classical Monocytes	DDX17
1.12E-37	0.492067826	0.311	0.113	1.86E-33	Classical Monocytes	MTMR6
1.16E-37	0.548725435	0.638	0.373	1.92E-33	Classical Monocytes	SETX
1.36E-37	0.457000231	0.287	0.097	2.26E-33	Classical Monocytes	LRRFIP2
1.66E-37	0.476755545	0.347	0.136	2.75E-33	Classical Monocytes	SMARCD2
1.74E-37	0.41674308	0.8	0.533	2.88E-33	Classical Monocytes	HLA-DPB1
2.49E-37	0.451278109	0.394	0.161	4.13E-33	Classical Monocytes	NFKBIZ
2.51E-37	0.502836284	0.35	0.139	4.16E-33	Classical Monocytes	MAVS
2.93E-37	0.511426976	0.443	0.202	4.85E-33	Classical Monocytes	MLXIP
3.24E-37	0.4862072	0.389	0.165	5.37E-33	Classical Monocytes	JARID2
4.08E-37	0.421677385	0.331	0.123	6.76E-33	Classical Monocytes	CPT1A
5.41E-37	0.501545859	0.337	0.129	8.96E-33	Classical Monocytes	ATXN1
5.48E-37	0.415774812	0.252	0.078	9.09E-33	Classical Monocytes	ECE1
7.95E-37	0.451821649	0.311	0.114	1.32E-32	Classical Monocytes	ADIPOR1
9.69E-37	0.569034929	0.614	0.359	1.61E-32	Classical Monocytes	CD46
1.07E-36	0.423142382	0.985	0.931	1.76E-32	Classical Monocytes	ITM2B
1.07E-36	0.3618365	0.264	0.084	1.78E-32	Classical Monocytes	CHPT1
1.78E-36	0.475690063	0.377	0.157	2.96E-32	Classical Monocytes	CXorf38
2.47E-36	0.520582649	0.42	0.19	4.09E-32	Classical Monocytes	DYNC1LI2
2.97E-36	0.550739295	0.553	0.296	4.93E-32	Classical Monocytes	KIF5B
3.55E-36	0.457833061	0.322	0.123	5.89E-32	Classical Monocytes	RNF141
3.61E-36	0.518497058	0.359	0.148	5.98E-32	Classical Monocytes	NCOA1
4.18E-36	0.566240631	0.789	0.576	6.93E-32	Classical Monocytes	PRR13
7.31E-36	0.544429565	0.55	0.298	1.21E-31	Classical Monocytes	SERINC1
9.51E-36	0.479176255	0.298	0.108	1.58E-31	Classical Monocytes	SBF2
9.55E-36	0.426276109	0.373	0.152	1.58E-31	Classical Monocytes	BID
1.19E-35	0.561073858	0.739	0.502	1.97E-31	Classical Monocytes	WIPF1
1.35E-35	0.530058355	0.469	0.231	2.24E-31	Classical Monocytes	ARHGAP4
1.74E-35	0.565655232	0.718	0.505	2.88E-31	Classical Monocytes	PAK2
1.85E-35	0.503981861	0.744	0.512	3.06E-31	Classical Monocytes	SFPQ
2.00E-35	0.463698799	0.284	0.101	3.32E-31	Classical Monocytes	SUSD6
2.48E-35	0.537277378	0.631	0.39	4.10E-31	Classical Monocytes	SQSTM1
7.89E-35	0.520890553	0.518	0.281	1.31E-30	Classical Monocytes	RAB5C
7.90E-35	0.457668661	0.432	0.197	1.31E-30	Classical Monocytes	EIF4E2
9.54E-35	0.54548658	0.6	0.353	1.58E-30	Classical Monocytes	YWHAE
1.07E-34	0.417716018	0.333	0.131	1.78E-30	Classical Monocytes	QARS
1.20E-34	0.535739756	0.556	0.314	1.98E-30	Classical Monocytes	2-Sep
1.25E-34	0.498917793	0.737	0.489	2.08E-30	Classical Monocytes	FMNL1
1.92E-34	0.470042643	0.458	0.22	3.17E-30	Classical Monocytes	CREBBP
2.26E-34	0.524858603	0.547	0.308	3.75E-30	Classical Monocytes	SYNCRIP
3.18E-34	0.556986936	0.682	0.464	5.27E-30	Classical Monocytes	ATP5PB
5.02E-34	0.52350939	0.78	0.613	8.32E-30	Classical Monocytes	CSDE1
5.06E-34	0.473296156	0.435	0.2	8.39E-30	Classical Monocytes	ARHGEF2
5.76E-34	0.597798896	0.472	0.252	9.55E-30	Classical Monocytes	DCP2
6.85E-34	0.454302206	0.402	0.178	1.13E-29	Classical Monocytes	GLTP
7.67E-34	0.509353428	0.487	0.247	1.27E-29	Classical Monocytes	SP3
9.12E-34	0.419398417	0.347	0.14	1.51E-29	Classical Monocytes	GAK
1.46E-33	0.532015288	0.624	0.391	2.42E-29	Classical Monocytes	RCSD1
1.53E-33	0.501860772	0.747	0.522	2.53E-29	Classical Monocytes	GNG5
1.63E-33	0.474641545	0.403	0.183	2.70E-29	Classical Monocytes	MED13
2.38E-33	0.49281818	0.444	0.213	3.94E-29	Classical Monocytes	ME2
2.58E-33	0.404244997	0.583	0.315	4.28E-29	Classical Monocytes	SNX2
3.40E-33	0.411257969	0.316	0.123	5.63E-29	Classical Monocytes	STAT5A
4.10E-33	0.476699466	0.374	0.165	6.79E-29	Classical Monocytes	PRKAR2A
4.78E-33	0.455585251	0.42	0.195	7.92E-29	Classical Monocytes	CCPG1
5.25E-33	0.451018263	0.371	0.161	8.69E-29	Classical Monocytes	STX12
6.67E-33	0.534448061	0.551	0.304	1.10E-28	Classical Monocytes	CKLF
9.04E-33	0.478524827	0.389	0.177	1.50E-28	Classical Monocytes	SEL1L
1.01E-32	0.570864582	0.507	0.279	1.68E-28	Classical Monocytes	HEBP2
1.04E-32	0.477273132	0.707	0.458	1.73E-28	Classical Monocytes	PTPN6
1.08E-32	0.495949074	0.785	0.584	1.80E-28	Classical Monocytes	HCLS1
1.09E-32	0.526670112	0.573	0.332	1.81E-28	Classical Monocytes	SPCS3
1.53E-32	0.403952137	0.336	0.136	2.54E-28	Classical Monocytes	HNRNPUL2
1.58E-32	0.45486266	0.383	0.17	2.62E-28	Classical Monocytes	ANKRD13A
1.91E-32	0.536072309	0.571	0.337	3.16E-28	Classical Monocytes	RNH1
1.92E-32	0.397762745	0.347	0.142	3.18E-28	Classical Monocytes	PBX2
1.98E-32	0.495983482	0.553	0.308	3.28E-28	Classical Monocytes	SSR3
2.82E-32	0.55112545	0.626	0.386	4.67E-28	Classical Monocytes	RBM5
4.09E-32	0.522781178	0.456	0.234	6.77E-28	Classical Monocytes	C16orf72
4.09E-32	0.445738594	0.354	0.153	6.78E-28	Classical Monocytes	GOLPH3
4.23E-32	0.514824783	0.53	0.295	7.01E-28	Classical Monocytes	DCAF7
4.40E-32	0.338467757	0.982	0.926	7.29E-28	Classical Monocytes	MYL6
5.05E-32	0.461356482	0.383	0.174	8.37E-28	Classical Monocytes	ATF6
5.54E-32	0.439811377	0.4	0.183	9.18E-28	Classical Monocytes	CMTM7
6.63E-32	0.332165207	0.281	0.1	1.10E-27	Classical Monocytes	HSD17B4
7.25E-32	0.463186072	0.366	0.165	1.20E-27	Classical Monocytes	ADAM17
8.41E-32	0.484064564	0.4	0.187	1.39E-27	Classical Monocytes	RC3H1
8.58E-32	0.381104909	0.331	0.136	1.42E-27	Classical Monocytes	ACADVL
8.60E-32	0.403998505	0.255	0.089	1.42E-27	Classical Monocytes	TM9SF4
1.04E-31	0.514192681	0.533	0.296	1.73E-27	Classical Monocytes	TRIM44
1.16E-31	0.536930585	0.638	0.426	1.92E-27	Classical Monocytes	CLTA
1.48E-31	0.440559564	0.421	0.201	2.46E-27	Classical Monocytes	NPEPPS
2.34E-31	0.424685158	0.35	0.149	3.88E-27	Classical Monocytes	PHF21A
2.50E-31	0.373740937	0.269	0.098	4.14E-27	Classical Monocytes	WBP1L
2.60E-31	0.412992973	0.409	0.185	4.30E-27	Classical Monocytes	IGF2R
2.76E-31	0.380203299	0.418	0.191	4.58E-27	Classical Monocytes	SMIM14
3.17E-31	0.485553142	0.46	0.232	5.25E-27	Classical Monocytes	RIOK3
3.23E-31	0.396843299	0.96	0.882	5.35E-27	Classical Monocytes	CCNI
3.81E-31	0.486800835	0.493	0.261	6.31E-27	Classical Monocytes	TANK
3.95E-31	0.517282787	0.429	0.211	6.55E-27	Classical Monocytes	SERPINB9
4.11E-31	0.401511922	0.305	0.122	6.80E-27	Classical Monocytes	NCOA2
4.34E-31	0.474627841	0.394	0.186	7.20E-27	Classical Monocytes	PRKAG2
4.39E-31	0.482451625	0.406	0.191	7.28E-27	Classical Monocytes	RUNX1
6.00E-31	0.514228046	0.773	0.565	9.94E-27	Classical Monocytes	IFI16
6.28E-31	0.433311659	0.275	0.102	1.04E-26	Classical Monocytes	NPLOC4
8.32E-31	0.399780815	0.388	0.174	1.38E-26	Classical Monocytes	UBE2J1
1.06E-30	0.363210523	0.276	0.104	1.76E-26	Classical Monocytes	FEZ2
1.15E-30	0.403480023	0.333	0.139	1.90E-26	Classical Monocytes	NFIC
1.45E-30	0.493845568	0.592	0.357	2.41E-26	Classical Monocytes	SLA
1.46E-30	0.401729714	0.344	0.145	2.41E-26	Classical Monocytes	RRBP1
1.47E-30	0.366305946	0.267	0.099	2.44E-26	Classical Monocytes	COP1
1.59E-30	0.470238543	0.339	0.146	2.64E-26	Classical Monocytes	SLC25A37
1.71E-30	0.264049518	0.279	0.101	2.83E-26	Classical Monocytes	IRF8
1.85E-30	0.53742989	0.403	0.199	3.06E-26	Classical Monocytes	CITED2
1.88E-30	0.44529342	0.46	0.235	3.12E-26	Classical Monocytes	KIDINS220
2.00E-30	0.494651493	0.574	0.343	3.32E-26	Classical Monocytes	ERBIN
2.01E-30	0.436799325	0.376	0.173	3.34E-26	Classical Monocytes	PNPLA8
2.02E-30	0.411054138	0.293	0.115	3.35E-26	Classical Monocytes	KDM6B
2.15E-30	0.459540283	0.54	0.307	3.57E-26	Classical Monocytes	REEP5
2.68E-30	0.456609768	0.373	0.171	4.44E-26	Classical Monocytes	RAB1A
2.92E-30	0.488957525	0.571	0.334	4.84E-26	Classical Monocytes	DYNC1H1
2.95E-30	0.446215564	0.537	0.296	4.89E-26	Classical Monocytes	FLI1
3.12E-30	0.41120124	0.319	0.133	5.18E-26	Classical Monocytes	MAP2K1
3.48E-30	0.419406063	0.344	0.15	5.76E-26	Classical Monocytes	ARRDC1
4.57E-30	0.467787497	0.725	0.513	7.56E-26	Classical Monocytes	YY1
5.09E-30	0.439270599	0.344	0.15	8.44E-26	Classical Monocytes	RYBP
5.93E-30	0.502204245	0.904	0.789	9.82E-26	Classical Monocytes	HNRNPU
6.03E-30	0.400866577	0.334	0.141	1.00E-25	Classical Monocytes	UBA1
6.13E-30	0.347890315	0.292	0.112	1.01E-25	Classical Monocytes	SEC23IP
6.80E-30	0.387628797	0.263	0.098	1.13E-25	Classical Monocytes	ATP2A2
8.91E-30	0.493571168	0.493	0.268	1.48E-25	Classical Monocytes	ANKRD13D
9.33E-30	0.529751879	0.539	0.312	1.55E-25	Classical Monocytes	TMEM165
1.13E-29	0.380762259	0.339	0.145	1.88E-25	Classical Monocytes	PQLC3
2.02E-29	0.487735134	0.437	0.226	3.35E-25	Classical Monocytes	CAB39
2.30E-29	0.403612115	0.475	0.245	3.82E-25	Classical Monocytes	ACTN4
2.46E-29	0.472720126	0.765	0.545	4.08E-25	Classical Monocytes	CFLAR
2.48E-29	0.451883071	0.374	0.174	4.11E-25	Classical Monocytes	NBR1
2.54E-29	0.415666961	0.331	0.142	4.21E-25	Classical Monocytes	GLYR1
2.59E-29	0.412551985	0.351	0.156	4.30E-25	Classical Monocytes	NAA50
2.64E-29	0.47340659	0.449	0.233	4.38E-25	Classical Monocytes	PHKB
3.01E-29	0.430347082	0.35	0.158	4.98E-25	Classical Monocytes	UBR4
4.08E-29	0.725836484	0.602	0.395	6.77E-25	Classical Monocytes	ISG15
4.73E-29	0.447873405	0.826	0.698	7.83E-25	Classical Monocytes	ACTR3
5.40E-29	0.47313456	0.479	0.255	8.95E-25	Classical Monocytes	OGFR
5.58E-29	0.424361509	0.292	0.119	9.25E-25	Classical Monocytes	KIAA0232
5.73E-29	0.391371856	0.279	0.11	9.50E-25	Classical Monocytes	AGO1
5.94E-29	0.45114629	0.443	0.227	9.84E-25	Classical Monocytes	VMA21
6.96E-29	0.471435422	0.626	0.391	1.15E-24	Classical Monocytes	AP2M1
8.21E-29	0.483381461	0.684	0.465	1.36E-24	Classical Monocytes	NDUFB1
8.22E-29	0.38957343	0.391	0.18	1.36E-24	Classical Monocytes	MIDN
8.52E-29	0.449446606	0.446	0.228	1.41E-24	Classical Monocytes	SAT2
8.58E-29	0.41324622	0.385	0.18	1.42E-24	Classical Monocytes	GATAD1
1.05E-28	0.401722293	0.307	0.126	1.74E-24	Classical Monocytes	SMAD5
1.42E-28	0.403734493	0.305	0.127	2.35E-24	Classical Monocytes	ZNF524
1.58E-28	0.400089244	0.295	0.12	2.61E-24	Classical Monocytes	AZIN1
1.78E-28	0.391581992	0.365	0.168	2.95E-24	Classical Monocytes	EPN1
1.87E-28	0.474067868	0.728	0.519	3.09E-24	Classical Monocytes	CD164
1.98E-28	0.478753042	0.46	0.242	3.27E-24	Classical Monocytes	GIT2
2.03E-28	0.391549369	0.4	0.192	3.37E-24	Classical Monocytes	CACUL1
2.08E-28	0.374452075	0.269	0.103	3.45E-24	Classical Monocytes	PTP4A1
2.78E-28	0.54980892	0.649	0.431	4.60E-24	Classical Monocytes	OSBPL8
2.78E-28	0.491917006	0.542	0.313	4.61E-24	Classical Monocytes	NFE2L2
3.74E-28	0.314223192	0.264	0.098	6.20E-24	Classical Monocytes	ANXA4
4.49E-28	0.37366492	0.325	0.137	7.43E-24	Classical Monocytes	CERS2
4.89E-28	0.438454626	0.54	0.304	8.10E-24	Classical Monocytes	RAP2B
5.32E-28	0.369318677	0.395	0.188	8.82E-24	Classical Monocytes	YWHAH
6.75E-28	0.361776964	0.258	0.098	1.12E-23	Classical Monocytes	MICU1
8.72E-28	0.463150042	0.47	0.259	1.44E-23	Classical Monocytes	NUP50
1.14E-27	0.376472263	0.298	0.126	1.89E-23	Classical Monocytes	SEC61A1
1.41E-27	0.393803583	0.266	0.104	2.33E-23	Classical Monocytes	IRAK1
1.54E-27	0.347285274	0.368	0.169	2.54E-23	Classical Monocytes	IRF7
1.58E-27	0.488626707	0.574	0.348	2.61E-23	Classical Monocytes	HSPA5
1.63E-27	0.440694646	0.615	0.388	2.70E-23	Classical Monocytes	ENY2
1.64E-27	0.497473237	0.504	0.289	2.72E-23	Classical Monocytes	SLC38A2
1.74E-27	0.391225007	0.318	0.136	2.89E-23	Classical Monocytes	SMG7
1.85E-27	0.399222779	0.311	0.133	3.07E-23	Classical Monocytes	UBE2W
1.91E-27	0.457961386	0.554	0.325	3.17E-23	Classical Monocytes	DBNL
2.01E-27	0.427365949	0.452	0.234	3.34E-23	Classical Monocytes	SMC1A
2.08E-27	0.369912016	0.369	0.171	3.45E-23	Classical Monocytes	STX10
2.21E-27	0.416885523	0.366	0.174	3.67E-23	Classical Monocytes	PAFAH1B2
2.76E-27	0.47767296	0.798	0.65	4.57E-23	Classical Monocytes	LSP1
2.81E-27	0.436788479	0.397	0.201	4.66E-23	Classical Monocytes	POLK
2.90E-27	0.387290491	0.359	0.162	4.81E-23	Classical Monocytes	WDR11
3.21E-27	0.407945718	0.313	0.137	5.32E-23	Classical Monocytes	UBA3
4.35E-27	0.478093081	0.525	0.302	7.21E-23	Classical Monocytes	SH3GLB1
4.76E-27	0.470956258	0.569	0.36	7.89E-23	Classical Monocytes	M6PR
5.17E-27	0.439824409	0.347	0.162	8.56E-23	Classical Monocytes	MSL1
5.48E-27	0.430672485	0.46	0.244	9.08E-23	Classical Monocytes	TM9SF3
5.79E-27	0.345222284	0.253	0.097	9.59E-23	Classical Monocytes	DNAJC13
5.80E-27	0.367779631	0.253	0.097	9.60E-23	Classical Monocytes	CPQ
6.38E-27	0.373869793	0.266	0.104	1.06E-22	Classical Monocytes	ATP2B1-AS1
7.70E-27	0.427631126	0.365	0.175	1.28E-22	Classical Monocytes	LRCH4
8.94E-27	0.466373049	0.479	0.275	1.48E-22	Classical Monocytes	ATF4
1.01E-26	0.454472342	0.696	0.47	1.67E-22	Classical Monocytes	CSTB
1.02E-26	0.495364267	0.702	0.485	1.68E-22	Classical Monocytes	TRIM38
1.18E-26	0.451641044	0.765	0.603	1.96E-22	Classical Monocytes	COX8A
1.51E-26	0.367419813	0.287	0.12	2.51E-22	Classical Monocytes	CRK
1.74E-26	0.364326254	0.298	0.126	2.88E-22	Classical Monocytes	SND1
1.74E-26	0.418442693	0.66	0.432	2.88E-22	Classical Monocytes	SH3KBP1
1.75E-26	0.451746489	0.527	0.309	2.91E-22	Classical Monocytes	CHD1
1.85E-26	0.472391226	0.499	0.286	3.06E-22	Classical Monocytes	MSL3
1.88E-26	0.360993893	0.272	0.11	3.11E-22	Classical Monocytes	EXOC3
1.97E-26	0.424534958	0.382	0.189	3.26E-22	Classical Monocytes	MVP
2.26E-26	0.46678671	0.516	0.301	3.74E-22	Classical Monocytes	PHF20L1
2.76E-26	0.301312673	0.983	0.944	4.57E-22	Classical Monocytes	H3F3B
3.15E-26	0.445955222	0.504	0.291	5.22E-22	Classical Monocytes	MKRN1
3.36E-26	0.480022891	0.788	0.613	5.57E-22	Classical Monocytes	JUND
3.46E-26	0.412330446	0.325	0.15	5.74E-22	Classical Monocytes	SLC12A6
3.51E-26	0.332015768	0.252	0.096	5.81E-22	Classical Monocytes	BAG4
3.69E-26	0.425832018	0.339	0.159	6.12E-22	Classical Monocytes	ABTB1
3.83E-26	0.429730932	0.438	0.236	6.34E-22	Classical Monocytes	BLOC1S6
3.93E-26	0.416374048	0.881	0.787	6.51E-22	Classical Monocytes	HNRNPK
4.25E-26	0.360739308	0.256	0.1	7.04E-22	Classical Monocytes	NKIRAS2
4.92E-26	0.432450068	0.539	0.318	8.15E-22	Classical Monocytes	YME1L1
6.25E-26	0.465249887	0.661	0.476	1.04E-21	Classical Monocytes	ATP5F1B
6.66E-26	0.351473174	0.278	0.116	1.10E-21	Classical Monocytes	TMEM167B
6.66E-26	0.463716945	0.716	0.531	1.10E-21	Classical Monocytes	SLC25A5
7.03E-26	0.382324779	0.299	0.13	1.17E-21	Classical Monocytes	VPS41
7.64E-26	0.396447009	0.389	0.192	1.27E-21	Classical Monocytes	RAD23B
8.13E-26	0.442002238	0.588	0.37	1.35E-21	Classical Monocytes	PJA2
8.20E-26	0.49190077	0.496	0.296	1.36E-21	Classical Monocytes	GNAI3
1.22E-25	0.414300406	0.374	0.185	2.02E-21	Classical Monocytes	LRRC58
1.28E-25	0.443796303	0.798	0.63	2.12E-21	Classical Monocytes	ATP5ME
1.30E-25	0.427813015	0.834	0.684	2.15E-21	Classical Monocytes	UBE2D3
1.64E-25	0.323730238	0.253	0.099	2.71E-21	Classical Monocytes	KDM3B
2.14E-25	0.427965882	0.437	0.234	3.54E-21	Classical Monocytes	PARVG
2.54E-25	0.431062897	0.447	0.241	4.21E-21	Classical Monocytes	MOB3A
2.57E-25	0.455724862	0.687	0.49	4.26E-21	Classical Monocytes	VAPA
3.19E-25	0.41872533	0.449	0.246	5.28E-21	Classical Monocytes	SUMO3
3.25E-25	0.383498619	0.324	0.149	5.38E-21	Classical Monocytes	SIK3
3.44E-25	0.482096716	0.773	0.601	5.70E-21	Classical Monocytes	ZNF207
3.57E-25	0.501943353	0.603	0.403	5.92E-21	Classical Monocytes	JMJD1C
3.74E-25	0.414670035	0.4	0.207	6.20E-21	Classical Monocytes	COPB2
4.92E-25	0.432049982	0.452	0.247	8.15E-21	Classical Monocytes	PBRM1
5.45E-25	0.513067377	0.669	0.494	9.03E-21	Classical Monocytes	CSNK1A1
5.55E-25	0.398412465	0.334	0.157	9.20E-21	Classical Monocytes	RAB1B
5.63E-25	0.335500067	0.261	0.106	9.33E-21	Classical Monocytes	RNF146
6.14E-25	0.42261571	0.643	0.454	1.02E-20	Classical Monocytes	RAP1A
7.38E-25	0.406792106	0.383	0.194	1.22E-20	Classical Monocytes	HNRNPH2
8.45E-25	0.437568055	0.64	0.428	1.40E-20	Classical Monocytes	WNK1
9.30E-25	0.428396666	0.811	0.664	1.54E-20	Classical Monocytes	SCAF11
1.00E-24	0.314395056	0.582	0.352	1.66E-20	Classical Monocytes	CD63
1.03E-24	0.411728218	0.359	0.178	1.70E-20	Classical Monocytes	UBR2
1.46E-24	0.370060763	0.256	0.105	2.42E-20	Classical Monocytes	ZYG11B
1.55E-24	0.456728483	0.559	0.347	2.57E-20	Classical Monocytes	BRD4
2.47E-24	0.35651802	0.256	0.105	4.09E-20	Classical Monocytes	HGSNAT
2.63E-24	0.360363984	0.27	0.114	4.36E-20	Classical Monocytes	PCYT1A
2.90E-24	0.415949248	0.395	0.205	4.81E-20	Classical Monocytes	MARF1
3.00E-24	0.364282203	0.942	0.892	4.97E-20	Classical Monocytes	ATP5MC2
4.07E-24	0.357055762	0.298	0.132	6.75E-20	Classical Monocytes	AKIRIN2
4.34E-24	0.361884541	0.284	0.123	7.20E-20	Classical Monocytes	FEM1B
5.97E-24	0.372484901	0.589	0.365	9.89E-20	Classical Monocytes	IL10RA
6.01E-24	0.408536448	0.427	0.237	9.96E-20	Classical Monocytes	C1orf43
6.90E-24	0.385735815	0.256	0.107	1.14E-19	Classical Monocytes	MPP7
7.11E-24	0.424917016	0.522	0.314	1.18E-19	Classical Monocytes	BAZ1A
8.22E-24	0.404638773	0.409	0.216	1.36E-19	Classical Monocytes	CNOT1
8.74E-24	0.373899614	0.331	0.157	1.45E-19	Classical Monocytes	FOXN2
1.05E-23	0.393891008	0.371	0.189	1.73E-19	Classical Monocytes	STX16
1.09E-23	0.264245048	0.989	0.979	1.80E-19	Classical Monocytes	SERF2
1.43E-23	0.442557907	0.424	0.241	2.37E-19	Classical Monocytes	SHOC2
1.44E-23	0.430865479	0.403	0.216	2.38E-19	Classical Monocytes	PKN2
1.46E-23	0.34442074	0.29	0.13	2.42E-19	Classical Monocytes	SURF4
1.47E-23	0.410573122	0.403	0.212	2.43E-19	Classical Monocytes	CNDP2
1.51E-23	0.343903692	0.403	0.206	2.50E-19	Classical Monocytes	AP3B1
1.68E-23	0.397680518	0.666	0.451	2.78E-19	Classical Monocytes	PRPF40A
1.72E-23	0.407352996	0.623	0.417	2.85E-19	Classical Monocytes	HADHA
2.24E-23	0.343595648	0.324	0.149	3.72E-19	Classical Monocytes	FAM129A
2.56E-23	0.36014868	0.285	0.127	4.23E-19	Classical Monocytes	PDPK1
3.06E-23	0.351925362	0.256	0.108	5.06E-19	Classical Monocytes	PPP1R15B
4.00E-23	0.372637224	0.394	0.207	6.62E-19	Classical Monocytes	CAPRIN1
4.15E-23	0.375165954	0.415	0.218	6.88E-19	Classical Monocytes	SPPL2A
4.60E-23	0.421443078	0.432	0.241	7.63E-19	Classical Monocytes	CALCOCO2
5.28E-23	0.370807101	0.31	0.145	8.75E-19	Classical Monocytes	SMS
5.84E-23	0.314443985	0.258	0.108	9.67E-19	Classical Monocytes	SYMPK
7.02E-23	0.33878555	0.292	0.132	1.16E-18	Classical Monocytes	KIAA2013
8.14E-23	0.460227688	0.786	0.645	1.35E-18	Classical Monocytes	EIF3L
8.25E-23	0.323974605	0.269	0.115	1.37E-18	Classical Monocytes	NSF
8.69E-23	0.352299828	0.313	0.145	1.44E-18	Classical Monocytes	RB1
1.02E-22	0.373681285	0.928	0.862	1.69E-18	Classical Monocytes	SLC25A6
1.22E-22	0.352868325	0.337	0.162	2.02E-18	Classical Monocytes	BROX
1.29E-22	0.323085343	0.267	0.116	2.14E-18	Classical Monocytes	ZFP91
1.42E-22	0.316554157	0.263	0.111	2.35E-18	Classical Monocytes	DUSP23
1.63E-22	0.369478969	0.383	0.196	2.70E-18	Classical Monocytes	FLOT2
1.63E-22	0.35980083	0.308	0.144	2.71E-18	Classical Monocytes	PRR14L
1.90E-22	0.429344307	0.4	0.219	3.14E-18	Classical Monocytes	KDELR1
1.92E-22	0.350799064	0.284	0.127	3.18E-18	Classical Monocytes	MTHFR
2.40E-22	0.425577995	0.71	0.535	3.98E-18	Classical Monocytes	WASF2
2.60E-22	0.355691106	0.275	0.121	4.31E-18	Classical Monocytes	OSTM1
3.57E-22	0.392528596	0.484	0.278	5.91E-18	Classical Monocytes	ERICH1
4.55E-22	0.391685765	0.835	0.72	7.55E-18	Classical Monocytes	ATP6V0E1
5.74E-22	0.36349892	0.374	0.193	9.51E-18	Classical Monocytes	NAPA
6.27E-22	0.37179021	0.374	0.196	1.04E-17	Classical Monocytes	CLIP1
8.07E-22	0.385802271	0.427	0.232	1.34E-17	Classical Monocytes	PPP3CA
8.78E-22	0.385129073	0.513	0.312	1.45E-17	Classical Monocytes	STK38
9.19E-22	0.302847683	0.264	0.114	1.52E-17	Classical Monocytes	HCFC1
1.04E-21	0.340294506	0.382	0.197	1.72E-17	Classical Monocytes	AKR1A1
1.06E-21	0.394112581	0.327	0.167	1.75E-17	Classical Monocytes	MT-ATP8
1.06E-21	0.362326548	0.345	0.173	1.76E-17	Classical Monocytes	LGALS8
1.13E-21	0.39449142	0.398	0.216	1.87E-17	Classical Monocytes	TXNDC17
1.27E-21	0.27620424	0.837	0.619	2.10E-17	Classical Monocytes	CLIC1
1.86E-21	0.341911563	0.704	0.501	3.09E-17	Classical Monocytes	TLN1
2.16E-21	0.384313524	0.598	0.389	3.58E-17	Classical Monocytes	PPP1R18
2.38E-21	0.393412826	0.403	0.225	3.94E-17	Classical Monocytes	SASH3
2.43E-21	0.331013176	0.281	0.13	4.02E-17	Classical Monocytes	BAG6
2.94E-21	0.395020586	0.463	0.276	4.87E-17	Classical Monocytes	SNX17
3.06E-21	0.399269003	0.333	0.169	5.07E-17	Classical Monocytes	SPAG9
3.17E-21	0.375519959	0.785	0.661	5.25E-17	Classical Monocytes	RBM3
3.30E-21	0.355164112	0.272	0.125	5.47E-17	Classical Monocytes	RREB1
3.47E-21	0.380900692	0.427	0.244	5.75E-17	Classical Monocytes	RNF166
3.47E-21	0.417609111	0.73	0.55	5.76E-17	Classical Monocytes	TAPBP
3.80E-21	0.339367692	0.318	0.155	6.30E-17	Classical Monocytes	PFKL
4.02E-21	0.33522846	0.26	0.115	6.67E-17	Classical Monocytes	PANK3
4.67E-21	0.369319008	0.385	0.207	7.74E-17	Classical Monocytes	TMED5
5.42E-21	0.3365612	0.302	0.145	8.97E-17	Classical Monocytes	TMEM131
5.66E-21	0.346373076	0.302	0.144	9.39E-17	Classical Monocytes	IER5
6.08E-21	0.428045748	0.56	0.369	1.01E-16	Classical Monocytes	NONO
6.16E-21	0.37967188	0.434	0.246	1.02E-16	Classical Monocytes	VDAC1
6.22E-21	0.298716475	0.577	0.351	1.03E-16	Classical Monocytes	REL
6.42E-21	0.319129431	0.925	0.84	1.06E-16	Classical Monocytes	EMP3
7.72E-21	0.299376184	0.289	0.134	1.28E-16	Classical Monocytes	UBE4A
7.98E-21	0.33514276	0.298	0.142	1.32E-16	Classical Monocytes	MON1B
8.19E-21	0.314993135	0.27	0.123	1.36E-16	Classical Monocytes	ANKFY1
8.24E-21	0.370984435	0.421	0.236	1.36E-16	Classical Monocytes	NFKB1
9.86E-21	0.384698075	0.438	0.251	1.63E-16	Classical Monocytes	BAZ2A
1.15E-20	0.411237303	0.655	0.463	1.90E-16	Classical Monocytes	ROCK1
1.24E-20	0.393171441	0.347	0.182	2.06E-16	Classical Monocytes	USP7
1.27E-20	0.332524747	0.936	0.896	2.11E-16	Classical Monocytes	YBX1
1.40E-20	0.333380874	0.287	0.133	2.32E-16	Classical Monocytes	PTGER4
1.51E-20	0.385639403	0.621	0.433	2.50E-16	Classical Monocytes	ANP32A
1.62E-20	0.363917976	0.456	0.266	2.68E-16	Classical Monocytes	UBE2K
1.86E-20	0.36729164	0.345	0.18	3.09E-16	Classical Monocytes	EFR3A
2.01E-20	0.361999953	0.475	0.274	3.32E-16	Classical Monocytes	PKN1
2.31E-20	0.39481436	0.472	0.283	3.83E-16	Classical Monocytes	BSG
2.35E-20	0.302749352	0.258	0.115	3.90E-16	Classical Monocytes	SNX29
2.59E-20	0.35550667	0.69	0.517	4.29E-16	Classical Monocytes	ARHGAP30
3.07E-20	0.356408394	0.266	0.122	5.09E-16	Classical Monocytes	UBN2
3.52E-20	0.350982418	0.298	0.145	5.83E-16	Classical Monocytes	GAPVD1
4.17E-20	0.413628231	0.765	0.625	6.91E-16	Classical Monocytes	LY6E
4.20E-20	0.329271509	0.377	0.202	6.95E-16	Classical Monocytes	SIPA1
4.41E-20	0.291026154	0.266	0.12	7.30E-16	Classical Monocytes	GMIP
4.48E-20	0.360529364	0.391	0.213	7.42E-16	Classical Monocytes	SNAP23
4.66E-20	0.28887581	0.263	0.117	7.73E-16	Classical Monocytes	NEK7
4.91E-20	0.409029005	0.656	0.48	8.13E-16	Classical Monocytes	WAC
5.02E-20	0.347419633	0.354	0.185	8.31E-16	Classical Monocytes	VCPIP1
5.30E-20	0.38953821	0.515	0.317	8.79E-16	Classical Monocytes	TMOD3
5.32E-20	0.364189191	0.569	0.373	8.82E-16	Classical Monocytes	SCP2
5.39E-20	0.397748063	0.385	0.214	8.93E-16	Classical Monocytes	MAT2A
5.43E-20	0.412123138	0.687	0.502	8.99E-16	Classical Monocytes	TAX1BP1
6.22E-20	0.316813263	0.324	0.161	1.03E-15	Classical Monocytes	YIPF3
7.59E-20	0.411735784	0.568	0.389	1.26E-15	Classical Monocytes	RBMS1
8.38E-20	0.324655825	0.252	0.115	1.39E-15	Classical Monocytes	PPP3R1
8.41E-20	0.422973878	0.467	0.294	1.39E-15	Classical Monocytes	UBE2L6
1.01E-19	0.30043727	0.273	0.125	1.68E-15	Classical Monocytes	PIGT
1.21E-19	0.350464748	0.278	0.133	2.00E-15	Classical Monocytes	DDX58
1.27E-19	0.357778568	0.386	0.213	2.10E-15	Classical Monocytes	PRKCSH
1.42E-19	0.319597115	0.308	0.151	2.35E-15	Classical Monocytes	PNPLA2
1.44E-19	0.372167052	0.377	0.21	2.39E-15	Classical Monocytes	HIPK1
1.60E-19	0.349955379	0.34	0.179	2.65E-15	Classical Monocytes	DNAJC10
1.65E-19	0.38541348	0.51	0.316	2.73E-15	Classical Monocytes	PABPN1
1.79E-19	0.389116947	0.606	0.41	2.97E-15	Classical Monocytes	NIPBL
2.04E-19	0.383911085	0.35	0.189	3.39E-15	Classical Monocytes	TNKS2
2.11E-19	0.278163379	0.287	0.137	3.49E-15	Classical Monocytes	COMMD9
2.36E-19	0.294955139	0.255	0.116	3.92E-15	Classical Monocytes	RRAGC
2.37E-19	0.285424083	0.296	0.141	3.93E-15	Classical Monocytes	PLCG2
2.42E-19	0.353418459	0.403	0.226	4.01E-15	Classical Monocytes	GOLGA7
2.50E-19	0.381778088	0.577	0.387	4.15E-15	Classical Monocytes	DNAJC7
3.36E-19	0.375491656	0.351	0.19	5.58E-15	Classical Monocytes	RAF1
3.71E-19	0.354717874	0.357	0.192	6.15E-15	Classical Monocytes	VEZF1
4.16E-19	0.351793483	0.339	0.179	6.89E-15	Classical Monocytes	ATXN3
4.61E-19	0.418464001	0.382	0.22	7.64E-15	Classical Monocytes	ZNF518A
5.85E-19	0.263960018	0.256	0.116	9.69E-15	Classical Monocytes	SEC13
7.48E-19	0.347643106	0.415	0.236	1.24E-14	Classical Monocytes	EPS15
8.26E-19	0.338820412	0.273	0.133	1.37E-14	Classical Monocytes	USP4
8.77E-19	0.359942866	0.518	0.328	1.45E-14	Classical Monocytes	IDS
9.05E-19	0.355016377	0.414	0.238	1.50E-14	Classical Monocytes	RAB8B
9.22E-19	0.326677305	0.336	0.176	1.53E-14	Classical Monocytes	H2AFJ
9.38E-19	0.452792308	0.507	0.329	1.55E-14	Classical Monocytes	EIF2AK2
9.79E-19	0.331919436	0.327	0.168	1.62E-14	Classical Monocytes	MARK2
1.02E-18	0.342684814	0.414	0.234	1.69E-14	Classical Monocytes	SFT2D1
1.08E-18	0.456603379	0.768	0.627	1.79E-14	Classical Monocytes	SMCHD1
1.12E-18	0.372480206	0.472	0.281	1.85E-14	Classical Monocytes	CTDSP1
1.22E-18	0.324212499	0.362	0.194	2.02E-14	Classical Monocytes	GRSF1
1.32E-18	0.313721828	0.36	0.191	2.18E-14	Classical Monocytes	IFI35
1.37E-18	0.367082205	0.429	0.256	2.27E-14	Classical Monocytes	STT3B
1.66E-18	0.377807395	0.588	0.4	2.74E-14	Classical Monocytes	SCAND1
1.96E-18	0.33223035	0.319	0.166	3.25E-14	Classical Monocytes	ITPR2
1.99E-18	0.271739615	0.258	0.12	3.29E-14	Classical Monocytes	ROCK2
2.29E-18	0.291362507	0.282	0.137	3.79E-14	Classical Monocytes	ERCC1
2.30E-18	0.332872941	0.417	0.236	3.82E-14	Classical Monocytes	CBL
2.50E-18	0.345019104	0.402	0.23	4.14E-14	Classical Monocytes	IFNAR1
2.57E-18	0.323053382	0.345	0.187	4.26E-14	Classical Monocytes	PPP2R5A
2.90E-18	0.333054372	0.292	0.147	4.81E-14	Classical Monocytes	PARL
3.22E-18	0.308566202	0.26	0.124	5.34E-14	Classical Monocytes	AKAP10
3.42E-18	0.386770967	0.496	0.313	5.66E-14	Classical Monocytes	RNPEPL1
3.61E-18	0.325097535	0.366	0.203	5.99E-14	Classical Monocytes	MAPRE1
3.91E-18	0.367574299	0.438	0.258	6.48E-14	Classical Monocytes	CYTH4
5.28E-18	0.36360847	0.415	0.246	8.75E-14	Classical Monocytes	PABPC4
5.80E-18	0.357489439	0.337	0.181	9.62E-14	Classical Monocytes	DNAJC4
6.88E-18	0.35351217	0.388	0.222	1.14E-13	Classical Monocytes	CTDSP2
8.35E-18	0.346200018	0.847	0.727	1.38E-13	Classical Monocytes	HNRNPA3
1.01E-17	0.394963983	0.46	0.284	1.67E-13	Classical Monocytes	WAPL
1.04E-17	0.278773325	0.26	0.123	1.72E-13	Classical Monocytes	RUFY1
1.06E-17	0.368628142	0.42	0.259	1.76E-13	Classical Monocytes	PTBP1
1.12E-17	0.335731657	0.348	0.19	1.85E-13	Classical Monocytes	USP22
1.16E-17	0.345072079	0.446	0.268	1.91E-13	Classical Monocytes	TIMM8B
1.27E-17	0.314488328	0.573	0.377	2.10E-13	Classical Monocytes	DIAPH1
1.63E-17	0.336421281	0.403	0.234	2.71E-13	Classical Monocytes	SFT2D2
1.73E-17	0.345637643	0.302	0.157	2.86E-13	Classical Monocytes	NUP62
1.76E-17	0.291991545	0.316	0.163	2.92E-13	Classical Monocytes	GPI
1.92E-17	0.356666408	0.418	0.246	3.18E-13	Classical Monocytes	FAM111A
1.92E-17	0.253398744	0.255	0.118	3.18E-13	Classical Monocytes	EIF4G3
2.12E-17	0.347236063	0.4	0.233	3.52E-13	Classical Monocytes	MKLN1
2.34E-17	0.332970529	0.357	0.198	3.89E-13	Classical Monocytes	KARS
2.36E-17	0.298759219	0.276	0.137	3.91E-13	Classical Monocytes	BRD3
2.39E-17	0.307589184	0.261	0.126	3.96E-13	Classical Monocytes	DENND4B
2.67E-17	0.349332777	0.533	0.348	4.42E-13	Classical Monocytes	EWSR1
2.68E-17	0.290262193	0.285	0.145	4.44E-13	Classical Monocytes	RETREG3
3.31E-17	0.326121101	0.409	0.245	5.49E-13	Classical Monocytes	PUM2
3.91E-17	0.309894215	0.333	0.177	6.47E-13	Classical Monocytes	TIA1
3.96E-17	0.368289551	0.505	0.334	6.57E-13	Classical Monocytes	SRP72
3.98E-17	0.35335587	0.809	0.664	6.59E-13	Classical Monocytes	HMGN2
4.06E-17	0.318601806	0.409	0.239	6.73E-13	Classical Monocytes	DOCK11
4.33E-17	0.336264024	0.466	0.29	7.17E-13	Classical Monocytes	PTPN2
4.45E-17	0.319366174	0.35	0.192	7.38E-13	Classical Monocytes	ARHGEF6
4.94E-17	0.330942198	0.431	0.262	8.18E-13	Classical Monocytes	ERGIC3
5.69E-17	0.377866088	0.444	0.281	9.42E-13	Classical Monocytes	SEC31A
5.85E-17	0.343524525	0.484	0.31	9.70E-13	Classical Monocytes	RPN2
6.31E-17	0.277869473	0.27	0.134	1.05E-12	Classical Monocytes	AK2
6.80E-17	0.342121675	0.545	0.358	1.13E-12	Classical Monocytes	SELPLG
7.03E-17	0.322888926	0.319	0.173	1.16E-12	Classical Monocytes	NSFL1C
9.24E-17	0.346414819	0.475	0.304	1.53E-12	Classical Monocytes	RAB8A
9.61E-17	0.434217707	0.492	0.322	1.59E-12	Classical Monocytes	MT2A
1.05E-16	0.362994616	0.632	0.471	1.74E-12	Classical Monocytes	PSMB3
1.40E-16	0.296172824	0.267	0.134	2.31E-12	Classical Monocytes	ZZEF1
1.53E-16	0.320780851	0.626	0.451	2.53E-12	Classical Monocytes	ARF1
1.53E-16	0.283629303	0.301	0.159	2.54E-12	Classical Monocytes	LRMP
1.56E-16	0.358454727	0.62	0.443	2.58E-12	Classical Monocytes	KDM5A
1.60E-16	0.338401214	0.301	0.16	2.64E-12	Classical Monocytes	MAN2A1
1.71E-16	0.295756307	0.311	0.165	2.83E-12	Classical Monocytes	SNX1
1.77E-16	0.38469959	0.553	0.375	2.94E-12	Classical Monocytes	SMG1
1.97E-16	0.283332673	0.299	0.155	3.26E-12	Classical Monocytes	KCNAB2
2.00E-16	0.316188853	0.311	0.167	3.31E-12	Classical Monocytes	DHX15
2.07E-16	0.28209524	0.267	0.135	3.44E-12	Classical Monocytes	SNAP29
2.14E-16	0.267377549	0.258	0.126	3.55E-12	Classical Monocytes	ATL3
2.39E-16	0.26864778	0.26	0.129	3.95E-12	Classical Monocytes	AP3D1
2.42E-16	0.313295225	0.331	0.183	4.01E-12	Classical Monocytes	IARS2
2.94E-16	0.271057764	0.255	0.125	4.87E-12	Classical Monocytes	PPM1A
2.98E-16	0.267334051	0.269	0.135	4.93E-12	Classical Monocytes	MTCH2
3.08E-16	0.298424062	0.417	0.25	5.11E-12	Classical Monocytes	RAB21
3.32E-16	0.330589701	0.672	0.526	5.51E-12	Classical Monocytes	SEC61G
3.55E-16	0.31627922	0.279	0.146	5.89E-12	Classical Monocytes	MDM2
3.68E-16	0.291551637	0.261	0.131	6.10E-12	Classical Monocytes	RNF138
4.11E-16	0.339350354	0.493	0.322	6.81E-12	Classical Monocytes	VPS29
4.16E-16	0.307843904	0.482	0.305	6.89E-12	Classical Monocytes	SMAD2
4.44E-16	0.383757448	0.427	0.272	7.36E-12	Classical Monocytes	MAP4K4
5.34E-16	0.357094414	0.724	0.602	8.84E-12	Classical Monocytes	BRK1
5.42E-16	0.317067379	0.437	0.272	8.98E-12	Classical Monocytes	OXA1L
5.77E-16	0.303721626	0.406	0.243	9.56E-12	Classical Monocytes	CHMP5
5.82E-16	0.337812601	0.447	0.283	9.65E-12	Classical Monocytes	EIF4A1
5.93E-16	0.323768943	0.344	0.193	9.82E-12	Classical Monocytes	TOR1AIP1
5.93E-16	0.323960125	0.34	0.19	9.83E-12	Classical Monocytes	USP48
8.47E-16	0.31951954	0.388	0.229	1.40E-11	Classical Monocytes	IST1
8.53E-16	0.256416343	0.347	0.189	1.41E-11	Classical Monocytes	PHACTR2
1.01E-15	0.273359345	0.296	0.156	1.67E-11	Classical Monocytes	WIPF2
1.01E-15	0.299656871	0.287	0.15	1.67E-11	Classical Monocytes	RPS6KB2
1.03E-15	0.314834731	0.461	0.284	1.71E-11	Classical Monocytes	IQGAP2
1.27E-15	0.308558277	0.336	0.19	2.11E-11	Classical Monocytes	ARCN1
1.28E-15	0.351174995	0.446	0.283	2.12E-11	Classical Monocytes	SUPT4H1
1.43E-15	0.291803347	0.344	0.193	2.38E-11	Classical Monocytes	PPIP5K2
1.58E-15	0.343754135	0.35	0.206	2.62E-11	Classical Monocytes	TRIM33
1.86E-15	0.291562157	0.256	0.131	3.09E-11	Classical Monocytes	AVL9
1.99E-15	0.32480951	0.371	0.222	3.30E-11	Classical Monocytes	NLRP1
2.00E-15	0.290668605	0.258	0.132	3.32E-11	Classical Monocytes	RNF41
2.13E-15	0.28937046	0.334	0.188	3.54E-11	Classical Monocytes	HEXA
2.23E-15	0.349879417	0.623	0.459	3.69E-11	Classical Monocytes	BLOC1S1
2.28E-15	0.307902773	0.348	0.202	3.78E-11	Classical Monocytes	RNF114
2.85E-15	0.32343929	0.853	0.729	4.73E-11	Classical Monocytes	CELF2
3.26E-15	0.341449802	0.695	0.55	5.41E-11	Classical Monocytes	JTB
3.40E-15	0.335391903	0.397	0.243	5.63E-11	Classical Monocytes	EIF3B
3.43E-15	0.309272333	0.34	0.197	5.68E-11	Classical Monocytes	NABP1
3.54E-15	0.25399782	0.385	0.222	5.86E-11	Classical Monocytes	PLEKHA2
3.64E-15	0.286764658	0.34	0.192	6.03E-11	Classical Monocytes	FGD5-AS1
3.77E-15	0.355445607	0.356	0.209	6.25E-11	Classical Monocytes	IVNS1ABP
4.13E-15	0.289236423	0.8	0.67	6.85E-11	Classical Monocytes	CNBP
4.68E-15	0.265615709	0.316	0.171	7.75E-11	Classical Monocytes	HIPK2
4.81E-15	0.329720799	0.51	0.341	7.97E-11	Classical Monocytes	TXN
5.14E-15	0.297051383	0.345	0.197	8.52E-11	Classical Monocytes	FAM96A
6.09E-15	0.299052384	0.296	0.161	1.01E-10	Classical Monocytes	NRBF2
6.65E-15	0.296719785	0.805	0.664	1.10E-10	Classical Monocytes	SMAP2
7.16E-15	0.284536435	0.276	0.147	1.19E-10	Classical Monocytes	ZNF330
7.49E-15	0.300025092	0.518	0.345	1.24E-10	Classical Monocytes	WDR1
7.82E-15	0.322902259	0.412	0.261	1.29E-10	Classical Monocytes	TRABD
7.98E-15	0.25915663	0.279	0.147	1.32E-10	Classical Monocytes	ITCH
8.44E-15	0.296387265	0.267	0.139	1.40E-10	Classical Monocytes	ST3GAL5
8.60E-15	0.294155312	0.272	0.145	1.43E-10	Classical Monocytes	ZNFX1
9.13E-15	0.30943619	0.573	0.393	1.51E-10	Classical Monocytes	DDX21
9.17E-15	0.307759407	0.36	0.212	1.52E-10	Classical Monocytes	ATXN2
1.02E-14	0.301462966	0.463	0.298	1.69E-10	Classical Monocytes	SPEN
1.07E-14	0.279058784	0.34	0.195	1.78E-10	Classical Monocytes	IPO7
1.11E-14	0.288744391	0.795	0.705	1.85E-10	Classical Monocytes	ATP5F1D
1.13E-14	0.30506995	0.441	0.278	1.87E-10	Classical Monocytes	GPR65
1.14E-14	0.337651717	0.476	0.317	1.89E-10	Classical Monocytes	SENP6
1.21E-14	0.271380109	0.315	0.175	2.01E-10	Classical Monocytes	CAPN1
1.29E-14	0.309545556	0.44	0.282	2.13E-10	Classical Monocytes	ABI1
1.34E-14	0.324468066	0.719	0.581	2.23E-10	Classical Monocytes	POLR2L
1.45E-14	0.285878795	0.321	0.179	2.40E-10	Classical Monocytes	RABL6
1.61E-14	0.263546071	0.936	0.794	2.66E-10	Classical Monocytes	FYB1
1.68E-14	0.313108691	0.334	0.196	2.78E-10	Classical Monocytes	PIK3CD
1.79E-14	0.355206539	0.392	0.243	2.96E-10	Classical Monocytes	FBXO9
1.88E-14	0.419061904	0.434	0.278	3.11E-10	Classical Monocytes	NFKBIA
2.72E-14	0.292884655	0.382	0.232	4.51E-10	Classical Monocytes	BAG1
2.79E-14	0.324257573	0.687	0.535	4.62E-10	Classical Monocytes	FAM49B
3.43E-14	0.349431251	0.482	0.332	5.68E-10	Classical Monocytes	BIRC6
3.57E-14	0.342662463	0.376	0.231	5.92E-10	Classical Monocytes	TRIM14
3.63E-14	0.304915095	0.337	0.2	6.02E-10	Classical Monocytes	FBXL3
4.32E-14	0.302753772	0.405	0.252	7.16E-10	Classical Monocytes	TIMM13
4.49E-14	0.277944807	0.339	0.196	7.44E-10	Classical Monocytes	UBR5
4.51E-14	0.308356953	0.35	0.211	7.47E-10	Classical Monocytes	MARK3
4.51E-14	0.28161653	0.376	0.225	7.48E-10	Classical Monocytes	PPP2CA
4.64E-14	0.325669153	0.405	0.255	7.69E-10	Classical Monocytes	IDH3G
4.99E-14	0.277916107	0.299	0.168	8.27E-10	Classical Monocytes	GNA13
5.19E-14	0.252646283	0.353	0.203	8.60E-10	Classical Monocytes	ARF5
5.26E-14	0.298814777	0.293	0.166	8.72E-10	Classical Monocytes	DYNC1LI1
5.70E-14	0.286430398	0.36	0.218	9.44E-10	Classical Monocytes	KDELR2
5.81E-14	0.318538873	0.547	0.38	9.62E-10	Classical Monocytes	ZBTB7A
6.65E-14	0.283480696	0.47	0.3	1.10E-09	Classical Monocytes	PDIA6
7.05E-14	0.322857351	0.562	0.408	1.17E-09	Classical Monocytes	TRAM1
8.10E-14	0.283929832	0.328	0.189	1.34E-09	Classical Monocytes	TNPO1
8.30E-14	0.336046936	0.501	0.347	1.38E-09	Classical Monocytes	LBR
9.17E-14	0.339856671	0.524	0.364	1.52E-09	Classical Monocytes	NUFIP2
1.34E-13	0.280615305	0.272	0.148	2.21E-09	Classical Monocytes	CUL1
1.58E-13	0.263476211	0.292	0.16	2.61E-09	Classical Monocytes	SLC30A7
1.59E-13	0.286597643	0.467	0.303	2.63E-09	Classical Monocytes	TMED10
1.71E-13	0.276979991	0.305	0.173	2.84E-09	Classical Monocytes	TMEM183A
1.77E-13	0.336713049	0.684	0.547	2.93E-09	Classical Monocytes	NDUFA11
1.89E-13	0.292847317	0.322	0.187	3.13E-09	Classical Monocytes	UBE2Z
1.91E-13	0.340383756	0.626	0.485	3.16E-09	Classical Monocytes	PRDX1
1.92E-13	0.344149624	0.441	0.298	3.19E-09	Classical Monocytes	SAMD9L
2.16E-13	0.316980434	0.612	0.455	3.58E-09	Classical Monocytes	POMP
2.63E-13	0.254741078	0.266	0.144	4.36E-09	Classical Monocytes	FAM117B
2.68E-13	0.322957143	0.672	0.517	4.45E-09	Classical Monocytes	PAPOLA
2.72E-13	0.250335242	0.339	0.197	4.50E-09	Classical Monocytes	ADI1
2.78E-13	0.300670788	0.838	0.759	4.61E-09	Classical Monocytes	SLC25A3
2.97E-13	0.36934275	0.594	0.439	4.92E-09	Classical Monocytes	KPNB1
3.04E-13	0.274593185	0.299	0.17	5.04E-09	Classical Monocytes	UBXN7
3.31E-13	0.305068025	0.385	0.244	5.49E-09	Classical Monocytes	HECTD1
3.43E-13	0.342389253	0.602	0.451	5.69E-09	Classical Monocytes	YIPF4
3.73E-13	0.274401448	0.333	0.199	6.18E-09	Classical Monocytes	STXBP3
3.81E-13	0.285887234	0.333	0.197	6.32E-09	Classical Monocytes	PPP2R1A
3.83E-13	0.351356187	0.492	0.347	6.34E-09	Classical Monocytes	NDUFS7
3.92E-13	0.273189194	0.334	0.198	6.50E-09	Classical Monocytes	ARHGAP9
3.95E-13	0.302288249	0.75	0.6	6.55E-09	Classical Monocytes	MYH9
3.98E-13	0.274846685	0.325	0.19	6.60E-09	Classical Monocytes	TRIM27
4.29E-13	0.292626336	0.302	0.174	7.11E-09	Classical Monocytes	DPP8
5.51E-13	0.280010475	0.253	0.138	9.13E-09	Classical Monocytes	RARS
5.62E-13	0.304449968	0.609	0.468	9.32E-09	Classical Monocytes	NDUFS6
5.98E-13	0.297849841	0.377	0.234	9.90E-09	Classical Monocytes	PTAR1
6.14E-13	0.29802048	0.403	0.254	1.02E-08	Classical Monocytes	RANBP2
6.30E-13	0.304244554	0.776	0.663	1.04E-08	Classical Monocytes	MORF4L1
6.31E-13	0.272318377	0.328	0.192	1.05E-08	Classical Monocytes	IKBKB
7.21E-13	0.269911004	0.29	0.163	1.20E-08	Classical Monocytes	TMEM71
7.30E-13	0.275719864	0.319	0.185	1.21E-08	Classical Monocytes	ELOVL5
8.64E-13	0.275672141	0.424	0.271	1.43E-08	Classical Monocytes	IFI27L2
1.02E-12	0.290761966	0.359	0.217	1.70E-08	Classical Monocytes	CHMP4B
1.24E-12	0.286220028	0.376	0.235	2.05E-08	Classical Monocytes	CNIH1
1.35E-12	0.259520408	0.261	0.144	2.23E-08	Classical Monocytes	PWWP2A
1.49E-12	0.286134162	0.36	0.221	2.47E-08	Classical Monocytes	UBL3
1.56E-12	0.267111906	0.902	0.811	2.58E-08	Classical Monocytes	MBNL1
1.79E-12	0.268471868	0.324	0.192	2.97E-08	Classical Monocytes	CHMP1B
2.11E-12	0.277647972	0.293	0.17	3.50E-08	Classical Monocytes	MON2
2.16E-12	0.277101386	0.45	0.3	3.57E-08	Classical Monocytes	NFATC2IP
2.39E-12	0.327671347	0.533	0.385	3.96E-08	Classical Monocytes	PHIP
2.78E-12	0.275886782	0.435	0.282	4.60E-08	Classical Monocytes	ZNF655
3.18E-12	0.314912086	0.667	0.524	5.27E-08	Classical Monocytes	HSP90B1
3.41E-12	0.270501282	0.377	0.236	5.65E-08	Classical Monocytes	FAM200B
3.62E-12	0.282339184	0.334	0.206	6.00E-08	Classical Monocytes	MAPK1IP1L
3.84E-12	0.30231839	0.698	0.564	6.36E-08	Classical Monocytes	SEC61B
4.73E-12	0.292864238	0.418	0.278	7.83E-08	Classical Monocytes	ECHDC1
4.93E-12	0.290572614	0.279	0.164	8.17E-08	Classical Monocytes	CASC4
5.01E-12	0.284087045	0.295	0.174	8.30E-08	Classical Monocytes	FNIP1
5.60E-12	0.282812235	0.446	0.301	9.28E-08	Classical Monocytes	RNF181
5.66E-12	0.296277638	0.62	0.474	9.38E-08	Classical Monocytes	ANXA11
6.93E-12	0.329250275	0.661	0.546	1.15E-07	Classical Monocytes	DEK
7.28E-12	0.289186066	0.363	0.229	1.21E-07	Classical Monocytes	PSMC1
7.98E-12	0.258924944	0.374	0.237	1.32E-07	Classical Monocytes	NDUFA10
8.58E-12	0.2737122	0.365	0.232	1.42E-07	Classical Monocytes	IREB2
8.58E-12	0.287762088	0.447	0.299	1.42E-07	Classical Monocytes	RGS19
8.60E-12	0.276675854	0.482	0.332	1.43E-07	Classical Monocytes	HNRNPUL1
9.36E-12	0.296387166	0.597	0.451	1.55E-07	Classical Monocytes	UQCRQ
1.10E-11	0.268880859	0.385	0.251	1.82E-07	Classical Monocytes	KDM2A
1.13E-11	0.336726235	0.673	0.529	1.88E-07	Classical Monocytes	IRF1
1.81E-11	0.258775469	0.285	0.167	2.99E-07	Classical Monocytes	DENND4A
[truncated: 3,722 more rows]
